# Supplementary material for: Temporal and spatial relationship between gluteal muscle Surface EMG activity and the vertical component of the ground reaction force during walking
Source: PLoS One. 2021 May 26;16(5):e0251758. doi: 10.1371/journal.pone.0251758 (PMC8153502; doi:10.1371/journal.pone.0251758)
Supplement: S1 Data — (ZIP) [file pone.0251758.s004.zip]

Archive with 5 entries (5 files):
- Biomechanik_langsam.xlsx
- Biomechanik_normal.xlsx
- Walkway_langsam_20HzHP.xlsm
- Walkway_normal_20HzHP.xlsm
- Walkway_schnell_20HzHP.xlsm
