# Supplementary material for: Temporal and spatial relationship between gluteal muscle Surface EMG activity and the vertical component of the ground reaction force during walking
Source: PLoS One. 2021 May 26;16(5):e0251758. doi: 10.1371/journal.pone.0251758 (PMC8153502; doi:10.1371/journal.pone.0251758)
Supplement: S1 Data — (ZIP) [file pone.0251758.s004.zip › Biomechanik_langsam.xlsx]

## Sheet: C41
GRF_L_x	GRF_L_y	GRF_L_z	GRF_R_x	GRF_R_y	GRF_R_z	Gang_Geschw_L_n	rel_Gang_Geschw_L_n	Gang_Geschw_R_n	rel_Gang_Geschw_R_n
LGroundReactionForce (1)	LGroundReactionForce (2)	LGroundReactionForce (3)	RGroundReactionForce (1)	RGroundReactionForce (2)	RGroundReactionForce (3)
0	0	0	0	0	0
newton	newton	newton	newton	newton	newton	metres per second	./.	metres per second	./.
1.44954	-0.179587	3.21252	1.20851	-0.549414	3.25195	0.749893	0.185828	0.756102	0.187367
3.28799	-0.236663	10.7721	2.00049	-0.719707	8.9724
0.164888	-0.135838	17.6025	0.121787	-0.637713	16.5345
-1.80749	-0.270758	29.3323	-2.04205	-0.355771	28.9483
-5.59849	-0.307657	44.4436	-4.99972	0.214214	41.7461
-8.48784	-0.162871	58.8659	-7.26065	1.01434	52.0842
-10.3711	-0.310313	68.8872	-8.34167	0.969185	58.8793
-11.3114	-1.12989	74.4331	-8.93496	0.006835	63.0475
-11.7385	-2.22748	77.3639	-9.27546	-1.22489	66.088
-11.7994	-3.11942	79.5468	-9.56328	-2.54298	69.662
-11.5452	-3.8315	82.114	-9.77441	-3.61082	74.1417
-11.1217	-4.44491	85.0291	-9.56787	-4.0185	78.4293
-10.5082	-4.64819	87.51	-9.23986	-4.32931	82.7569
-9.78271	-4.68573	89.5428	-8.85525	-4.36622	86.8014
-8.96957	-4.57133	91.1797	-8.53321	-4.24008	90.5536
-8.21603	-4.27549	92.5696	-8.22387	-3.9671	94.0886
-7.58839	-3.94778	93.8375	-7.86954	-3.71346	97.022
-7.02287	-3.73847	94.6831	-7.43513	-3.62017	98.7762
-6.46987	-3.69245	94.5742	-6.93963	-3.64407	99.0953
-5.94035	-3.68022	93.5959	-6.34766	-3.71328	98.1265
-5.34213	-3.64614	92.163	-5.73624	-3.7272	96.223
-4.76599	-3.54307	90.6869	-5.13832	-3.65729	94.0139
-4.2771	-3.4097	89.4769	-4.62914	-3.56865	91.9771
-3.87569	-3.25333	88.7029	-4.25396	-3.48964	90.4041
-3.51964	-3.08242	88.3547	-3.93723	-3.37313	89.3871
-3.15324	-2.91706	88.4212	-3.5589	-3.28471	88.7624
-2.77996	-2.81556	88.8542	-3.12615	-3.21748	88.3757
-2.41203	-2.76119	89.4716	-2.64606	-3.16157	88.3537
-2.03559	-2.74154	90.0731	-2.14163	-3.07684	88.7507
-1.64003	-2.72221	90.6236	-1.62358	-2.96933	89.6328
-1.20705	-2.66564	91.2588	-1.11789	-2.84887	90.9442
-0.744563	-2.59814	92.0189	-0.627064	-2.76413	92.4956
-0.258461	-2.58495	92.6458	-0.115514	-2.78139	94.0092
0.23487	-2.6288	93.0959	0.403241	-2.91047	95.1245
0.725694	-2.64925	93.521	0.927308	-3.1112	95.734
1.2494	-2.65993	93.8792	1.44014	-3.29185	96.0972
1.8192	-2.7182	93.9722	1.94816	-3.41749	96.3663
2.40171	-2.82681	93.8512	2.45316	-3.47905	96.7147
2.92356	-2.92241	93.6645	2.94453	-3.51644	97.138
3.41059	-2.97123	93.4828	3.39736	-3.60557	97.3885
3.89614	-2.95953	93.4522	3.81041	-3.79902	97.3265
4.36711	-2.97144	93.517	4.18289	-4.0865	97.0827
4.82844	-3.07267	93.6397	4.52128	-4.42735	96.8835
5.29138	-3.2429	93.8811	4.91453	-4.7551	96.9094
5.79295	-3.45396	94.2416	5.39442	-4.96813	97.072
6.34883	-3.65547	94.7713	5.96908	-5.04749	97.005
6.94157	-3.77685	95.3582	6.64738	-5.06268	96.554
7.60138	-3.814	95.7877	7.41315	-5.07426	95.7474
8.35014	-3.77511	95.978	8.22016	-5.07501	94.4483
9.16263	-3.65907	95.8424	9.03345	-5.01915	92.4638
10.0181	-3.46973	95.2178	9.78585	-4.87113	89.7041
10.8723	-3.20426	93.8775	10.3595	-4.57233	85.9535
11.6486	-2.84469	91.5112	10.6693	-4.07355	80.9447
12.2773	-2.37275	87.7731	10.6594	-3.40107	74.5243
12.6589	-1.81357	82.346	10.2636	-2.63174	66.5016
12.6692	-1.22653	74.9524	9.40873	-1.85041	57.0037
12.1604	-0.67973	65.5092	8.08438	-1.20228	46.5943
10.9324	-0.178237	54.487	6.47353	-0.818639	35.9405
8.99354	0.261524	42.8788	4.75551	-0.6498	25.9097
6.69868	0.501727	31.8252	3.02457	-0.62014	17.4505
4.44217	0.491714	22.2363	1.48703	-0.662388	11.1223
2.45789	0.362457	14.6585	0.293495	-0.650046	6.79759
0.878215	0.241164	9.1761	-0.410203	-0.550044	3.84712
-0.152742	0.158218	5.22533	-0.622145	-0.358569	1.77623
-0.567815	0.110205	2.4296	-0.353742	-0.123543	0.327743
-0.404088	0.125082	0.599432	-0.00599206	0.0100667	-0.538119
0	0	0	0.0523627	0.034825	-0.696844
0	0	0	0.0532032	0.0365269	-0.709961
0	0	0	0.0552992	0.0363198	-0.704453
0	0	0	0.0548371	0.0337734	-0.69586
0	0	0	0.0551121	0.0336022	-0.691151
0	0	0	0.0573865	0.034202	-0.689516
0	0	0	0.0467092	0.0270566	-0.553318
0	0	0	0.013803	0.00733401	-0.172067
0	0	0	0	0	0
0	0	0	0	0	0
0	0	0	0	0	0
0	0	0	0	0	0
0	0	0	0	0	0
0	0	0	0	0	0
0	0	0	0	0	0
0	0	0	0	0	0
0	0	0	0	0	0
0	0	0	0	0	0
0	0	0	0	0	0
0	0	0	0	0	0
0	0	0	0	0	0
0	0	0	0	0	0
0	0	0	0	0	0
0	0	0	0	0	0
0	0	0	0	0	0
0	0	0	0	0	0
0	0	0	0	0	0
0	0	0	0	0	0
0	0	0	0	0	0
0	0	0	0	0	0
0	0	0	0	0	0
0	0	0	0	0	0
0	0	0	0	0	0
0	0	0	0	0	0
0	0	0	0	0	0
12.6692	0.501727	94.6831	10.6693	1.01434	99.0953
-11.7994	-4.68573	88.3547	-9.77441	-5.07501	88.3537
		95.978			97.3885

## Sheet: C11
GRF_L_x	GRF_L_y	GRF_L_z	GRF_R_x	GRF_R_y	GRF_R_z	Gang_Geschw_L_n	rel_Gang_Geschw_L_n	Gang_Geschw_R_n	rel_Gang_Geschw_R_n
LGroundReactionForce (1)	LGroundReactionForce (2)	LGroundReactionForce (3)	RGroundReactionForce (1)	RGroundReactionForce (2)	RGroundReactionForce (3)
0	0	0	0	0	0
newton	newton	newton	newton	newton	newton	metres per second	./.	metres per second	./.
2.49666	0.366717	3.16468	0.897343	-0.677136	4.39943	0.854988	0.218556	0.850659	0.21745
4.49824	0.657647	10.0728	3.00489	-0.631484	10.1189
1.03444	0.256524	12.0626	1.31882	0.0334203	13.8952
0.305432	0.729435	17.7624	0.676622	1.03125	19.3376
-0.835626	1.5434	25.5941	-0.493002	1.87826	25.4272
-2.74624	2.39389	34.5704	-1.80076	2.40515	32.4128
-4.92976	2.61775	45.0236	-3.62705	2.02087	40.9229
-7.0153	1.97551	53.8936	-5.90447	0.816364	50.1105
-8.4351	1.0535	58.9683	-8.5799	-0.539922	58.9216
-9.64446	-0.356206	62.9739	-10.7369	-1.7101	66.0186
-10.9183	-1.48942	68.0791	-12.3339	-2.82895	72.0873
-11.9456	-2.05482	74.1987	-13.6665	-3.53053	78.0201
-12.5401	-2.24826	80.195	-14.4307	-3.7185	83.2565
-12.7646	-2.14917	85.5031	-14.5893	-3.65436	87.8776
-12.7158	-2.07011	89.9467	-14.3319	-3.57546	92.1204
-12.5163	-2.15621	93.5553	-13.6591	-3.69257	95.5334
-12.2368	-2.54176	96.2251	-12.8217	-4.11867	97.7729
-11.8484	-3.18565	97.7259	-11.9453	-4.49225	98.9768
-11.3601	-3.70463	98.2458	-11.071	-4.73562	99.1496
-10.8411	-3.88655	98.3471	-10.1034	-4.76801	98.5323
-10.2146	-3.66094	98.2602	-9.09524	-4.53803	97.5751
-9.45067	-3.24915	97.8764	-8.20708	-4.10647	96.4773
-8.68142	-2.84858	97.173	-7.43213	-3.6551	95.2548
-7.87068	-2.54074	96.2153	-6.73177	-3.3303	94.1228
-7.04563	-2.22579	95.2853	-6.11833	-3.19266	93.0402
-6.14502	-1.87431	94.5729	-5.59676	-3.18167	92.0222
-5.25902	-1.56395	93.8545	-5.16512	-3.15778	91.1511
-4.40567	-1.35983	93.1254	-4.76044	-3.0123	90.5849
-3.56647	-1.2279	92.5048	-4.31408	-2.79671	90.3624
-2.70816	-1.05317	92.1268	-3.80506	-2.55506	90.4204
-1.85552	-0.835115	91.9466	-3.24029	-2.33767	90.4629
-1.07042	-0.647281	91.8767	-2.64978	-2.22211	90.3927
-0.385509	-0.559076	91.7575	-2.09785	-2.2276	90.1608
0.200139	-0.544165	91.6988	-1.5779	-2.25646	89.7939
0.695694	-0.59462	91.5987	-1.01706	-2.23442	89.4087
1.12236	-0.706438	91.4773	-0.380166	-2.18354	89.0423
1.55182	-0.838053	91.3989	0.269144	-2.16537	88.6301
2.0351	-1.00391	91.4344	0.863721	-2.23742	88.1645
2.55397	-1.2747	91.5237	1.39877	-2.40542	87.7631
3.06229	-1.62552	91.5553	1.88467	-2.60858	87.6884
3.60624	-1.96944	91.7041	2.39615	-2.82352	88.1508
4.21202	-2.28887	92.2461	2.90983	-3.09084	89.1451
4.83087	-2.56396	93.3213	3.36383	-3.37538	90.6871
5.47143	-2.81307	94.9766	3.8098	-3.61476	92.8004
6.18346	-3.06628	97.1798	4.3615	-3.79415	95.3605
6.95676	-3.27205	99.8448	5.05724	-3.92149	98.1574
7.77467	-3.35576	102.786	5.88539	-4.01743	100.929
8.68569	-3.36024	105.669	6.82991	-4.04585	103.41
9.73879	-3.38275	107.959	7.94099	-3.97294	105.411
10.85	-3.42344	109.238	9.17591	-3.83402	106.675
11.8987	-3.4256	109.181	10.4287	-3.67533	106.881
12.8458	-3.35062	107.546	11.6264	-3.53669	105.667
13.6402	-3.16249	104.228	12.6592	-3.43381	102.668
14.2159	-2.84114	99.2328	13.4221	-3.33471	97.913
14.5023	-2.41014	92.668	13.8087	-3.19571	91.5219
14.4236	-1.92773	84.5697	13.7326	-2.97742	83.4816
13.9317	-1.4469	75.0637	13.1453	-2.64993	74.0006
12.9459	-0.947409	64.4741	12.022	-2.21724	63.3158
11.4678	-0.405343	53.2883	10.4245	-1.71015	51.8738
9.66205	0.135046	42.1215	8.53885	-1.19308	40.4451
7.70624	0.597489	31.5225	6.59769	-0.752043	29.5453
5.75165	0.854414	21.9185	4.63559	-0.441029	19.926
3.78039	0.827464	13.6251	2.83566	-0.251363	12.7161
1.75789	0.602571	6.82058	1.62781	-0.129917	7.76156
0.361782	0.366501	1.95193	0.676626	-0.0474566	4.15773
0	0	0	0.0410071	-0.0218718	1.65487
0	0	0	-0.0458265	-0.0105065	0.224195
0	0	0	0	0	0
0	0	0	0	0	0
0	0	0	0	0	0
0	0	0	0	0	0
0	0	0	0	0	0
0	0	0	0	0	0
0	0	0	0	0	0
0	0	0	0	0	0
0	0	0	0	0	0
0	0	0	0	0	0
0	0	0	0	0	0
0	0	0	0	0	0
0	0	0	0	0	0
0	0	0	0	0	0
0	0	0	0	0	0
0	0	0	0	0	0
0	0	0	0	0	0
0	0	0	0	0	0
0	0	0	0	0	0
0	0	0	0	0	0
0	0	0	0	0	0
0	0	0	0	0	0
0	0	0	0	0	0
0	0	0	0	0	0
0	0	0	0	0	0
0	0	0	0	0	0
0	0	0	0	0	0
0	0	0	0	0	0
0	0	0	0	0	0
0	0	0	0	0	0
0	0	0	0	0	0
0	0	0	0	0	0
0	0	0	0	0	0
0	0	0	0	0	0
14.5023	2.61775	98.3471	13.8087	2.40515	99.1496
-12.7646	-3.88655	91.3989	-14.5893	-4.76801	87.6884
		109.238			106.881

## Sheet: C14
GRF_L_x	GRF_L_y	GRF_L_z	GRF_R_x	GRF_R_y	GRF_R_z	Gang_Geschw_L_n	rel_Gang_Geschw_L_n	Gang_Geschw_R_n	rel_Gang_Geschw_R_n
LGroundReactionForce (1)	LGroundReactionForce (2)	LGroundReactionForce (3)	RGroundReactionForce (1)	RGroundReactionForce (2)	RGroundReactionForce (3)
0	0	0	0	0	0
newton	newton	newton	newton	newton	newton	metres per second	./.	metres per second	./.
0.570479	0.649244	3.15998	1.02186	0.0963352	3.24137	0.928205	0.232122	0.936631	0.234229
2.35578	1.85951	11.0214	3.27196	1.18821	14.0659
0.354924	3.13149	23.4319	-0.136783	3.6926	32.2786
-6.27669	3.99095	35.1878	-7.11131	5.19212	45.5964
-8.85329	5.13578	52.4694	-8.17249	4.78352	57.8298
-9.88233	5.54523	64.7046	-9.3484	3.47943	63.3547
-11.2524	4.42415	69.9014	-10.3811	1.49574	65.7244
-11.5876	2.1672	71.5955	-11.8339	-0.46409	68.8503
-12.6438	-0.588778	72.8326	-14.0951	-2.30382	76.1061
-13.9546	-2.31785	76.8668	-15.6153	-3.45742	85.3369
-14.8654	-2.7341	83.0887	-16.0672	-3.68145	93.4549
-15.2686	-2.69878	89.1423	-16.0583	-3.63886	99.2876
-15.108	-2.48042	93.6988	-15.5895	-3.23965	102.945
-14.5773	-2.31236	96.8479	-14.7047	-2.6618	104.942
-13.7384	-2.35427	99.093	-13.632	-2.39158	105.282
-12.7642	-2.53206	100.511	-12.659	-2.494	104.481
-11.8296	-2.84887	100.816	-11.6869	-2.76524	103.002
-10.9739	-3.22276	100.047	-10.6186	-3.08802	100.873
-10.1175	-3.55557	98.8053	-9.50827	-3.32787	98.4317
-9.2206	-3.83528	97.4163	-8.43825	-3.41104	96.0577
-8.33461	-4.01334	95.9915	-7.41739	-3.372	94.0348
-7.50285	-4.07598	94.5801	-6.45683	-3.23745	92.4277
-6.72122	-4.0139	93.3169	-5.57288	-3.04286	91.2333
-5.96628	-3.85181	92.3106	-4.80103	-2.85242	90.5225
-5.22259	-3.62311	91.5713	-4.17356	-2.7194	90.1225
-4.48872	-3.39319	90.9702	-3.66177	-2.66904	89.8758
-3.74316	-3.21936	90.4403	-3.21348	-2.6675	89.7531
-3.03225	-3.11311	89.9816	-2.73357	-2.67984	89.7344
-2.3725	-3.02081	89.6149	-2.19726	-2.64803	89.8585
-1.7232	-2.89901	89.3709	-1.55773	-2.56979	90.2276
-1.05104	-2.74021	89.3254	-0.887104	-2.48105	90.7019
-0.381838	-2.58693	89.4643	-0.267406	-2.40372	91.1798
0.252351	-2.47853	89.6842	0.26353	-2.37198	91.618
0.836225	-2.43561	89.8786	0.750471	-2.40661	92.0307
1.38183	-2.44999	90.0664	1.24279	-2.48096	92.4678
1.92523	-2.50545	90.3479	1.77848	-2.5577	92.9718
2.46904	-2.58407	90.7606	2.36867	-2.6258	93.5883
3.02341	-2.6734	91.3099	2.97665	-2.67631	94.3311
3.56094	-2.76555	91.9581	3.60013	-2.72612	95.0965
4.08348	-2.88907	92.6305	4.24885	-2.8013	95.8021
4.60569	-3.05469	93.2804	4.93118	-2.88184	96.4241
5.10106	-3.25224	93.9007	5.63677	-2.94218	96.9181
5.5553	-3.48861	94.5182	6.32664	-2.959	97.2823
6.00443	-3.74538	95.147	7.00466	-2.91964	97.5305
6.48935	-4.00218	95.7411	7.69268	-2.82938	97.599
7.03044	-4.22975	96.2477	8.4128	-2.70333	97.447
7.64063	-4.38838	96.6583	9.20589	-2.54774	97.1088
8.38457	-4.43618	96.9569	10.1013	-2.38219	96.6723
9.29543	-4.34012	97.0421	11.0934	-2.2097	96.1621
10.3137	-4.09785	96.6978	12.1481	-2.02971	95.4289
11.369	-3.74439	95.7012	13.2127	-1.85642	94.2745
12.3614	-3.34282	93.8387	14.2191	-1.66496	92.4628
13.1185	-2.91154	90.7522	15.0456	-1.44267	89.7317
13.5191	-2.43325	86.2158	15.5281	-1.19077	85.8582
13.5194	-1.93898	80.3345	15.5206	-0.890182	80.6552
13.0987	-1.4642	73.2222	14.9539	-0.525538	74.0814
12.3056	-0.992598	64.9803	13.8818	-0.102566	66.2598
11.2471	-0.528549	55.8126	12.4366	0.322079	57.3933
9.93733	-0.159979	46.0422	10.7901	0.65895	47.8006
8.23627	0.000681091	36.2549	8.96278	0.846182	38.0324
6.21957	-0.0756229	27.0985	6.92878	0.867323	28.8074
4.24102	-0.288205	18.9976	5.01519	0.695542	20.6391
2.56014	-0.447671	12.2619	3.42042	0.387354	13.7664
1.2895	-0.423202	7.04766	2.0513	0.0993662	8.48891
0.456134	-0.266407	3.35637	0.98808	-0.0617201	4.7955
0.0522434	-0.0936077	1.09745	0.347049	-0.109961	2.21817
-0.0247736	-0.0101204	0.150373	0.0777566	-0.0942079	0.399968
0	0	0	0.034456	-0.0328535	-0.677977
0	0	0	0	0	0
0	0	0	0	0	0
0	0	0	0	0	0
0	0	0	0	0	0
0	0	0	0	0	0
0	0	0	0	0	0
0	0	0	0	0	0
0	0	0	0	0	0
0	0	0	0	0	0
0	0	0	0	0	0
0	0	0	0	0	0
0	0	0	0	0	0
0	0	0	0	0	0
0	0	0	0	0	0
0	0	0	0	0	0
0	0	0	0	0	0
0	0	0	0	0	0
0	0	0	0	0	0
0	0	0	0	0	0
0	0	0	0	0	0
0	0	0	0	0	0
0	0	0	0	0	0
0	0	0	0	0	0
0	0	0	0	0	0
0	0	0	0	0	0
0	0	0	0	0	0
0	0	0	0	0	0
0	0	0	0	0	0
0	0	0	0	0	0
0	0	0	0	0	0
0	0	0	0	0	0
0	0	0	0	0	0
0	0	0	0	0	0
13.5194	5.54523	100.816	15.5281	5.19212	105.282
-15.2686	-4.43618	89.3254	-16.0672	-3.68145	89.7344
		97.0421			97.599

## Sheet: C46
GRF_L_x	GRF_L_y	GRF_L_z	GRF_R_x	GRF_R_y	GRF_R_z	Gang_Geschw_L_n	rel_Gang_Geschw_L_n	Gang_Geschw_R_n	rel_Gang_Geschw_R_n
LGroundReactionForce (1)	LGroundReactionForce (2)	LGroundReactionForce (3)	RGroundReactionForce (1)	RGroundReactionForce (2)	RGroundReactionForce (3)
0	0	0	0	0	0
newton	newton	newton	newton	newton	newton	metres per second	./.	metres per second	./.
0.676545	0.336588	3.69256	0.41931	0.303239	3.4772	1.21509	0.29078	1.20412	0.288154
3.93818	1.39594	16.9787	2.66672	1.37131	15.1262
1.91806	2.96395	34.8305	0.609952	3.16573	30.4047
-6.49191	3.5374	47.2821	-5.48918	4.18312	42.7969
-10.6006	4.32625	61.1962	-9.87201	4.8264	55.8818
-12.2794	4.4128	71.7213	-11.6451	4.70216	66.1728
-12.7983	3.30912	75.3443	-12.3241	3.54628	71.5725
-12.3434	1.58609	75.9215	-12.4644	1.81787	73.8215
-12.1649	-0.407915	76.6098	-12.3284	-0.0831899	74.9328
-12.9003	-2.67172	79.9636	-12.2733	-2.03181	76.5001
-13.8318	-4.35372	84.4511	-12.6981	-3.96529	79.7786
-13.9904	-5.06697	88.3716	-13.2493	-5.27921	83.4755
-13.809	-5.1421	92.4199	-13.3449	-5.74213	86.7682
-13.393	-4.65722	96.4735	-13.1581	-5.6347	90.1445
-12.6643	-3.76394	99.4887	-12.6667	-5.05718	93.1728
-11.6921	-2.83941	101.133	-11.8988	-4.15541	95.444
-10.6343	-2.0841	101.371	-11.0107	-3.20661	96.9287
-9.54325	-1.66959	100.332	-10.1067	-2.40105	97.5966
-8.44143	-1.59621	98.435	-9.17487	-1.88013	97.3312
-7.32697	-1.77	95.929	-8.21426	-1.71982	96.0236
-6.2172	-2.11433	92.9623	-7.23119	-1.9175	93.6697
-5.17307	-2.50254	89.7368	-6.27126	-2.35753	90.6932
-4.27853	-2.8037	86.5904	-5.38823	-2.84731	87.6882
-3.55735	-2.91084	83.8254	-4.59893	-3.17059	85.0468
-2.97421	-2.78554	81.6506	-3.88338	-3.19945	82.9742
-2.46689	-2.49001	80.1425	-3.23483	-2.95481	81.5612
-1.99383	-2.1387	79.3179	-2.67601	-2.5516	80.8329
-1.55225	-1.86801	79.1557	-2.19006	-2.13327	80.6507
-1.14706	-1.72819	79.4493	-1.74713	-1.81797	80.8236
-0.771576	-1.71889	80.0351	-1.30769	-1.65711	81.1746
-0.385471	-1.83214	80.7671	-0.855347	-1.65005	81.5681
0.0334934	-2.02663	81.5592	-0.401615	-1.73839	81.9873
0.455832	-2.23801	82.3839	0.0372213	-1.85998	82.493
0.868471	-2.41367	83.3289	0.456528	-1.98264	83.1131
1.25121	-2.55178	84.5059	0.857251	-2.09788	83.8152
1.61543	-2.67474	85.8627	1.23055	-2.19578	84.5656
1.98072	-2.80653	87.3619	1.59312	-2.28471	85.3772
2.37735	-2.94456	89.0231	1.96774	-2.38716	86.3422
2.83252	-3.07602	90.8684	2.36579	-2.50131	87.5516
3.35135	-3.18344	92.9167	2.79712	-2.62166	89.0742
3.97047	-3.25608	95.1696	3.26766	-2.73764	90.9694
4.71974	-3.27873	97.7082	3.78976	-2.81972	93.246
5.61014	-3.24439	100.561	4.41821	-2.83301	95.9264
6.62904	-3.19112	103.556	5.18863	-2.76337	99.0771
7.72941	-3.16925	106.322	6.10865	-2.64017	102.5
8.89356	-3.19487	108.519	7.17703	-2.5407	105.762
10.112	-3.23379	109.972	8.36292	-2.51416	108.407
11.3794	-3.2364	110.548	9.63364	-2.55412	110.083
12.7438	-3.20539	110.023	10.9775	-2.64554	110.598
14.2743	-3.15631	108.097	12.403	-2.78001	109.836
15.9303	-3.03046	104.406	13.9214	-2.94275	107.635
17.3335	-2.68612	98.5361	15.4746	-3.04835	103.675
17.9218	-2.01721	90.1237	16.7984	-2.87922	97.4584
17.3167	-1.08821	79.2022	17.4167	-2.19755	88.5363
15.3816	-0.104181	66.5565	16.8832	-1.02634	76.9141
12.4078	0.687761	53.5164	14.9956	0.244183	63.3381
9.17062	1.11548	41.2868	11.8853	1.12769	49.3081
6.41971	1.12542	30.433	8.25234	1.43261	36.3961
4.29961	0.767967	21.2399	5.10448	1.22924	25.2646
2.51115	0.285658	13.9586	2.71388	0.694019	16.2243
1.08478	-0.0308844	8.38661	0.937741	0.192336	9.73288
0.226476	-0.122969	4.13136	0.023991	-0.0771363	5.45073
-0.0701636	-0.0420006	1.13112	-0.232978	-0.209696	2.67609
0	0	0	-0.230929	-0.188787	0.95164
0	0	0	-0.0848126	-0.0404112	0.216145
0	0	0	0	0	0
0	0	0	0	0	0
0	0	0	0	0	0
0	0	0	0	0	0
0	0	0	0	0	0
0	0	0	0	0	0
0	0	0	0	0	0
0	0	0	0	0	0
0	0	0	0	0	0
0	0	0	0	0	0
0	0	0	0	0	0
0	0	0	0	0	0
0	0	0	0	0	0
0	0	0	0	0	0
0	0	0	0	0	0
0	0	0	0	0	0
0	0	0	0	0	0
0	0	0	0	0	0
0	0	0	0	0	0
0	0	0	0	0	0
0	0	0	0	0	0
0	0	0	0	0	0
0	0	0	0	0	0
0	0	0	0	0	0
0	0	0	0	0	0
0	0	0	0	0	0
0	0	0	0	0	0
0	0	0	0	0	0
0	0	0	0	0	0
0	0	0	0	0	0
0	0	0	0	0	0
0	0	0	0	0	0
0	0	0	0	0	0
0	0	0	0	0	0
0	0	0	0	0	0
0	0	0	0	0	0
17.9218	4.4128	101.371	17.4167	4.8264	97.5966
-13.9904	-5.1421	79.1557	-13.3449	-5.74213	80.6507
		110.548			110.598

## Sheet: C10
GRF_L_x	GRF_L_y	GRF_L_z	GRF_R_x	GRF_R_y	GRF_R_z	Gang_Geschw_L_n	rel_Gang_Geschw_L_n	Gang_Geschw_R_n	rel_Gang_Geschw_R_n
LGroundReactionForce (1)	LGroundReactionForce (2)	LGroundReactionForce (3)	RGroundReactionForce (1)	RGroundReactionForce (2)	RGroundReactionForce (3)
0	0	0	0	0	0
newton	newton	newton	newton	newton	newton	metres per second	./.	metres per second	./.
0.594227	0.810399	3.81322	0.146453	0.652119	4.14021	0.832507	0.20819	0.824478	0.206182
2.20415	1.78852	15.1036	1.68945	2.08357	16.2512
-1.65828	2.47084	32.4595	-2.04386	2.69687	32.6338
-6.25809	2.58207	42.4501	-7.14183	2.93693	43.8859
-6.59099	2.47236	49.7002	-8.03274	2.81624	53.6556
-6.52775	1.9243	50.9391	-8.32825	1.97817	57.407
-6.91176	0.499427	51.7034	-8.85995	0.453598	58.8644
-7.88565	-1.50161	55.0808	-9.65481	-1.35255	60.9339
-8.82268	-3.26265	59.9888	-10.6109	-2.88522	64.7125
-9.43223	-4.31211	65.3995	-11.3334	-3.79175	70.0235
-9.7131	-4.79044	71.8489	-11.8303	-4.21381	76.6183
-9.86519	-4.72666	78.9951	-12.0214	-4.15811	83.7429
-9.90574	-4.13132	86.2645	-11.935	-3.77992	90.884
-9.99133	-3.59013	93.4909	-11.745	-3.4841	97.3317
-10.0058	-3.4144	100.038	-11.5184	-3.31313	102.615
-9.89689	-3.63129	105.268	-11.185	-3.27323	106.491
-9.61195	-4.0875	108.939	-10.7234	-3.4639	108.974
-9.13001	-4.56701	111.159	-10.2069	-3.86357	110.244
-8.50305	-4.93488	112.107	-9.68792	-4.33508	110.566
-7.8212	-5.13259	112.13	-9.1371	-4.71688	110.048
-7.11893	-5.18686	111.559	-8.5519	-4.8958	108.888
-6.47823	-5.19263	110.502	-7.93434	-4.865	107.399
-5.93288	-5.18217	108.97	-7.29881	-4.75029	105.805
-5.45169	-5.16609	107.087	-6.66213	-4.65567	104.126
-5.02009	-5.10786	105.202	-6.00495	-4.60603	102.394
-4.62093	-4.92748	103.699	-5.32964	-4.58108	100.812
-4.2034	-4.67683	102.609	-4.63553	-4.55084	99.5541
-3.73875	-4.47367	101.728	-3.93393	-4.48943	98.6494
-3.24785	-4.36767	100.984	-3.24016	-4.38642	98.0285
-2.72429	-4.31981	100.429	-2.54643	-4.26335	97.635
-2.18715	-4.29025	100.098	-1.85628	-4.15882	97.4173
-1.66973	-4.28647	100.049	-1.20457	-4.09757	97.3529
-1.20544	-4.32795	100.22	-0.596136	-4.08652	97.4159
-0.791672	-4.39442	100.508	-0.0313243	-4.11722	97.5635
-0.422407	-4.46272	100.838	0.509483	-4.1846	97.8248
-0.0664066	-4.53094	101.244	1.03265	-4.31102	98.2354
0.298764	-4.59352	101.849	1.5362	-4.49568	98.8486
0.701553	-4.66263	102.759	2.01922	-4.72678	99.7621
1.15721	-4.76826	103.916	2.4871	-4.97955	101.002
1.6579	-4.95557	105.279	2.93825	-5.23683	102.461
2.19768	-5.20902	106.831	3.38381	-5.47941	103.986
2.79371	-5.46511	108.491	3.82724	-5.72146	105.511
3.49849	-5.66945	110.116	4.2867	-5.99622	106.967
4.32086	-5.81273	111.582	4.80514	-6.29396	108.289
5.24135	-5.9122	112.728	5.39049	-6.59088	109.553
6.15907	-5.99455	113.469	6.04925	-6.90553	110.861
7.11826	-6.05426	113.876	6.87023	-7.21377	112.254
8.13931	-6.07417	113.828	7.83856	-7.50144	113.644
9.1629	-6.01717	113.015	8.92481	-7.76225	114.712
10.1706	-5.82785	111.205	10.1158	-7.93373	115.116
11.1042	-5.45917	108.176	11.3277	-7.91762	114.555
11.8566	-4.88361	103.671	12.454	-7.66732	112.783
12.3131	-4.11639	97.4965	13.3875	-7.20875	109.668
12.4244	-3.21806	89.7098	14.0534	-6.57941	105.101
12.2534	-2.30727	80.5457	14.3922	-5.77569	98.899
11.8399	-1.50598	70.2392	14.3722	-4.80034	90.9792
11.0851	-0.854847	59.0564	13.9734	-3.73669	81.4849
9.85724	-0.342039	47.3704	13.2048	-2.69685	70.6935
8.04572	0.0260921	35.7708	12.0469	-1.78993	59.052
5.7046	0.21349	25.0847	10.3838	-1.11289	47.1638
3.22369	0.2071	16.2726	8.22545	-0.726862	35.8488
1.13132	0.127192	9.93733	5.81233	-0.572041	26.0229
-0.326331	0.0587659	5.89321	3.56902	-0.516434	18.1562
-1.01328	-0.0502997	3.226	1.86868	-0.439965	12.0303
-0.793899	-0.0703445	1.28901	0.680783	-0.338394	7.55665
-0.224742	0.0242169	0.152352	-0.0580316	-0.224035	4.54974
-0.0381355	0.111307	-0.229393	-0.168405	-0.0876894	2.37897
0.0252135	0.124467	-0.303274	0.0568836	0.0115715	1.01767
0.0223215	0.118564	-0.296489	0.0457325	0.024646	0.512308
0.0180395	0.0914332	-0.219408	-0.0292316	0.0268653	0.28424
0.01433	0.0675302	-0.143466	-0.0643898	0.0301724	0.13035
0.0109584	0.0523933	-0.113572	-0.0465587	0.0171258	0.0330545
0.00258526	0.0119412	-0.0257866	0	0	0
0	0	0	0	0	0
0	0	0	0	0	0
0	0	0	0	0	0
0	0	0	0	0	0
0	0	0	0	0	0
0	0	0	0	0	0
0	0	0	0	0	0
0	0	0	0	0	0
0	0	0	0	0	0
0	0	0	0	0	0
0	0	0	0	0	0
0	0	0	0	0	0
0	0	0	0	0	0
0	0	0	0	0	0
0	0	0	0	0	0
0	0	0	0	0	0
0	0	0	0	0	0
0	0	0	0	0	0
0	0	0	0	0	0
0	0	0	0	0	0
0	0	0	0	0	0
0	0	0	0	0	0
0	0	0	0	0	0
0	0	0	0	0	0
0	0	0	0	0	0
0	0	0	0	0	0
0	0	0	0	0	0
0	0	0	0	0	0
12.4244	2.58207	112.13	14.3922	2.93693	110.566
-10.0058	-6.07417	100.049	-12.0214	-7.93373	97.3529
		113.876			115.116

## Sheet: C47
GRF_L_x	GRF_L_y	GRF_L_z	GRF_R_x	GRF_R_y	GRF_R_z	Gang_Geschw_L_n	rel_Gang_Geschw_L_n	Gang_Geschw_R_n	rel_Gang_Geschw_R_n
LGroundReactionForce (1)	LGroundReactionForce (2)	LGroundReactionForce (3)	RGroundReactionForce (1)	RGroundReactionForce (2)	RGroundReactionForce (3)
0	0	0	0	0	0
newton	newton	newton	newton	newton	newton	metres per second	./.	metres per second	./.
-0.230426	-0.314449	2.213	-0.10061	-0.25722	2.4234	0.882548	0.222763	0.887332	0.223971
2.77532	-0.400638	6.73714	2.97741	-0.126983	7.22089
5.62977	-0.180484	12.5731	5.41159	0.176847	12.8467
4.41654	0.267642	16.0742	3.72258	0.486275	15.9076
1.55779	0.82952	21.015	1.29146	0.966619	19.652
-0.277901	1.73412	32.6541	0.131062	1.98821	30.279
-3.4993	2.24432	46.2543	-2.90782	2.44897	44.4437
-6.52506	1.56978	57.6723	-6.02085	1.05719	57.2173
-8.03008	0.310313	65.7423	-8.45439	-1.19122	67.6921
-9.0908	-0.629275	70.4012	-9.98329	-2.27377	74.3343
-9.64368	-1.83166	74.1311	-10.5097	-3.50652	79.2447
-10.0972	-2.94462	78.012	-11.0967	-4.66779	83.9848
-10.5006	-3.75979	82.1155	-11.3041	-5.27028	88.8678
-10.561	-4.22842	86.3798	-11.261	-5.26183	93.3708
-10.3804	-4.39843	90.1832	-10.9157	-5.00103	96.7511
-10.071	-4.45823	93.1224	-10.4369	-4.78412	98.6989
-9.70154	-4.45995	95.213	-9.87382	-4.80345	99.3733
-9.2562	-4.49538	96.6676	-9.2361	-5.0473	99.1954
-8.72242	-4.65187	97.6931	-8.54162	-5.37638	98.6125
-8.09612	-4.89853	98.2665	-7.82832	-5.67216	97.783
-7.39336	-5.12995	98.3431	-7.12689	-5.88478	96.6284
-6.67715	-5.26188	97.8431	-6.4432	-5.9684	95.138
-6.00691	-5.27359	96.7291	-5.78939	-5.89467	93.4983
-5.39686	-5.12514	95.1458	-5.1562	-5.67457	91.9051
-4.82472	-4.82305	93.3539	-4.53983	-5.37303	90.3707
-4.26642	-4.4471	91.6353	-3.95888	-5.06819	88.8063
-3.72075	-4.10617	90.0458	-3.43152	-4.80985	87.2231
-3.18952	-3.8965	88.5239	-2.95168	-4.61403	85.6902
-2.68546	-3.81402	86.9972	-2.507	-4.47844	84.3384
-2.20962	-3.80774	85.5051	-2.10034	-4.40008	83.2539
-1.76788	-3.81137	84.1432	-1.73874	-4.36096	82.4897
-1.36649	-3.77739	83.0114	-1.40885	-4.33204	82.0499
-0.994065	-3.70607	82.2099	-1.0858	-4.29263	81.9609
-0.647072	-3.62067	81.8041	-0.749176	-4.25151	82.2266
-0.3235	-3.56759	81.7618	-0.390345	-4.22163	82.7669
-0.0189562	-3.56849	82.022	-0.00106227	-4.22377	83.5401
0.257905	-3.62128	82.5519	0.415923	-4.28754	84.5152
0.507143	-3.69966	83.3452	0.833839	-4.4336	85.6241
0.747214	-3.7849	84.409	1.2268	-4.63174	86.8604
0.995943	-3.88	85.7464	1.61947	-4.84069	88.2433
1.25254	-3.99723	87.3247	2.04357	-5.05753	89.7457
1.5097	-4.13436	89.0561	2.5002	-5.28965	91.334
1.76598	-4.28874	90.8437	2.97745	-5.5361	92.9496
2.03908	-4.47084	92.677	3.47159	-5.79935	94.5141
2.33777	-4.68447	94.5168	3.98234	-6.07687	95.9522
2.67131	-4.91155	96.2689	4.4854	-6.3414	97.1745
3.06254	-5.12879	97.8117	4.98649	-6.54751	98.1667
3.53963	-5.31771	99.0935	5.58995	-6.60279	99.0822
4.15001	-5.43503	100.197	6.37658	-6.48859	99.9673
4.9475	-5.43565	101.173	7.2958	-6.32242	100.493
5.93298	-5.35449	101.865	8.24949	-6.15437	100.204
7.03206	-5.27911	101.906	9.19343	-5.92448	98.7834
8.14729	-5.20957	100.927	10.0958	-5.5721	96.0118
9.22371	-5.04613	98.6753	10.8811	-5.03541	91.7368
10.2292	-4.68938	94.9701	11.4628	-4.28004	85.9298
11.1194	-4.11618	89.7149	11.7558	-3.37395	78.6382
11.8097	-3.3848	82.8749	11.6486	-2.45377	69.8479
12.1141	-2.61734	74.4237	10.9915	-1.63112	59.5664
11.7889	-1.93196	64.432	9.55232	-0.976876	48.1476
10.6057	-1.37314	53.2473	7.21372	-0.579946	36.5329
8.50812	-0.979197	41.6321	4.41042	-0.482222	26.1405
5.81586	-0.774107	30.7474	1.95869	-0.575933	17.8985
3.30197	-0.715453	21.454	0.34122	-0.711017	11.7593
1.565	-0.681388	14.061	-0.649676	-0.790157	7.62747
0.33656	-0.622544	9.00318	-1.33436	-0.786058	5.3261
-0.449616	-0.50715	5.89636	-1.64449	-0.70611	3.95939
-0.667956	-0.352864	3.73347	-1.62916	-0.624322	2.78012
-0.594084	-0.218647	2.01549	-1.42472	-0.52708	1.70419
-0.366992	-0.0838603	0.74272	-0.736721	-0.275765	0.605192
-0.0950348	0.0202903	0.0750182	-0.0169417	-0.00942928	-0.0856801
0	0	0	0.0137632	0.00631463	-0.100058
0	0	0	0	0	0
0	0	0	0	0	0
0	0	0	0	0	0
0	0	0	0	0	0
0	0	0	0	0	0
0	0	0	0	0	0
0	0	0	0	0	0
0	0	0	0	0	0
0	0	0	0	0	0
0	0	0	0	0	0
0	0	0	0	0	0
0	0	0	0	0	0
0	0	0	0	0	0
0	0	0	0	0	0
0	0	0	0	0	0
0	0	0	0	0	0
0	0	0	0	0	0
0	0	0	0	0	0
0	0	0	0	0	0
0	0	0	0	0	0
0	0	0	0	0	0
0	0	0	0	0	0
0	0	0	0	0	0
0	0	0	0	0	0
0	0	0	0	0	0
0	0	0	0	0	0
0	0	0	0	0	0
0	0	0	0	0	0
0	0	0	0	0	0
0	0	0	0	0	0
12.1141	2.24432	98.3431	11.7558	2.44897	99.3733
-10.561	-5.43565	81.7618	-11.3041	-6.60279	81.9609
		101.906			100.493

## Sheet: C24
GRF_L_x	GRF_L_y	GRF_L_z	GRF_R_x	GRF_R_y	GRF_R_z	Gang_Geschw_L_n	rel_Gang_Geschw_L_n	Gang_Geschw_R_n	rel_Gang_Geschw_R_n
LGroundReactionForce (1)	LGroundReactionForce (2)	LGroundReactionForce (3)	RGroundReactionForce (1)	RGroundReactionForce (2)	RGroundReactionForce (3)
0	0	0	0	0	0
newton	newton	newton	newton	newton	newton	metres per second	./.	metres per second	./.
-0.762696	0.115074	1.70289	0.220265	-0.0462972	2.60343	0.849949	0.20752	0.855044	0.208764
0.103132	0.510337	9.57234	1.891	0.698996	13.9723
0.521432	2.16658	21.0977	-0.954459	2.66865	23.4325
-2.95746	3.36327	29.2854	-3.93703	4.25173	32.6822
-4.92097	3.12711	38.9343	-5.54302	4.46326	43.3726
-6.31678	2.18973	44.2294	-6.94705	3.216	49.0425
-7.30959	1.10107	45.2043	-7.60511	1.16251	51.7839
-8.51702	-0.0408103	45.6011	-8.92991	-0.708958	54.6505
-9.70578	-1.0292	48.1522	-9.48051	-1.72756	56.7436
-10.657	-1.6719	53.6728	-9.8384	-2.23162	60.4751
-11.0517	-1.90956	60.856	-10.0901	-2.27352	65.9167
-11.0146	-2.01707	68.5543	-10.1926	-2.18232	72.2792
-10.8527	-2.12829	75.718	-10.1827	-2.045	78.5027
-10.7414	-2.2108	81.8257	-10.1109	-2.00038	83.946
-10.6638	-2.41139	86.8283	-9.9659	-2.12467	88.3412
-10.5513	-2.78166	90.7211	-9.68191	-2.46705	91.939
-10.376	-3.15807	93.7168	-9.23628	-2.867	94.8514
-10.1303	-3.44767	95.9579	-8.77111	-3.21586	97.1699
-9.70614	-3.54184	97.325	-8.36879	-3.53844	98.6609
-9.15134	-3.44	97.6934	-7.91216	-3.73081	98.9593
-8.54376	-3.27892	97.0807	-7.32254	-3.64913	98.1386
-7.89114	-3.15324	95.7493	-6.65713	-3.36184	96.6132
-7.23673	-3.04365	94.102	-6.04085	-3.07773	94.7633
-6.55023	-2.9404	92.4729	-5.52786	-2.94132	92.8191
-5.86197	-2.87803	90.9422	-5.08754	-2.91845	90.9927
-5.20655	-2.82415	89.5812	-4.69552	-2.90983	89.541
-4.54223	-2.71958	88.6045	-4.322	-2.80636	88.6894
-3.86887	-2.5664	88.0825	-3.89647	-2.56796	88.4958
-3.19509	-2.39843	88.0485	-3.38048	-2.28404	88.9352
-2.5127	-2.22594	88.4309	-2.7885	-2.05407	89.7192
-1.84031	-2.1001	89.0479	-2.14943	-1.94565	90.6381
-1.21842	-2.03019	89.7305	-1.49608	-1.95724	91.4372
-0.624359	-2.01675	90.3385	-0.850517	-2.05308	91.9679
-0.0472764	-2.04891	90.7421	-0.216558	-2.17763	92.2176
0.515164	-2.09927	90.9319	0.437881	-2.31611	92.2963
1.06865	-2.15395	90.9806	1.11689	-2.47132	92.228
1.57706	-2.21492	90.8928	1.79507	-2.6241	92.1415
2.0338	-2.27856	90.7309	2.44401	-2.76877	92.1889
2.45347	-2.33406	90.6403	3.03026	-2.89952	92.4434
2.857	-2.36305	90.7077	3.54577	-3.02691	92.962
3.24954	-2.35362	90.9972	3.99069	-3.14656	93.718
3.63584	-2.32538	91.5532	4.37135	-3.26286	94.5972
4.04029	-2.32205	92.29	4.69936	-3.37984	95.5179
4.49537	-2.36491	93.1734	5.02526	-3.50371	96.4807
5.06297	-2.43377	94.3802	5.47029	-3.62626	97.562
5.76525	-2.49365	95.9353	6.13918	-3.71077	98.9147
6.57121	-2.52388	97.6099	6.98563	-3.73638	100.338
7.48388	-2.55545	99.1762	8.01201	-3.72886	101.637
8.48323	-2.61459	100.388	9.16987	-3.70339	102.568
9.49351	-2.66879	100.981	10.3476	-3.66413	102.77
10.474	-2.69373	100.938	11.5061	-3.61996	102.102
11.4056	-2.69151	100.232	12.5968	-3.5459	100.445
12.2917	-2.65684	98.5808	13.5737	-3.38479	97.4106
13.0915	-2.52834	95.6897	14.4094	-3.12027	92.6059
13.7246	-2.26489	91.331	14.9409	-2.75931	85.799
14.1427	-1.87955	85.3373	14.8162	-2.30299	76.8529
14.2547	-1.34166	77.5122	13.7545	-1.75166	65.9152
13.8021	-0.584275	67.6525	11.6851	-1.14526	53.6425
12.3154	0.368353	55.8697	8.82753	-0.630222	41.3005
9.66708	1.19059	42.9626	5.77793	-0.331288	30.1518
6.39566	1.51607	30.6495	3.16786	-0.257075	21.0481
3.34883	1.31483	20.6456	1.31989	-0.282151	14.192
1.15188	0.802427	13.4568	0.254876	-0.315984	9.23813
-0.240126	0.355308	8.59212	-0.321542	-0.364732	5.77934
-0.94248	0.169033	5.28747	-0.582069	-0.346545	3.34066
-1.04829	0.0638338	3.08534	-0.495246	-0.230467	1.6296
-0.83641	0.0147134	1.58818	-0.317348	-0.132227	0.540626
-0.350155	0.018532	0.516539	-0.135568	-0.0424965	-0.16342
-0.0342724	0.00377708	0.0500822	0.00707148	0.00850458	-0.424853
0	0	0	0	0	0
0	0	0	0	0	0
0	0	0	0	0	0
0	0	0	0	0	0
0	0	0	0	0	0
0	0	0	0	0	0
0	0	0	0	0	0
0	0	0	0	0	0
0	0	0	0	0	0
0	0	0	0	0	0
0	0	0	0	0	0
0	0	0	0	0	0
0	0	0	0	0	0
0	0	0	0	0	0
0	0	0	0	0	0
0	0	0	0	0	0
0	0	0	0	0	0
0	0	0	0	0	0
0	0	0	0	0	0
0	0	0	0	0	0
0	0	0	0	0	0
0	0	0	0	0	0
0	0	0	0	0	0
0	0	0	0	0	0
0	0	0	0	0	0
0	0	0	0	0	0
0	0	0	0	0	0
0	0	0	0	0	0
0	0	0	0	0	0
0	0	0	0	0	0
0	0	0	0	0	0
0	0	0	0	0	0
14.2547	3.36327	97.6934	14.9409	4.46326	98.9593
-11.0517	-3.54184	88.0485	-10.1926	-3.73638	88.4958
		100.981			102.77

## Sheet: C04
GRF_L_x	GRF_L_y	GRF_L_z	GRF_R_x	GRF_R_y	GRF_R_z	Gang_Geschw_L_n	rel_Gang_Geschw_L_n	Gang_Geschw_R_n	rel_Gang_Geschw_R_n
LGroundReactionForce (1)	LGroundReactionForce (2)	LGroundReactionForce (3)	RGroundReactionForce (1)	RGroundReactionForce (2)	RGroundReactionForce (3)
0	0	0	0	0	0
newton	newton	newton	newton	newton	newton	metres per second	./.	metres per second	./.
0.667989	-0.310237	3.61854	2.04815	0.144573	3.20847	0.923442	0.226794	0.932256	0.228959
1.98214	-0.473863	12.9364	5.32144	-0.103102	13.2642
-1.18743	1.00632	22.7929	0.630928	0.235857	20.1605
-5.20506	3.0461	34.9269	-3.29017	2.26625	30.9947
-8.56222	4.30844	49.9452	-7.26566	4.40252	48.0439
-10.9461	4.0902	61.0592	-10.484	4.94917	61.9527
-11.9091	2.45345	66.8458	-11.5993	3.32668	69.5938
-12.1856	0.754491	69.0782	-11.8806	1.00449	72.6097
-12.3115	-0.501184	70.7294	-12.0114	-0.790643	73.7965
-12.8728	-2.20393	74.6594	-12.5705	-2.77613	77.0932
-13.0132	-3.22689	79.0398	-12.8318	-4.02599	81.5948
-12.7259	-3.49085	83.0756	-12.7437	-4.26678	86.1545
-11.949	-3.64098	86.7822	-12.1509	-4.13166	89.8255
-11.105	-3.51652	90.1238	-11.311	-3.7509	92.4091
-10.2421	-3.29383	92.9881	-10.4325	-3.2301	94.4655
-9.46833	-3.01613	95.0993	-9.6487	-2.74298	96.0395
-8.76676	-2.80267	96.4787	-8.94298	-2.47975	97.064
-8.11579	-2.72196	96.9827	-8.21891	-2.47169	97.4299
-7.48938	-2.76416	96.5535	-7.51195	-2.70013	97.0307
-6.89328	-2.86469	95.4928	-6.85468	-3.00273	95.8723
-6.31511	-2.92767	94.107	-6.23591	-3.19264	94.36
-5.74675	-2.89376	92.6893	-5.64735	-3.18839	92.9806
-5.1895	-2.77087	91.4276	-5.06314	-3.04625	92.0042
-4.63666	-2.62783	90.3929	-4.48515	-2.87136	91.3527
-4.11116	-2.53116	89.5498	-3.92749	-2.73304	90.8541
-3.64117	-2.49663	88.8976	-3.43598	-2.67254	90.3987
-3.23172	-2.50647	88.4143	-2.98952	-2.63805	90.0921
-2.83891	-2.5228	88.1705	-2.55511	-2.6013	89.987
-2.42779	-2.52688	88.1671	-2.13371	-2.54226	90.0994
-1.99929	-2.52535	88.3305	-1.69286	-2.47651	90.3117
-1.59168	-2.53372	88.5999	-1.22112	-2.42528	90.576
-1.19877	-2.56301	88.8559	-0.72284	-2.41082	90.8324
-0.819729	-2.62373	89.1151	-0.216558	-2.44202	91.1307
-0.459083	-2.72698	89.4319	0.304292	-2.51875	91.3657
-0.116358	-2.87208	89.7599	0.823092	-2.6297	91.5244
0.228058	-3.03044	90.1317	1.31294	-2.74957	91.6941
0.580491	-3.18912	90.6282	1.76983	-2.85124	91.9632
0.959167	-3.32887	91.3638	2.20782	-2.94996	92.3646
1.38892	-3.42886	92.4387	2.64459	-3.07728	92.9404
1.88258	-3.48756	93.8296	3.10797	-3.24704	93.7147
2.4873	-3.51579	95.5398	3.65124	-3.44286	94.767
3.23974	-3.51494	97.5163	4.30538	-3.61522	96.2031
4.13169	-3.47339	99.7056	5.08281	-3.75122	97.9962
5.15461	-3.39444	101.917	5.96672	-3.84825	100.018
6.24017	-3.36098	103.787	6.92413	-3.95815	101.973
7.32238	-3.42753	105.126	7.9281	-4.13208	103.663
8.39428	-3.56505	105.861	8.98082	-4.34177	104.921
9.45291	-3.72316	105.898	10.0528	-4.51119	105.524
10.4781	-3.84426	105.185	11.1021	-4.56413	105.394
11.4371	-3.86949	103.69	12.1109	-4.45862	104.529
12.3038	-3.77012	101.379	13.0735	-4.20186	102.859
13.0632	-3.57405	98.2402	13.9607	-3.8395	100.211
13.695	-3.31655	94.1192	14.7167	-3.3824	96.3257
14.1238	-2.97033	88.7389	15.2289	-2.7861	90.8704
14.1984	-2.4802	81.8429	15.2989	-2.03422	83.5506
13.7483	-1.85436	73.2237	14.7795	-1.18066	74.2561
12.5867	-1.16605	62.8449	13.5472	-0.328577	63.1344
10.5712	-0.541633	51.1317	11.4518	0.3508	50.6998
7.83057	-0.135519	39.1555	8.57043	0.658498	38.0888
4.89608	-0.0184104	28.375	5.39284	0.547193	26.8634
2.47819	-0.13201	19.9202	2.6762	0.227141	18.0502
0.97265	-0.300142	13.8766	0.947719	-0.0157022	11.6394
0.265182	-0.37724	9.53134	0.150179	-0.103331	6.91613
-0.0335662	-0.359157	6.1981	-0.100068	-0.103229	3.23566
-0.197033	-0.275949	3.52181	-0.11402	-0.0782985	0.651869
-0.190481	-0.153154	1.47759	0	0	0
-0.0571413	-0.0427636	0.309959	0	0	0
-0.00426098	-0.0017331	0.0145416	0	0	0
0	0	0	0	0	0
0	0	0	0	0	0
0	0	0	0	0	0
0	0	0	0	0	0
0	0	0	0	0	0
0	0	0	0	0	0
0	0	0	0	0	0
0	0	0	0	0	0
0	0	0	0	0	0
0	0	0	0	0	0
0	0	0	0	0	0
0	0	0	0	0	0
0	0	0	0	0	0
0	0	0	0	0	0
0	0	0	0	0	0
0	0	0	0	0	0
0	0	0	0	0	0
0	0	0	0	0	0
0	0	0	0	0	0
0	0	0	0	0	0
0	0	0	0	0	0
0	0	0	0	0	0
0	0	0	0	0	0
0	0	0	0	0	0
0	0	0	0	0	0
0	0	0	0	0	0
0	0	0	0	0	0
0	0	0	0	0	0
0	0	0	0	0	0
0	0	0	0	0	0
0	0	0	0	0	0
0	0	0	0	0	0
0	0	0	0	0	0
14.1984	4.30844	96.9827	15.2989	4.94917	97.4299
-13.0132	-3.86949	88.1671	-12.8318	-4.56413	89.987
		105.898			105.524

## Sheet: C49
GRF_L_x	GRF_L_y	GRF_L_z	GRF_R_x	GRF_R_y	GRF_R_z	Gang_Geschw_L_n	rel_Gang_Geschw_L_n	Gang_Geschw_R_n	rel_Gang_Geschw_R_n
LGroundReactionForce (1)	LGroundReactionForce (2)	LGroundReactionForce (3)	RGroundReactionForce (1)	RGroundReactionForce (2)	RGroundReactionForce (3)
0	0	0	0	0	0
newton	newton	newton	newton	newton	newton	metres per second	./.	metres per second	./.
-0.270156	0.632308	1.91147	0.559945	0.403305	2.40509	0.929781	0.228351	0.926099	0.227447
1.94542	0.929126	7.89035	3.37601	0.848769	11.5701
4.01931	1.88906	16.8153	2.32521	3.43891	26.9811
1.78583	4.09806	27.0515	-3.76041	5.87577	40.1006
-2.65896	7.01749	39.2645	-7.02524	6.61658	50.7861
-5.8869	8.4709	50.9739	-8.47339	6.18096	58.0273
-8.03608	7.67692	60.3858	-9.89079	4.43312	63.6641
-9.38655	5.01468	67.1622	-11.5921	1.89351	70.2057
-11.2499	2.42714	72.5172	-13.3801	0.344106	75.3682
-11.9517	1.24113	75.788	-13.8595	-0.148107	78.5826
-12.619	-0.0714406	79.8526	-14.1525	-1.28498	82.3908
-13.0523	-1.04804	84.6266	-13.8784	-1.92412	85.8498
-12.807	-1.67336	88.549	-13.0359	-2.23287	88.4652
-12.1315	-2.11332	91.1598	-12.0352	-2.37671	90.3216
-11.351	-2.28683	92.9689	-10.949	-2.34827	91.6087
-10.6786	-2.12182	94.394	-9.92001	-2.23044	92.5981
-10.0608	-1.78108	95.304	-8.97783	-2.05895	93.2592
-9.50162	-1.46173	95.7251	-8.17323	-1.92636	93.286
-8.99432	-1.26132	95.4018	-7.51863	-1.86192	92.4404
-8.44176	-1.28543	93.9873	-6.90297	-1.88546	90.8167
-7.81621	-1.51744	91.7587	-6.27082	-1.97831	88.8614
-7.15633	-1.83378	89.3881	-5.62482	-2.04663	87.0431
-6.47881	-2.08382	87.362	-4.97753	-2.0237	85.6199
-5.77852	-2.19164	85.9019	-4.33374	-1.90019	84.6485
-5.05049	-2.1655	84.9529	-3.72626	-1.7032	84.2828
-4.35955	-2.03969	84.5537	-3.15429	-1.44744	84.5662
-3.75546	-1.8469	84.6273	-2.5838	-1.18712	85.3112
-3.22434	-1.6224	85.085	-2.04474	-1.02305	86.2675
-2.73522	-1.39261	85.8124	-1.55313	-1.01168	87.2454
-2.27086	-1.17765	86.7474	-1.08202	-1.11717	88.18
-1.79469	-0.998987	87.8001	-0.598014	-1.25641	89.0839
-1.304	-0.896352	88.8674	-0.0737274	-1.37528	90.012
-0.823358	-0.895111	89.8541	0.472978	-1.4578	90.9429
-0.372256	-0.97242	90.6702	1.02002	-1.50902	91.7316
0.0534447	-1.09495	91.3295	1.53651	-1.53682	92.2885
0.467226	-1.24442	91.9362	2.01012	-1.56628	92.6266
0.882254	-1.42165	92.539	2.45409	-1.62871	92.7912
1.2952	-1.63245	93.2248	2.87917	-1.73297	92.8427
1.71511	-1.86474	93.9306	3.2959	-1.88144	92.9235
2.12754	-2.09779	94.5685	3.70074	-2.06489	93.0814
2.52402	-2.31049	95.0976	4.10042	-2.2404	93.3676
2.92532	-2.4893	95.6085	4.48844	-2.34176	93.8374
3.39643	-2.61545	96.3534	4.86144	-2.33699	94.5422
4.01251	-2.65777	97.5136	5.21413	-2.27547	95.5531
4.82808	-2.57047	99.095	5.58249	-2.21811	96.9271
5.87544	-2.31003	100.837	5.99897	-2.19905	98.516
7.04583	-1.9714	102.109	6.47465	-2.19982	100.071
8.17563	-1.66486	102.407	7.05031	-2.18454	101.333
9.22027	-1.40591	101.644	7.76628	-2.16101	102.09
10.1972	-1.19652	99.8791	8.62877	-2.13206	102.177
11.1	-1.01418	97.1811	9.63718	-2.06699	101.375
11.9179	-0.822883	93.5407	10.7782	-1.91419	99.5025
12.612	-0.559409	88.7085	12.0096	-1.61729	96.2966
13.0639	-0.133848	82.2619	13.2189	-1.10756	91.2741
13.0942	0.479477	73.9594	14.1648	-0.331564	84.0129
12.5196	1.1711	63.759	14.4309	0.658182	74.2464
11.1642	1.6958	51.7673	13.5785	1.64973	61.9776
8.87009	1.80756	38.7744	11.4079	2.31908	47.9124
5.82604	1.43273	26.3886	8.09279	2.41698	33.7147
2.92992	0.806738	16.4595	4.39988	1.91206	21.4531
1.07875	0.33097	9.96856	1.4916	1.05163	12.4402
0.230321	0.0937099	6.1462	0.0752827	0.315515	6.79019
-0.100718	-0.0452683	3.68405	-0.17505	-0.0253065	3.5569
-0.227014	-0.0810867	2.00448	-0.0671751	-0.11179	1.61855
-0.205364	-0.0335737	0.794205	-0.00226577	-0.102106	0.415591
-0.0496779	0.0632655	-0.181651	-0.000696396	-0.101163	-0.194021
0	0	0	0	0	0
0	0	0	0	0	0
0	0	0	0	0	0
0	0	0	0	0	0
0	0	0	0	0	0
0	0	0	0	0	0
0	0	0	0	0	0
0	0	0	0	0	0
0	0	0	0	0	0
0	0	0	0	0	0
0	0	0	0	0	0
0	0	0	0	0	0
0	0	0	0	0	0
0	0	0	0	0	0
0	0	0	0	0	0
0	0	0	0	0	0
0	0	0	0	0	0
0	0	0	0	0	0
0	0	0	0	0	0
0	0	0	0	0	0
0	0	0	0	0	0
0	0	0	0	0	0
0	0	0	0	0	0
0	0	0	0	0	0
0	0	0	0	0	0
0	0	0	0	0	0
0	0	0	0	0	0
0	0	0	0	0	0
0	0	0	0	0	0
0	0	0	0	0	0
0	0	0	0	0	0
0	0	0	0	0	0
0	0	0	0	0	0
0	0	0	0	0	0
0	0	0	0	0	0
13.0942	8.4709	95.7251	14.4309	6.61658	93.286
-13.0523	-2.65777	84.5537	-14.1525	-2.37671	84.2828
		102.407			102.177

## Sheet: C44
GRF_L_x	GRF_L_y	GRF_L_z	GRF_R_x	GRF_R_y	GRF_R_z	Gang_Geschw_L_n	rel_Gang_Geschw_L_n	Gang_Geschw_R_n	rel_Gang_Geschw_R_n
LGroundReactionForce (1)	LGroundReactionForce (2)	LGroundReactionForce (3)	RGroundReactionForce (1)	RGroundReactionForce (2)	RGroundReactionForce (3)
0	0	0	0	0	0
newton	newton	newton	newton	newton	newton	metres per second	./.	metres per second	./.
-0.19755	-0.0473212	3.02721	0.473903	0.133208	3.09297	0.938489	0.230489	0.912512	0.22411
2.46165	0.0249754	9.4806	3.23994	0.580769	10.5773
1.89621	0.0656311	15.5276	2.6494	1.20597	17.0458
-0.291298	0.197249	21.2652	0.280813	1.99674	22.6542
-1.90477	0.880931	29.3263	-1.73898	3.1228	30.4032
-4.28552	1.89425	40.3997	-3.70163	3.98976	40.7032
-6.57404	2.59519	52.7621	-5.62544	3.95539	52.1737
-8.36427	2.30693	63.0256	-7.65175	2.91563	62.3698
-8.88469	1.66881	69.216	-9.18432	1.25834	69.8456
-8.66585	0.713367	71.806	-10.217	-0.431792	74.5257
-8.69139	-0.809299	73.5735	-11.017	-1.9648	78.4233
-8.86927	-2.32129	75.8916	-11.5586	-2.96802	82.696
-9.01862	-3.45529	78.7827	-11.8089	-3.28601	87.2847
-9.08912	-4.18916	82.0931	-11.8563	-3.20102	92.0652
-9.15041	-4.57417	85.6879	-11.6299	-2.96976	96.5237
-9.16691	-4.62595	89.2136	-11.1456	-2.71502	100.045
-9.0843	-4.41936	92.3465	-10.4946	-2.59839	102.143
-8.84084	-4.0809	94.7723	-9.79518	-2.67344	102.493
-8.46229	-3.74259	96.174	-9.13286	-2.91882	101.167
-7.97623	-3.51292	96.4082	-8.4951	-3.23442	98.7991
-7.43084	-3.4455	95.7132	-7.84362	-3.48828	96.1782
-6.87242	-3.5181	94.5068	-7.17281	-3.58336	93.6879
-6.34392	-3.62849	93.0422	-6.48962	-3.5006	91.497
-5.88946	-3.63564	91.531	-5.82158	-3.27883	89.7335
-5.4952	-3.49242	90.1044	-5.18684	-3.00694	88.4135
-5.13759	-3.22158	88.8961	-4.61849	-2.76149	87.5161
-4.79117	-2.88352	88.0211	-4.13585	-2.59176	86.9419
-4.43543	-2.54685	87.5401	-3.7438	-2.51312	86.6234
-4.04438	-2.25926	87.4403	-3.39507	-2.50484	86.4854
-3.62845	-2.05337	87.583	-3.04671	-2.53962	86.5385
-3.18009	-1.93984	87.7695	-2.68712	-2.58542	86.7915
-2.70204	-1.89857	87.9222	-2.3135	-2.61048	87.209
-2.19716	-1.89664	88.051	-1.90442	-2.61957	87.7479
-1.67096	-1.9061	88.2007	-1.46327	-2.62801	88.3545
-1.13604	-1.91722	88.4207	-1.00789	-2.64166	88.9909
-0.608679	-1.92266	88.791	-0.558412	-2.66934	89.6614
-0.108338	-1.93938	89.301	-0.1312	-2.71284	90.352
0.358124	-1.98441	89.9014	0.268024	-2.77369	91.0893
0.803321	-2.06419	90.5473	0.64688	-2.85633	91.8376
1.2621	-2.17225	91.2126	1.03093	-2.96884	92.5531
1.76419	-2.28836	91.9281	1.434	-3.12658	93.2155
2.31657	-2.3984	92.7492	1.85894	-3.34042	93.8778
2.91718	-2.49775	93.7286	2.30173	-3.58917	94.6901
3.55318	-2.58618	94.8828	2.76492	-3.83396	95.7676
4.21744	-2.65873	96.1908	3.25471	-4.03173	97.1508
4.92211	-2.71475	97.5062	3.79077	-4.16007	98.7453
5.67082	-2.76022	98.6696	4.37211	-4.22599	100.354
6.46444	-2.8035	99.5478	4.99678	-4.23918	101.814
7.30245	-2.83171	99.9791	5.69556	-4.21297	102.971
8.17474	-2.80909	99.8103	6.47124	-4.17529	103.59
9.08079	-2.70967	98.8868	7.28174	-4.1353	103.446
10.012	-2.5385	97.0242	8.09717	-4.08978	102.362
10.9268	-2.29626	93.9656	8.90053	-4.01381	100.144
11.7443	-1.95326	89.4128	9.61785	-3.83177	96.5491
12.31	-1.47084	83.1501	10.1629	-3.46815	91.4334
12.4291	-0.857369	75.1557	10.4836	-2.90783	84.8708
11.954	-0.211088	65.639	10.5318	-2.20013	76.9297
10.8164	0.326229	55.0733	10.2227	-1.42958	67.5745
9.07477	0.646563	44.2425	9.43408	-0.699867	56.9006
6.96258	0.706641	33.9931	8.10047	-0.147018	45.3116
4.78868	0.541573	24.9257	6.2407	0.0808649	33.6209
2.75152	0.263914	17.4151	4.11028	-0.0130683	22.8309
1.01143	-0.00219436	11.6267	2.10584	-0.249331	13.7892
-0.235503	-0.155237	7.48461	0.501696	-0.426485	7.39669
-0.804674	-0.173903	4.50954	-0.47208	-0.443982	3.87698
-0.696901	-0.0961974	2.26912	-0.799895	-0.370562	1.99296
-0.39602	-0.0452628	0.948591	-0.56466	-0.203572	0.70651
-0.155447	-0.0215998	0.279317	-0.0809617	-0.0254866	-0.109623
-0.0187599	-0.00222022	0.0275644	0.0309339	-0.00579469	-0.313341
0	0	0	0	0	0
0	0	0	0	0	0
0	0	0	0	0	0
0	0	0	0	0	0
0	0	0	0	0	0
0	0	0	0	0	0
0	0	0	0	0	0
0	0	0	0	0	0
0	0	0	0	0	0
0	0	0	0	0	0
0	0	0	0	0	0
0	0	0	0	0	0
0	0	0	0	0	0
0	0	0	0	0	0
0	0	0	0	0	0
0	0	0	0	0	0
0	0	0	0	0	0
0	0	0	0	0	0
0	0	0	0	0	0
0	0	0	0	0	0
0	0	0	0	0	0
0	0	0	0	0	0
0	0	0	0	0	0
0	0	0	0	0	0
0	0	0	0	0	0
0	0	0	0	0	0
0	0	0	0	0	0
0	0	0	0	0	0
0	0	0	0	0	0
0	0	0	0	0	0
0	0	0	0	0	0
0	0	0	0	0	0
12.4291	2.59519	96.4082	10.5318	3.98976	102.493
-9.16691	-4.62595	87.4403	-11.8563	-4.23918	86.4854
		99.9791			103.59

[truncated: 46 more sheets: C38, C51, C39, C35, C05, C18, C01, C12, C20, C33, C26, C15, C28, C09, C45, C19, C34, C17, C53, C55 …]
