# Supplementary material for: Temporal and spatial relationship between gluteal muscle Surface EMG activity and the vertical component of the ground reaction force during walking
Source: PLoS One. 2021 May 26;16(5):e0251758. doi: 10.1371/journal.pone.0251758 (PMC8153502; doi:10.1371/journal.pone.0251758)
Supplement: S1 Data — (ZIP) [file pone.0251758.s004.zip › Biomechanik_normal.xlsx]

## Sheet: C41
GRF_L_x	GRF_L_y	GRF_L_z	GRF_R_x	GRF_R_y	GRF_R_z	Gang_Geschw_L_n	rel_Gang_Geschw_L_n	Gang_Geschw_R_n	rel_Gang_Geschw_R_n
LGroundReactionForce (1)	LGroundReactionForce (2)	LGroundReactionForce (3)	RGroundReactionForce (1)	RGroundReactionForce (2)	RGroundReactionForce (3)
0	0	0	0	0	0
newton	newton	newton	newton	newton	newton	metres per second	./.	metres per second	./.
-0.986963	0.195499	3.08764	-1.25151	-0.190283	2.85196	1.51873	0.37635	1.49285	0.369938
0.0934246	0.573979	12.5154	-0.433008	-0.261146	12.0101
0.456877	1.23501	28.3869	-0.204811	0.781577	29.0809
-4.94596	1.14836	47.4602	-6.11632	2.11786	51.0913
-10.5255	0.623018	72.1157	-12.8023	2.10092	77.1287
-16.4549	-0.15725	94.9058	-18.5095	1.75393	98.0475
-19.977	-0.917497	109.085	-21.0243	1.22412	108.709
-21.5491	-1.53396	114.706	-22.2952	0.426252	111.729
-22.2014	-2.1102	116.157	-23.2767	-0.630897	112.988
-22.4109	-3.07224	116.642	-24.6061	-2.58967	117.133
-22.2803	-4.24283	117.772	-25.7783	-4.12932	121.518
-21.9951	-5.42275	119.985	-25.2333	-4.36294	123.32
-21.3329	-6.17436	121.69	-23.9622	-4.90295	124.403
-19.8767	-6.33839	121.71	-21.8879	-5.63374	124.228
-18.1341	-6.47044	120.629	-19.3941	-5.77539	122.058
-16.267	-6.45232	118.334	-16.9595	-5.62086	118.184
-14.2999	-6.05087	114.613	-14.5899	-5.37632	113.121
-12.279	-5.47198	109.565	-12.2164	-5.21839	107.049
-10.3408	-4.91783	103.428	-10.1636	-5.21994	100.141
-8.68135	-4.34056	96.7195	-8.59493	-5.17738	92.6111
-7.20713	-3.76851	90.0717	-7.32158	-5.10382	85.1267
-5.87363	-3.38766	83.9416	-6.14665	-5.05931	78.4102
-4.77784	-3.24271	78.426	-5.14959	-4.99766	72.6318
-3.90837	-3.19301	73.3672	-4.44401	-4.80472	67.7245
-3.21447	-3.0988	68.8788	-3.9242	-4.40903	63.7659
-2.65652	-2.90191	65.1948	-3.45755	-3.86719	60.9214
-2.15877	-2.65662	62.4877	-2.98221	-3.25908	59.2567
-1.66336	-2.4054	60.8294	-2.50321	-2.71855	58.7783
-1.15201	-2.15435	60.1613	-2.00859	-2.35464	59.3935
-0.642884	-1.91778	60.3792	-1.50245	-2.15845	60.9038
-0.137643	-1.75057	61.4061	-0.968804	-2.09823	63.0503
0.372858	-1.64877	63.173	-0.416843	-2.14819	65.6811
0.913157	-1.60607	65.6471	0.196107	-2.26122	68.814
1.51653	-1.61662	68.6672	0.927211	-2.4174	72.3975
2.22492	-1.64296	72.0809	1.77643	-2.57692	76.3603
3.05746	-1.69223	75.7789	2.75373	-2.73036	80.5625
4.02739	-1.76027	79.637	3.84154	-2.90436	84.7712
5.15763	-1.83285	83.4938	4.99033	-3.12773	88.8786
6.40055	-1.90351	87.3674	6.15352	-3.40856	92.926
7.68845	-1.95418	91.266	7.31713	-3.76373	96.9143
8.99394	-2.0019	95.1717	8.47515	-4.15096	100.738
10.3127	-2.07076	98.9678	9.65894	-4.52003	104.226
11.6528	-2.18258	102.512	10.8928	-4.8572	107.179
13.0532	-2.34524	105.67	12.2146	-5.14028	109.422
14.5682	-2.51659	108.249	13.6687	-5.32601	110.825
16.2074	-2.62149	110.014	15.2014	-5.39944	111.223
17.981	-2.62189	110.674	16.7815	-5.34046	110.359
19.8528	-2.52411	109.984	18.3635	-5.07153	108.013
21.7037	-2.31524	107.714	19.807	-4.50025	104.071
23.3651	-1.95511	103.652	20.895	-3.62434	98.4222
24.5555	-1.44299	97.6368	21.36	-2.58054	90.7828
24.9435	-0.816168	89.4717	20.9626	-1.5331	80.8628
24.2163	-0.107733	79.0991	19.4306	-0.611395	68.7531
22.1435	0.588538	66.8696	16.6176	0.000686215	55.1661
18.8363	1.09749	53.6124	12.8235	0.1402	41.4252
14.8507	1.28425	40.4003	8.77663	-0.0983544	28.8756
10.8103	1.16889	28.3144	5.20967	-0.415092	18.5427
7.11016	0.903163	18.3023	2.56017	-0.577529	10.8584
4.02622	0.628586	10.7143	0.898858	-0.545621	5.62616
1.77802	0.405988	5.25182	0.0667946	-0.370865	2.42786
0.510968	0.272538	1.64044	-0.112016	-0.154112	0.736032
0	0	0	-0.0470645	-0.0355166	0.131714
0	0	0	0	0	0
0	0	0	0	0	0
0	0	0	0	0	0
0	0	0	0	0	0
0	0	0	0	0	0
0	0	0	0	0	0
0	0	0	0	0	0
0	0	0	0	0	0
0	0	0	0	0	0
0	0	0	0	0	0
0	0	0	0	0	0
0	0	0	0	0	0
0	0	0	0	0	0
0	0	0	0	0	0
0	0	0	0	0	0
0	0	0	0	0	0
0	0	0	0	0	0
0	0	0	0	0	0
0	0	0	0	0	0
0	0	0	0	0	0
0	0	0	0	0	0
0	0	0	0	0	0
0	0	0	0	0	0
0	0	0	0	0	0
0	0	0	0	0	0
0	0	0	0	0	0
0	0	0	0	0	0
0	0	0	0	0	0
0	0	0	0	0	0
0	0	0	0	0	0
0	0	0	0	0	0
0	0	0	0	0	0
0	0	0	0	0	0
0	0	0	0	0	0
0	0	0	0	0	0
0	0	0	0	0	0
0	0	0	0	0	0
0	0	0	0	0	0
0	0	0	0	0	0
24.9435	1.28425	121.71	21.36	2.11786	124.403
-22.4109	-6.47044	60.1613	-25.7783	-5.77539	58.7783
		110.674			111.223

## Sheet: C11
GRF_L_x	GRF_L_y	GRF_L_z	GRF_R_x	GRF_R_y	GRF_R_z	Gang_Geschw_L_n	rel_Gang_Geschw_L_n	Gang_Geschw_R_n	rel_Gang_Geschw_R_n
LGroundReactionForce (1)	LGroundReactionForce (2)	LGroundReactionForce (3)	RGroundReactionForce (1)	RGroundReactionForce (2)	RGroundReactionForce (3)
0	0	0	0	0	0
newton	newton	newton	newton	newton	newton	metres per second	./.	metres per second	./.
2.30647	0.322124	5.6238	2.74338	-0.0849573	5.89437	1.52123	0.388863	1.55439	0.397342
6.64121	1.60645	18.4785	6.83141	0.335199	17.7819
4.41787	2.00942	28.8103	5.08281	1.4861	28.082
-0.880649	3.05864	37.1564	0.445491	3.15737	36.6438
-5.1711	4.95336	49.4002	-3.53087	4.83434	47.1401
-9.55909	6.25698	66.7164	-7.31495	5.95899	61.8168
-13.548	5.39259	83.3449	-11.2332	5.69467	77.6654
-16.823	2.63899	94.569	-15.038	3.4963	90.2126
-19.3695	0.371932	100.943	-18.5374	0.706692	99.0939
-21.601	-1.37857	105.462	-22.0117	-1.26402	106.968
-23.2474	-3.4165	110.401	-25.4652	-2.7973	113.646
-24.2248	-4.55864	115.919	-26.8982	-4.35759	118.61
-24.4681	-5.13447	121.187	-27.5518	-5.43254	123.071
-23.9632	-5.41641	125.017	-27.3139	-5.90723	127.278
-22.8711	-5.44391	126.703	-26.1965	-5.97792	130.051
-21.2267	-5.29617	126.388	-24.4891	-5.82705	130.394
-19.1059	-5.02337	124.147	-22.3927	-5.47418	128.623
-16.6994	-4.76872	119.987	-20.065	-5.00682	125.435
-14.1852	-4.67636	114.197	-17.5634	-4.60154	121.053
-11.7297	-4.69817	107.343	-14.9613	-4.38886	115.407
-9.47528	-4.69865	100.095	-12.416	-4.42243	108.726
-7.44389	-4.61227	92.9358	-10.0185	-4.61575	101.482
-5.67479	-4.45316	86.0455	-7.84476	-4.87444	94.0931
-4.19663	-4.23512	79.4382	-5.94922	-5.1094	86.9167
-2.9642	-3.93509	73.2271	-4.37308	-5.25699	80.1437
-1.91977	-3.52442	67.5781	-3.12362	-5.24908	73.8554
-1.02328	-3.02105	62.6796	-2.16254	-5.03467	68.1731
-0.272692	-2.4682	58.6873	-1.40969	-4.61859	63.2471
0.28213	-1.91315	55.7116	-0.785843	-4.07033	59.166
0.592669	-1.39329	53.78	-0.249361	-3.45197	55.9822
0.719923	-0.957356	52.8263	0.207401	-2.83547	53.8259
0.806848	-0.636183	52.7565	0.55823	-2.30996	52.6376
0.894032	-0.429226	53.5549	0.816808	-1.94155	52.3474
0.982342	-0.311167	55.1807	1.01806	-1.77966	52.927
1.09206	-0.264152	57.5933	1.19463	-1.77676	54.3078
1.2326	-0.290697	60.8225	1.38079	-1.82366	56.4844
1.4761	-0.422663	64.8887	1.59563	-1.84723	59.4985
1.89726	-0.635339	69.6474	1.91002	-1.85751	63.3423
2.56988	-0.86285	75.0184	2.42363	-1.88661	67.9766
3.50914	-1.10626	80.9888	3.19515	-1.91731	73.4332
4.67546	-1.42144	87.4125	4.2048	-1.94912	79.7485
6.03257	-1.73274	94.1051	5.39027	-2.011	86.7345
7.50728	-1.99302	100.81	6.70682	-2.13049	94.1146
9.01488	-2.22098	107.175	8.16268	-2.31917	101.468
10.5125	-2.38126	112.824	9.78519	-2.61312	108.19
12.0021	-2.44324	117.378	11.5936	-3.00719	113.812
13.5395	-2.42294	120.521	13.5759	-3.44735	118.12
15.1573	-2.35797	122.051	15.6656	-3.87239	121.017
16.8348	-2.27545	121.783	17.7832	-4.22161	122.298
18.5006	-2.17763	119.486	19.8515	-4.44894	121.645
20.0278	-2.01866	115	21.7322	-4.50744	118.863
21.2482	-1.76232	108.211	23.2254	-4.38185	113.783
21.9518	-1.4188	98.9809	24.1047	-4.11634	106.242
21.8521	-0.988764	87.4053	24.1426	-3.77468	96.1583
20.6407	-0.472659	74.0151	23.0917	-3.36032	83.6938
18.2415	0.127872	59.6083	20.7657	-2.8148	69.5725
14.9508	0.737367	45.0628	17.4094	-2.16836	54.8994
11.2532	1.10835	31.3769	13.6911	-1.57736	40.7333
7.59798	1.06105	19.6168	10.1403	-1.14086	27.898
4.26461	0.724447	10.4069	6.86007	-0.825969	17.0531
1.69537	0.342175	4.14725	3.91668	-0.558268	8.71829
0.403537	0.0928729	1.06274	1.71291	-0.312088	3.13047
0.0424737	0.0158043	0.132508	0.538724	-0.152778	0.129425
0	0	0	0	0	0
0	0	0	0	0	0
0	0	0	0	0	0
0	0	0	0	0	0
0	0	0	0	0	0
0	0	0	0	0	0
0	0	0	0	0	0
0	0	0	0	0	0
0	0	0	0	0	0
0	0	0	0	0	0
0	0	0	0	0	0
0	0	0	0	0	0
0	0	0	0	0	0
0	0	0	0	0	0
0	0	0	0	0	0
0	0	0	0	0	0
0	0	0	0	0	0
0	0	0	0	0	0
0	0	0	0	0	0
0	0	0	0	0	0
0	0	0	0	0	0
0	0	0	0	0	0
0	0	0	0	0	0
0	0	0	0	0	0
0	0	0	0	0	0
0	0	0	0	0	0
0	0	0	0	0	0
0	0	0	0	0	0
0	0	0	0	0	0
0	0	0	0	0	0
0	0	0	0	0	0
0	0	0	0	0	0
0	0	0	0	0	0
0	0	0	0	0	0
0	0	0	0	0	0
0	0	0	0	0	0
0	0	0	0	0	0
0	0	0	0	0	0
21.9518	6.25698	126.703	24.1426	5.95899	130.394
-24.4681	-5.44391	52.7565	-27.5518	-5.97792	52.3474
		122.051			122.298

## Sheet: C14
GRF_L_x	GRF_L_y	GRF_L_z	GRF_R_x	GRF_R_y	GRF_R_z	Gang_Geschw_L_n	rel_Gang_Geschw_L_n	Gang_Geschw_R_n	rel_Gang_Geschw_R_n
LGroundReactionForce (1)	LGroundReactionForce (2)	LGroundReactionForce (3)	RGroundReactionForce (1)	RGroundReactionForce (2)	RGroundReactionForce (3)
0	0	0	0	0	0
newton	newton	newton	newton	newton	newton	metres per second	./.	metres per second	./.
-0.480371	0.724227	3.45864	0.62786	0.389447	4.10063	1.40323	0.350913	1.40142	0.350462
0.601523	1.83151	14.1732	3.3402	1.75461	18.4435
0.26875	3.89816	37.7872	1.2442	4.98307	44.844
-6.25683	5.9192	57.0317	-8.52279	7.99087	62.0145
-13.4533	6.90234	75.1532	-13.164	8.01274	79.2078
-14.7425	7.0427	94.0994	-13.4962	5.93295	92.0331
-16.2165	6.15527	104.743	-15.5667	3.43963	94.8582
-18.3004	4.35093	107.701	-16.8319	0.886125	95.4551
-19.2438	1.74245	108.451	-18.957	-1.42444	98.927
-20.4741	-1.12346	109.464	-20.6928	-2.98906	105.134
-21.1427	-2.85154	112.36	-20.8009	-3.48105	111.906
-20.9104	-3.53837	116.431	-19.965	-3.64103	116.853
-20.1073	-4.00929	119.546	-18.5513	-3.57035	119.583
-18.8366	-4.26118	120.507	-16.8324	-3.14532	120.771
-17.3239	-4.28134	119.785	-15.1151	-2.62915	120.438
-15.706	-4.1262	118.191	-13.5232	-2.21441	118.581
-13.9359	-3.97341	115.847	-12.1514	-2.03959	115.434
-12.1277	-3.89712	112.659	-10.9209	-2.08989	111.184
-10.4454	-3.89237	108.515	-9.69637	-2.25605	106.032
-8.98433	-3.97657	103.493	-8.42783	-2.43849	100.37
-7.72965	-4.08776	98.029	-7.10186	-2.58527	94.6297
-6.53854	-4.11949	92.7141	-5.83242	-2.70482	89.0955
-5.35689	-4.10783	87.9107	-4.76008	-2.8227	83.9843
-4.25845	-4.14319	83.6347	-3.8485	-2.93711	79.5793
-3.36112	-4.18281	79.8672	-3.04796	-3.04265	76.2001
-2.69633	-4.13552	76.6493	-2.36457	-3.11748	73.9012
-2.16385	-3.92181	74.1023	-1.792	-3.13681	72.5788
-1.65551	-3.58483	72.361	-1.31853	-3.05634	72.102
-1.15981	-3.20387	71.4094	-0.870874	-2.86894	72.278
-0.650821	-2.80876	71.0567	-0.415976	-2.60713	72.9216
-0.114105	-2.42557	71.2163	0.032332	-2.32751	73.8922
0.430411	-2.09526	71.7976	0.518988	-2.08599	75.0991
0.962852	-1.84773	72.7361	1.04244	-1.9219	76.4556
1.48396	-1.70439	74.013	1.59219	-1.86541	77.8522
1.98547	-1.66813	75.658	2.16378	-1.89604	79.2437
2.45589	-1.69561	77.6858	2.74748	-1.98179	80.7198
2.90901	-1.71379	80.1365	3.36003	-2.09767	82.42
3.38679	-1.70748	82.9894	4.01615	-2.22463	84.4185
3.93641	-1.68553	86.0856	4.72887	-2.33052	86.6395
4.58163	-1.63799	89.2134	5.53183	-2.35983	88.97
5.33219	-1.5725	92.2372	6.44777	-2.28222	91.3206
6.19827	-1.49298	95.1064	7.48007	-2.10344	93.6134
7.19384	-1.42063	97.8314	8.61117	-1.85103	95.7636
8.3242	-1.36641	100.396	9.80271	-1.56343	97.5966
9.58141	-1.33581	102.67	11.0159	-1.27648	98.8459
10.9506	-1.3302	104.429	12.2249	-0.994138	99.2546
12.3808	-1.32548	105.426	13.4074	-0.705567	98.6913
13.8084	-1.31182	105.492	14.5385	-0.438562	97.1845
15.1715	-1.28521	104.627	15.5798	-0.248358	94.8023
16.4297	-1.22446	102.847	16.4637	-0.16481	91.5584
17.5703	-1.11374	100.066	17.1111	-0.160333	87.3945
18.546	-0.943102	96.2541	17.4341	-0.163568	82.1663
19.2522	-0.700272	91.4024	17.3285	-0.0959864	75.6868
19.5322	-0.373543	85.3844	16.7112	0.0764064	67.8648
19.2251	0.0451224	78.0502	15.5096	0.346689	58.8585
18.2946	0.545718	69.3304	13.6569	0.664853	49.0535
16.7411	1.04719	59.4774	11.1868	0.922453	39.0627
14.5336	1.38109	49.1329	8.4384	0.974041	29.5808
11.8618	1.39917	38.9597	5.98054	0.738781	21.0499
9.16966	1.07966	29.3373	4.04571	0.339803	13.8804
6.76734	0.550176	20.5555	2.51101	-0.0209049	8.47394
4.66306	0.0815027	13.0963	1.37048	-0.191626	4.67704
2.88396	-0.0897336	7.19602	0.623382	-0.165783	2.10004
1.43947	-0.019947	2.84001	0.186495	-0.0760454	0.650047
0.447674	0.110222	0.149569	0.0239205	-0.0107444	0.0985254
0	0	0	0	0	0
0	0	0	0	0	0
0	0	0	0	0	0
0	0	0	0	0	0
0	0	0	0	0	0
0	0	0	0	0	0
0	0	0	0	0	0
0	0	0	0	0	0
0	0	0	0	0	0
0	0	0	0	0	0
0	0	0	0	0	0
0	0	0	0	0	0
0	0	0	0	0	0
0	0	0	0	0	0
0	0	0	0	0	0
0	0	0	0	0	0
0	0	0	0	0	0
0	0	0	0	0	0
0	0	0	0	0	0
0	0	0	0	0	0
0	0	0	0	0	0
0	0	0	0	0	0
0	0	0	0	0	0
0	0	0	0	0	0
0	0	0	0	0	0
0	0	0	0	0	0
0	0	0	0	0	0
0	0	0	0	0	0
0	0	0	0	0	0
0	0	0	0	0	0
0	0	0	0	0	0
0	0	0	0	0	0
0	0	0	0	0	0
0	0	0	0	0	0
0	0	0	0	0	0
0	0	0	0	0	0
19.5322	7.0427	120.507	17.4341	8.01274	120.771
-21.1427	-4.28134	71.0567	-20.8009	-3.64103	72.102
		105.492			99.2546

## Sheet: C46
GRF_L_x	GRF_L_y	GRF_L_z	GRF_R_x	GRF_R_y	GRF_R_z	Gang_Geschw_L_n	rel_Gang_Geschw_L_n	Gang_Geschw_R_n	rel_Gang_Geschw_R_n
LGroundReactionForce (1)	LGroundReactionForce (2)	LGroundReactionForce (3)	RGroundReactionForce (1)	RGroundReactionForce (2)	RGroundReactionForce (3)
0	0	0	0	0	0
newton	newton	newton	newton	newton	newton	metres per second	./.	metres per second	./.
0.12319	0.458396	4.16537	0.598126	0.595422	4.95279	1.71027	0.409279	1.69427	0.405452
1.76767	1.94561	23.5116	2.85664	2.30033	22.8732
-2.66279	4.94573	58.9507	-1.07057	4.86822	49.6381
-14.5872	6.55902	85.7926	-10.9458	6.29002	69.4614
-20.2985	7.20413	101.322	-17.1348	6.95018	84.36
-21.2355	6.78422	108.904	-18.6047	6.83653	94.6157
-20.3721	4.7878	106.533	-18.6134	5.37293	96.9892
-19.8204	2.02704	102.083	-18.5435	3.15686	95.8174
-19.8839	-0.934195	101.653	-18.4818	0.746067	95.1985
-20.7583	-4.09846	106.06	-18.8087	-1.77996	97.3435
-21.2823	-6.21224	110.361	-19.828	-4.39839	102.166
-20.7013	-7.15361	113.025	-20.1652	-6.11143	105.741
-20.0275	-7.62076	116.043	-19.6992	-6.95957	107.658
-18.8241	-7.44156	117.443	-18.8909	-7.48683	109.023
-17.2169	-6.6759	116.251	-17.5761	-7.48745	108.858
-15.4471	-5.59978	113.216	-15.9618	-6.91194	107.108
-13.5886	-4.34739	108.793	-14.2544	-5.96893	104.514
-11.836	-3.07489	103.77	-12.6129	-4.83345	101.322
-10.1793	-2.10849	98.6189	-11.0643	-3.7552	97.7279
-8.58856	-1.66056	93.4158	-9.6203	-2.96474	93.9562
-7.10326	-1.72811	88.0074	-8.28883	-2.5279	90.0329
-5.77012	-2.17778	82.3569	-7.07593	-2.41737	85.782
-4.59851	-2.7996	76.6442	-6.00607	-2.5491	81.1513
-3.61165	-3.33198	71.1608	-5.07354	-2.798	76.4267
-2.7798	-3.57775	66.1852	-4.26513	-3.03995	72.0152
-2.06467	-3.48095	62.1071	-3.54108	-3.13785	68.1319
-1.43818	-3.12458	59.0854	-2.89991	-3.02116	64.9255
-0.893529	-2.67069	57.0301	-2.29565	-2.72905	62.5045
-0.422991	-2.29389	55.9256	-1.69908	-2.36352	60.9224
-0.0313143	-2.09667	55.7822	-1.12216	-2.04281	60.1474
0.310162	-2.10198	56.5556	-0.588401	-1.85074	60.0585
0.633038	-2.24745	58.1827	-0.0878295	-1.81628	60.5239
0.974735	-2.43809	60.6527	0.401577	-1.89629	61.5802
1.36415	-2.61383	64.0462	0.892799	-2.04191	63.3063
1.86769	-2.72674	68.3452	1.40107	-2.21929	65.8218
2.53861	-2.77041	73.3675	1.97819	-2.39632	69.173
3.36643	-2.72868	78.8575	2.69235	-2.53992	73.3319
4.35823	-2.62394	84.649	3.56328	-2.61199	78.2201
5.51864	-2.52791	90.6084	4.59675	-2.60103	83.6709
6.80994	-2.50433	96.6651	5.79016	-2.54068	89.4976
8.19778	-2.55635	102.809	7.11499	-2.47177	95.5013
9.68403	-2.67984	108.863	8.54688	-2.42471	101.484
11.3105	-2.84498	114.476	10.0677	-2.42309	107.211
13.1059	-2.98186	119.207	11.6799	-2.47396	112.354
15.1145	-3.03351	122.649	13.3625	-2.55405	116.513
17.3703	-2.97139	124.435	15.1078	-2.61707	119.311
19.8186	-2.79507	124.305	16.8974	-2.64334	120.482
22.2726	-2.52776	122.023	18.6793	-2.63583	119.81
24.4595	-2.17147	117.307	20.3924	-2.59053	117.053
25.9978	-1.66876	109.957	21.9214	-2.47439	111.943
26.3949	-0.998024	99.9442	23.0348	-2.15669	104.217
25.1918	-0.27169	87.481	23.2698	-1.47711	93.7585
22.1816	0.371187	73.3028	22.1079	-0.493191	80.6766
17.8815	0.881447	58.7421	19.2723	0.461229	65.6662
13.5622	1.2043	44.8295	15.1059	1.08429	50.4862
9.94854	1.20708	32.1902	10.8309	1.25452	36.5948
6.78744	0.867068	21.5835	7.23635	0.964805	24.5453
3.92386	0.390939	13.3594	4.11683	0.427888	15.1493
1.64247	0.0379737	7.19873	1.67117	-0.0251137	8.62009
0.368805	-0.0448109	2.77508	0.27989	-0.249669	4.21327
0.0336476	0.0775613	0.21101	-0.156684	-0.22363	1.43474
0	0	0	-0.0669569	-0.0576111	0.19471
0	0	0	0	0	0
0	0	0	0	0	0
0	0	0	0	0	0
0	0	0	0	0	0
0	0	0	0	0	0
0	0	0	0	0	0
0	0	0	0	0	0
0	0	0	0	0	0
0	0	0	0	0	0
0	0	0	0	0	0
0	0	0	0	0	0
0	0	0	0	0	0
0	0	0	0	0	0
0	0	0	0	0	0
0	0	0	0	0	0
0	0	0	0	0	0
0	0	0	0	0	0
0	0	0	0	0	0
0	0	0	0	0	0
0	0	0	0	0	0
0	0	0	0	0	0
0	0	0	0	0	0
0	0	0	0	0	0
0	0	0	0	0	0
0	0	0	0	0	0
0	0	0	0	0	0
0	0	0	0	0	0
0	0	0	0	0	0
0	0	0	0	0	0
0	0	0	0	0	0
0	0	0	0	0	0
0	0	0	0	0	0
0	0	0	0	0	0
0	0	0	0	0	0
0	0	0	0	0	0
0	0	0	0	0	0
0	0	0	0	0	0
0	0	0	0	0	0
0	0	0	0	0	0
26.3949	7.20413	117.443	23.2698	6.95018	109.023
-21.2823	-7.62076	55.7822	-20.1652	-7.48745	60.0585
		124.435			120.482

## Sheet: C10
GRF_L_x	GRF_L_y	GRF_L_z	GRF_R_x	GRF_R_y	GRF_R_z	Gang_Geschw_L_n	rel_Gang_Geschw_L_n	Gang_Geschw_R_n	rel_Gang_Geschw_R_n
LGroundReactionForce (1)	LGroundReactionForce (2)	LGroundReactionForce (3)	RGroundReactionForce (1)	RGroundReactionForce (2)	RGroundReactionForce (3)
0	0	0	0	0	0
newton	newton	newton	newton	newton	newton	metres per second	./.	metres per second	./.
-1.1026	0.92015	3.50307	-2.23936	-0.18647	3.51425	1.46479	0.366308	1.43243	0.358216
-2.09742	2.45495	22.0551	-3.04625	0.41168	24.1968
-6.65243	5.01631	64.0517	-6.64127	2.36547	60.3994
-17.2177	5.73029	83.4151	-14.9507	3.58817	76.6377
-20.8265	5.03241	97.4555	-18.8278	3.25584	89.787
-19.1435	3.7373	102.018	-18.6607	2.59411	95.9409
-18.6742	0.930344	101.734	-18.7473	0.947619	97.6153
-20.427	-3.70132	106.297	-20.9959	-1.71033	101.408
-23.1198	-7.25923	113.242	-23.2929	-3.69472	107.267
-23.6929	-8.45642	117.434	-24.5248	-4.73662	113.646
-23.1557	-9.30001	122.193	-24.9644	-5.55421	120.601
-22.3149	-9.62365	127.463	-24.4213	-6.13741	126.162
-20.7429	-8.90156	131.345	-23.0123	-6.20324	129.42
-18.8567	-7.89331	132.665	-21.0358	-6.37897	130.189
-16.9751	-7.19219	131.158	-18.9724	-6.5227	128.352
-15.1151	-6.6987	127.656	-16.9548	-6.44798	124.593
-13.3984	-6.32837	122.95	-14.9794	-6.14375	119.603
-11.8571	-6.15377	117.13	-13.1325	-5.74528	113.815
-10.3767	-6.18362	110.307	-11.3606	-5.42523	107.507
-8.86445	-6.24413	103.298	-9.71054	-5.2605	101.049
-7.29323	-6.27343	96.7961	-8.22774	-5.20417	94.788
-5.84473	-6.29338	90.8904	-6.94071	-5.17552	89.0059
-4.70165	-6.26589	85.7631	-5.85203	-5.1308	83.9528
-3.83641	-6.1457	81.3487	-4.8944	-5.06749	79.7313
-3.15784	-5.8814	77.7186	-4.0351	-4.96453	76.342
-2.62624	-5.47256	75.0505	-3.23872	-4.79439	73.7071
-2.2088	-5.03436	73.3541	-2.50727	-4.57391	71.8156
-1.84886	-4.66571	72.5366	-1.86254	-4.32594	70.6942
-1.49871	-4.40781	72.4669	-1.24114	-4.07335	70.3609
-1.13587	-4.23603	73.082	-0.657359	-3.82523	70.6894
-0.750042	-4.10488	74.3804	-0.0816074	-3.62199	71.5732
-0.326746	-3.99636	76.3422	0.475696	-3.50455	72.967
0.143021	-3.9437	78.9224	0.990475	-3.5285	74.8966
0.653577	-3.98174	82.0444	1.41898	-3.67651	77.4377
1.21438	-4.04562	85.6787	1.74658	-3.89759	80.6079
1.85484	-4.08032	89.8372	2.04381	-4.18029	84.3915
2.63442	-4.11308	94.4307	2.4177	-4.56031	88.7935
3.5904	-4.14806	99.3074	2.89733	-5.01998	93.7056
4.73852	-4.22847	104.346	3.53893	-5.49421	98.9181
6.17113	-4.41605	109.129	4.43208	-5.95437	104.283
7.80981	-4.73098	113.391	5.65953	-6.3735	109.657
9.58674	-5.13313	117.017	7.22853	-6.75984	114.839
11.4819	-5.54664	119.827	9.07093	-7.14482	119.572
13.444	-5.87087	121.692	11.1448	-7.52213	123.462
15.4356	-6.0358	122.504	13.3064	-7.85926	126.245
17.4162	-6.04352	122.182	15.4154	-8.13373	127.884
19.3748	-5.95816	120.709	17.3754	-8.36205	128.392
21.308	-5.82384	118.027	19.1911	-8.56468	127.735
23.1103	-5.59881	114.033	20.8772	-8.72385	125.844
24.5846	-5.1788	108.59	22.4435	-8.75262	122.55
25.5181	-4.45038	101.48	23.8285	-8.52356	117.649
25.6317	-3.35702	92.3535	24.8541	-7.91538	111.037
24.6062	-1.97661	80.7218	25.3657	-6.87089	102.605
22.1909	-0.550648	66.4312	25.1927	-5.43321	92.0519
18.23	0.606491	50.3616	24.078	-3.71124	78.9369
13.042	1.21319	34.6428	21.4712	-1.99593	63.5584
7.77896	1.28086	21.9372	17.2273	-0.808505	47.4226
3.7902	1.11642	13.2848	12.0713	-0.395528	32.8236
1.5227	0.891771	7.60261	7.13409	-0.40057	21.2647
0.399688	0.666242	3.8841	3.59226	-0.376798	12.5652
-0.152042	0.538854	1.57868	1.52645	-0.227206	6.57401
-0.227189	0.495058	0.0997463	0.422428	-0.0635281	2.92092
0	0	0	0.0468944	0.0249106	0.90475
0	0	0	0.00620032	0.0205585	0.148248
0	0	0	0.000279836	0.00388269	0.0184638
0	0	0	0	0	0
0	0	0	0	0	0
0	0	0	0	0	0
0	0	0	0	0	0
0	0	0	0	0	0
0	0	0	0	0	0
0	0	0	0	0	0
0	0	0	0	0	0
0	0	0	0	0	0
0	0	0	0	0	0
0	0	0	0	0	0
0	0	0	0	0	0
0	0	0	0	0	0
0	0	0	0	0	0
0	0	0	0	0	0
0	0	0	0	0	0
0	0	0	0	0	0
0	0	0	0	0	0
0	0	0	0	0	0
0	0	0	0	0	0
0	0	0	0	0	0
0	0	0	0	0	0
0	0	0	0	0	0
0	0	0	0	0	0
0	0	0	0	0	0
0	0	0	0	0	0
0	0	0	0	0	0
0	0	0	0	0	0
0	0	0	0	0	0
0	0	0	0	0	0
0	0	0	0	0	0
0	0	0	0	0	0
0	0	0	0	0	0
0	0	0	0	0	0
0	0	0	0	0	0
0	0	0	0	0	0
25.6317	5.73029	132.665	25.3657	3.58817	130.189
-23.6929	-9.62365	72.4669	-24.9644	-8.75262	70.3609
		122.504			128.392

## Sheet: C47
GRF_L_x	GRF_L_y	GRF_L_z	GRF_R_x	GRF_R_y	GRF_R_z	Gang_Geschw_L_n	rel_Gang_Geschw_L_n	Gang_Geschw_R_n	rel_Gang_Geschw_R_n
LGroundReactionForce (1)	LGroundReactionForce (2)	LGroundReactionForce (3)	RGroundReactionForce (1)	RGroundReactionForce (2)	RGroundReactionForce (3)
0	0	0	0	0	0
newton	newton	newton	newton	newton	newton	metres per second	./.	metres per second	./.
-0.554858	-0.348794	2.95969	-1.02254	-0.382949	2.71007	1.56881	0.395981	1.57331	0.397117
1.93242	-0.29231	11.8686	-0.124267	-0.294088	9.38068
5.47413	1.26226	28.3978	3.82132	0.854867	24.6546
3.06445	3.11066	42.9469	3.74136	3.37348	41.0698
-4.77862	3.81779	59.5305	-3.28266	5.34131	57.6697
-11.1971	4.48841	82.2269	-10.375	6.35664	78.5867
-14.0461	4.70091	99.1621	-13.4127	6.21011	97.0342
-15.4138	3.31208	105.661	-15.8599	3.40699	106.341
-16.1987	0.0611269	109.375	-19.2859	-0.673549	113.882
-18.6161	-2.83148	113.968	-21.5267	-2.2895	118.514
-20.484	-3.65132	117.58	-22.5328	-3.13595	122.359
-20.9996	-4.78283	121.251	-23.0997	-4.67179	127.483
-20.5349	-5.86944	124.831	-22.64	-5.31832	132.051
-19.0826	-6.1263	126.824	-21.1134	-5.03016	134.925
-17.4567	-6.09417	126.99	-19.1465	-4.56072	135.528
-15.8471	-6.0021	125.272	-17.0276	-4.26849	133.955
-14.2638	-5.93543	122.155	-14.8585	-4.05517	130.535
-12.6865	-5.88967	118.029	-12.8276	-3.91292	125.146
-11.2169	-5.85055	113.059	-11.1097	-3.89335	118.267
-9.80741	-5.83139	107.452	-9.62936	-4.0153	110.699
-8.30523	-5.8548	101.599	-8.16543	-4.2449	103.164
-6.70979	-5.84659	95.8	-6.54971	-4.50394	96.0763
-5.15596	-5.75847	90.1409	-4.97095	-4.68939	89.3474
-3.80625	-5.57757	84.5829	-3.57154	-4.80574	82.8273
-2.71717	-5.29682	79.1324	-2.44449	-4.88152	76.6387
-1.88553	-4.90905	73.8805	-1.62864	-4.87859	70.9837
-1.25084	-4.44113	69.0373	-1.07749	-4.6917	65.9597
-0.738652	-3.94309	64.8171	-0.664019	-4.31842	61.7293
-0.314472	-3.46744	61.3117	-0.284362	-3.86018	58.3731
0.0409499	-3.06673	58.589	0.0684534	-3.38723	55.9512
0.353133	-2.77279	56.6644	0.354483	-2.95469	54.4641
0.662968	-2.59962	55.5448	0.564238	-2.59089	53.9024
1.01066	-2.54053	55.256	0.74945	-2.32304	54.2245
1.39634	-2.56794	55.8258	0.958334	-2.1835	55.4678
1.80342	-2.63635	57.2473	1.14236	-2.16199	57.5734
2.20988	-2.67175	59.4617	1.33633	-2.18156	60.5047
2.60587	-2.61289	62.4366	1.58495	-2.19042	64.1632
2.99274	-2.45934	66.1237	1.93529	-2.16864	68.384
3.39785	-2.19165	70.3957	2.43949	-2.12665	72.967
3.8864	-1.82104	75.1426	3.1274	-2.13784	77.7059
4.52335	-1.46635	80.1736	3.99551	-2.25426	82.4495
5.34336	-1.20376	85.3057	5.05306	-2.45974	87.1038
6.36961	-1.06004	90.361	6.33099	-2.7585	91.5066
7.63674	-1.07212	95.1332	7.80493	-3.11729	95.4742
9.14156	-1.22624	99.3639	9.4325	-3.45116	98.8009
10.8294	-1.44102	102.793	11.1857	-3.69038	101.296
12.6396	-1.62268	105.158	13.0255	-3.79166	102.859
14.5016	-1.7031	106.255	14.9088	-3.73587	103.356
16.3369	-1.65671	105.942	16.7774	-3.51044	102.578
18.0627	-1.47885	104.105	18.5364	-3.10798	100.304
19.5673	-1.15998	100.618	20.0566	-2.55034	96.3277
20.6736	-0.716262	95.3167	21.0868	-1.90762	90.3928
21.15	-0.218303	87.9925	21.3088	-1.26779	82.2726
20.651	0.203239	78.4722	20.4295	-0.680264	72.0181
18.8416	0.408532	67.0877	18.2355	-0.186784	60.1595
15.8103	0.346969	54.7667	14.8281	0.104819	47.7995
12.2777	0.0559693	42.5768	10.8427	0.126877	36.1448
8.99996	-0.384558	31.3174	7.05678	-0.117117	25.8844
6.06166	-0.815314	21.7205	3.87401	-0.532663	17.4046
3.47631	-1.03497	14.5227	1.41674	-0.855591	11.1424
1.57466	-0.998995	9.50509	-0.296108	-0.955299	7.11899
0.502377	-0.797238	5.7712	-1.07903	-0.855619	4.57395
0.0686145	-0.502581	2.92353	-1.01141	-0.607361	2.62947
-0.0569794	-0.217673	1.06255	-0.608403	-0.343092	1.08776
0	0	0	-0.197558	-0.141393	0.0635536
0	0	0	0	0	0
0	0	0	0	0	0
0	0	0	0	0	0
0	0	0	0	0	0
0	0	0	0	0	0
0	0	0	0	0	0
0	0	0	0	0	0
0	0	0	0	0	0
0	0	0	0	0	0
0	0	0	0	0	0
0	0	0	0	0	0
0	0	0	0	0	0
0	0	0	0	0	0
0	0	0	0	0	0
0	0	0	0	0	0
0	0	0	0	0	0
0	0	0	0	0	0
0	0	0	0	0	0
0	0	0	0	0	0
0	0	0	0	0	0
0	0	0	0	0	0
0	0	0	0	0	0
0	0	0	0	0	0
0	0	0	0	0	0
0	0	0	0	0	0
0	0	0	0	0	0
0	0	0	0	0	0
0	0	0	0	0	0
0	0	0	0	0	0
0	0	0	0	0	0
0	0	0	0	0	0
0	0	0	0	0	0
0	0	0	0	0	0
0	0	0	0	0	0
0	0	0	0	0	0
0	0	0	0	0	0
21.15	4.70091	126.99	21.3088	6.35664	135.528
-20.9996	-6.1263	55.256	-23.0997	-5.31832	53.9024
		106.255			103.356

## Sheet: C24
GRF_L_x	GRF_L_y	GRF_L_z	GRF_R_x	GRF_R_y	GRF_R_z	Gang_Geschw_L_n	rel_Gang_Geschw_L_n	Gang_Geschw_R_n	rel_Gang_Geschw_R_n
LGroundReactionForce (1)	LGroundReactionForce (2)	LGroundReactionForce (3)	RGroundReactionForce (1)	RGroundReactionForce (2)	RGroundReactionForce (3)
0	0	0	0	0	0
newton	newton	newton	newton	newton	newton	metres per second	./.	metres per second	./.
-1.19765	0.0873043	2.6013	-0.673561	0.0341381	3.86967	1.37889	0.336664	1.40528	0.343108
-0.730029	0.352524	15.4928	0.00849238	0.911965	19.3069
-0.070754	2.34041	36.2768	-0.789252	4.15308	38.435
-4.58198	4.13179	47.7888	-6.10375	6.60274	49.1717
-9.796	4.41578	60.4672	-10.643	7.25569	63.2533
-11.6856	3.5978	70.1663	-11.8568	6.40306	72.978
-12.4047	2.28185	72.4288	-12.6503	4.33867	75.194
-13.6198	0.514951	73.179	-13.0828	1.48721	74.9273
-15.975	-1.40846	77.9982	-14.559	-1.47915	78.4057
-18.6777	-2.6669	86.0703	-17.1306	-3.17038	84.9149
-20.3506	-3.30083	94.9326	-18.6889	-3.94278	92.0966
-20.7753	-3.82937	103.048	-19.4417	-4.56893	99.5003
-20.2642	-4.35142	108.864	-19.3832	-4.93665	105.614
-19.1473	-4.70303	112.145	-18.5285	-5.04695	109.579
-17.6888	-4.87121	113.282	-17.1502	-4.83088	111.655
-16.1874	-4.83729	112.54	-15.5733	-4.42887	111.952
-14.7892	-4.63183	110.211	-13.9358	-4.05765	110.543
-13.4303	-4.41169	106.734	-12.3273	-3.83879	107.466
-12.0298	-4.30791	102.573	-10.7807	-3.83535	103.127
-10.5866	-4.27712	98.0185	-9.24431	-4.01345	98.2131
-9.18306	-4.21216	93.2045	-7.80714	-4.24426	93.1758
-7.88139	-4.11706	88.3532	-6.56102	-4.39133	88.3501
-6.75253	-4.04338	83.6338	-5.47055	-4.43711	83.9286
-5.80519	-3.95945	79.1242	-4.49656	-4.41191	79.9628
-4.98074	-3.79024	75.0075	-3.68583	-4.35712	76.3547
-4.20666	-3.52084	71.5021	-3.05403	-4.19254	73.1186
-3.47065	-3.18081	68.6771	-2.52505	-3.83142	70.3214
-2.81615	-2.80276	66.5381	-2.00712	-3.28114	68.1448
-2.2786	-2.44523	65.055	-1.50103	-2.65757	66.6592
-1.85404	-2.15824	64.2061	-1.07309	-2.12953	65.7841
-1.52603	-1.95489	63.9786	-0.755483	-1.81813	65.335
-1.24988	-1.82264	64.3553	-0.517338	-1.78338	65.167
-0.954281	-1.75453	65.2755	-0.267155	-2.05589	65.3476
-0.599681	-1.76539	66.6895	0.10493	-2.56218	66.0959
-0.158278	-1.86085	68.5572	0.615476	-3.11957	67.6162
0.385426	-2.01138	70.8538	1.19763	-3.57611	69.9812
1.01262	-2.16797	73.5793	1.8455	-3.88224	73.1644
1.71474	-2.30974	76.739	2.57589	-4.05071	77.0466
2.52491	-2.43369	80.3223	3.36495	-4.15996	81.4464
3.48957	-2.54958	84.2958	4.22857	-4.29348	86.1799
4.6116	-2.6691	88.5585	5.17117	-4.45471	91.1196
5.88487	-2.79687	92.9697	6.21087	-4.59924	96.279
7.28677	-2.95486	97.3626	7.408	-4.65502	101.616
8.77096	-3.13844	101.55	8.80156	-4.62845	106.826
10.276	-3.31897	105.383	10.34	-4.59539	111.4
11.7473	-3.47811	108.762	11.9538	-4.61043	115.049
13.1368	-3.58757	111.586	13.5766	-4.68382	117.745
14.4324	-3.63782	113.634	15.2	-4.7833	119.375
15.6858	-3.61738	114.583	16.901	-4.87739	119.692
16.9331	-3.50127	114.156	18.7497	-4.94263	118.513
18.1821	-3.28432	112.125	20.7558	-4.91313	115.598
19.4041	-2.99075	108.199	22.8924	-4.72006	110.556
20.5203	-2.58992	101.849	24.8267	-4.31485	102.73
21.2553	-1.85634	92.4627	25.5284	-3.60829	91.4505
20.8907	-0.651757	79.9108	23.814	-2.59842	76.9312
18.6897	0.691387	64.842	19.4235	-1.5496	60.4725
14.607	1.64142	48.8405	13.427	-0.8402	44.2295
9.56695	1.92178	34.3049	7.60242	-0.621306	30.7735
5.06269	1.58287	22.965	3.38396	-0.636163	21.073
1.96934	0.966615	14.9327	1.03145	-0.585461	13.9345
0.211124	0.51863	9.64716	-0.306064	-0.483373	8.57808
-0.57648	0.350366	6.29843	-1.13814	-0.358333	4.87867
-0.795751	0.277931	3.90955	-1.10701	-0.185793	2.22757
-0.644762	0.172579	1.95039	-0.389014	-0.0393451	0.51377
-0.275872	0.0500013	0.601976	-0.00391462	-0.000228026	0.00508649
-0.057832	0.000707868	0.0847732	0	0	0
0	0	0	0	0	0
0	0	0	0	0	0
0	0	0	0	0	0
0	0	0	0	0	0
0	0	0	0	0	0
0	0	0	0	0	0
0	0	0	0	0	0
0	0	0	0	0	0
0	0	0	0	0	0
0	0	0	0	0	0
0	0	0	0	0	0
0	0	0	0	0	0
0	0	0	0	0	0
0	0	0	0	0	0
0	0	0	0	0	0
0	0	0	0	0	0
0	0	0	0	0	0
0	0	0	0	0	0
0	0	0	0	0	0
0	0	0	0	0	0
0	0	0	0	0	0
0	0	0	0	0	0
0	0	0	0	0	0
0	0	0	0	0	0
0	0	0	0	0	0
0	0	0	0	0	0
0	0	0	0	0	0
0	0	0	0	0	0
0	0	0	0	0	0
0	0	0	0	0	0
0	0	0	0	0	0
0	0	0	0	0	0
0	0	0	0	0	0
0	0	0	0	0	0
0	0	0	0	0	0
21.2553	4.41578	113.282	25.5284	7.25569	111.952
-20.7753	-4.87121	63.9786	-19.4417	-5.04695	65.167
		114.583			119.692

## Sheet: C04
GRF_L_x	GRF_L_y	GRF_L_z	GRF_R_x	GRF_R_y	GRF_R_z	Gang_Geschw_L_n	rel_Gang_Geschw_L_n	Gang_Geschw_R_n	rel_Gang_Geschw_R_n
LGroundReactionForce (1)	LGroundReactionForce (2)	LGroundReactionForce (3)	RGroundReactionForce (1)	RGroundReactionForce (2)	RGroundReactionForce (3)
0	0	0	0	0	0
newton	newton	newton	newton	newton	newton	metres per second	./.	metres per second	./.
-0.267982	-0.0935982	3.79476	0.794251	-0.239234	3.7851	1.41869	0.348426	1.41236	0.346871
0.0840126	-0.0207683	15.4641	2.40281	-0.958859	14.3747
-1.67162	1.96763	34.4132	-0.0679786	-0.241173	31.4958
-7.21151	4.21167	55.5877	-6.8325	2.32267	54.1462
-13.081	5.35569	75.2466	-13.8482	4.74614	78.3182
-16.0719	4.738	87.927	-17.7916	4.91455	94.1134
-17.1369	2.99189	91.7982	-18.7581	3.17101	98.3531
-17.3376	1.20287	92.239	-19.2764	0.759691	99.5731
-18.0578	-0.425886	94.906	-20.4086	-0.976979	101.363
-19.8757	-2.55387	100.913	-20.9756	-2.48371	103.247
-20.4291	-4.22971	106.342	-20.934	-4.34365	106.849
-19.9903	-4.82847	110.887	-20.4096	-5.10622	110.432
-18.8367	-5.28208	114.413	-19.0803	-5.39704	112.906
-17.2418	-5.60366	116.496	-17.4318	-5.77691	114.448
-15.4826	-5.65044	117.134	-15.6484	-5.88001	114.62
-13.5883	-5.49381	116.393	-13.8506	-5.6746	113.391
-11.7574	-5.24366	114.194	-12.1567	-5.26808	110.784
-10.1102	-4.97712	110.746	-10.6598	-4.82751	106.982
-8.63508	-4.73144	106.28	-9.42283	-4.36657	102.29
-7.31699	-4.49832	101.127	-8.34073	-3.89371	97.192
-6.13867	-4.29127	95.6999	-7.2811	-3.51274	92.2185
-5.06423	-4.13481	90.4027	-6.2523	-3.32983	87.638
-4.12376	-4.06668	85.3809	-5.32839	-3.34266	83.3353
-3.37081	-4.05498	80.6004	-4.53306	-3.47105	79.244
-2.79613	-4.01222	76.1371	-3.8401	-3.64282	75.3714
-2.37288	-3.8909	72.2615	-3.25101	-3.77165	71.879
-2.07915	-3.70905	69.162	-2.75957	-3.80311	68.9869
-1.87526	-3.49796	66.896	-2.33024	-3.72195	66.854
-1.74136	-3.29151	65.4751	-1.95267	-3.56273	65.5058
-1.59321	-3.11816	64.895	-1.58793	-3.38662	64.956
-1.3665	-3.01491	65.1688	-1.24055	-3.23791	65.1265
-1.02184	-2.99529	66.2832	-0.894189	-3.15533	65.9258
-0.56809	-3.01073	68.1063	-0.513202	-3.15458	67.3237
0.00882653	-3.01641	70.601	-0.0870303	-3.2421	69.2682
0.689893	-2.99986	73.7057	0.417298	-3.40221	71.703
1.41149	-2.97925	77.2165	1.00146	-3.58547	74.632
2.28957	-2.94127	80.9707	1.67912	-3.7534	78.1017
3.28547	-2.94336	84.8345	2.46803	-3.90204	82.0815
4.3409	-3.02957	88.6885	3.35897	-4.02426	86.433
5.46059	-3.18099	92.4845	4.36843	-4.13483	90.946
6.63811	-3.40372	96.16	5.45335	-4.26178	95.4159
7.87803	-3.6486	99.6729	6.60434	-4.41697	99.6419
9.14879	-3.8611	102.918	7.8128	-4.57126	103.443
10.4436	-4.0235	105.713	9.04903	-4.68348	106.675
11.7616	-4.11694	107.895	10.3206	-4.75574	109.234
13.1252	-4.13979	109.334	11.6537	-4.82191	110.997
14.5279	-4.12706	109.972	13.048	-4.89421	111.841
15.9626	-4.11105	109.714	14.459	-4.92654	111.65
17.3801	-4.07133	108.469	15.8111	-4.86136	110.344
18.6872	-3.95084	106.152	17.0683	-4.66812	107.873
19.8162	-3.72102	102.563	18.1992	-4.31731	104.124
20.6618	-3.36842	97.3707	19.1307	-3.77217	98.8419
21.0207	-2.84221	90.2226	19.7474	-3.02499	91.7028
20.5423	-2.09971	80.8087	19.7999	-2.1014	82.4226
18.7917	-1.22784	69.0392	18.857	-1.08295	70.9234
15.6187	-0.446508	55.5554	16.4965	-0.171913	57.6821
11.4601	0.0355784	41.8877	12.7292	0.374059	43.9967
7.2443	0.142063	29.9098	8.26241	0.425616	31.6593
4.00156	-0.0344837	20.7463	4.26734	0.155592	21.861
2.15656	-0.278493	14.089	1.66159	-0.0957101	14.5472
1.28279	-0.388774	8.97746	0.484068	-0.190854	8.89869
0.769573	-0.32598	4.81224	0.130741	-0.170843	4.38677
0.338617	-0.129464	1.59191	0.051866	-0.0859704	1.30863
0.0732741	0.112435	-0.191041	0.0354985	-0.0211629	-0.059442
0	0	0	0	0	0
0	0	0	0	0	0
0	0	0	0	0	0
0	0	0	0	0	0
0	0	0	0	0	0
0	0	0	0	0	0
0	0	0	0	0	0
0	0	0	0	0	0
0	0	0	0	0	0
0	0	0	0	0	0
0	0	0	0	0	0
0	0	0	0	0	0
0	0	0	0	0	0
0	0	0	0	0	0
0	0	0	0	0	0
0	0	0	0	0	0
0	0	0	0	0	0
0	0	0	0	0	0
0	0	0	0	0	0
0	0	0	0	0	0
0	0	0	0	0	0
0	0	0	0	0	0
0	0	0	0	0	0
0	0	0	0	0	0
0	0	0	0	0	0
0	0	0	0	0	0
0	0	0	0	0	0
0	0	0	0	0	0
0	0	0	0	0	0
0	0	0	0	0	0
0	0	0	0	0	0
0	0	0	0	0	0
0	0	0	0	0	0
0	0	0	0	0	0
0	0	0	0	0	0
0	0	0	0	0	0
0	0	0	0	0	0
21.0207	5.35569	117.134	19.7999	4.91455	114.62
-20.4291	-5.65044	64.895	-20.9756	-5.88001	64.956
		109.972			111.841

## Sheet: C49
GRF_L_x	GRF_L_y	GRF_L_z	GRF_R_x	GRF_R_y	GRF_R_z	Gang_Geschw_L_n	rel_Gang_Geschw_L_n	Gang_Geschw_R_n	rel_Gang_Geschw_R_n
LGroundReactionForce (1)	LGroundReactionForce (2)	LGroundReactionForce (3)	RGroundReactionForce (1)	RGroundReactionForce (2)	RGroundReactionForce (3)
0	0	0	0	0	0
newton	newton	newton	newton	newton	newton	metres per second	./.	metres per second	./.
-0.0232637	0.868997	4.1606	-0.527833	0.606048	2.94992	1.51681	0.372523	1.53739	0.377578
3.79397	1.64325	18.4756	-0.681673	1.61884	16.0126
4.18256	3.45664	38.3366	-1.88138	5.98043	47.3006
-3.00658	7.88901	56.9839	-7.50318	10.5483	74.255
-10.5026	12.5408	74.9977	-13.6786	11.3541	88.0062
-14.4202	14.4609	89.669	-15.5696	10.6027	96.0731
-16.0236	13.4507	97.3755	-15.6518	8.60328	99.0618
-16.6336	10.385	100.48	-16.9713	5.84094	102.928
-17.1452	6.96902	102.115	-18.6691	2.86515	107.762
-18.308	3.57454	104.016	-20.2897	0.700166	111.906
-20.3233	0.591168	107.128	-20.997	0.273236	114.417
-20.7937	-0.76276	109.129	-20.556	-0.365257	116.003
-20.19	-1.48735	110.591	-19.6223	-1.81787	116.583
-18.824	-2.30673	112.004	-17.8556	-2.85971	115.798
-16.8689	-2.90591	112.134	-15.5184	-3.46499	113.961
-14.7366	-3.27427	110.676	-13.174	-3.81279	110.595
-12.8542	-3.41422	107.533	-10.9161	-3.96976	105.64
-11.2757	-3.39557	103.024	-8.84009	-3.9659	99.7649
-9.83962	-3.28844	98.1194	-7.12172	-3.7404	93.453
-8.4925	-3.00992	93.3786	-5.80076	-3.28702	87.1532
-7.33043	-2.58498	88.8797	-4.7179	-2.69203	81.2934
-6.40424	-2.13738	84.4674	-3.82074	-2.09052	76.1744
-5.59063	-1.78592	80.156	-3.16785	-1.62306	71.8695
-4.89043	-1.5741	76.2696	-2.65486	-1.33628	68.3756
-4.25207	-1.52089	73.0278	-2.20335	-1.16712	65.7631
-3.70315	-1.6222	70.4965	-1.85243	-1.10375	64.1184
-3.26777	-1.81095	68.6747	-1.57565	-1.12934	63.3765
-2.92603	-1.96481	67.5273	-1.30736	-1.13009	63.444
-2.64727	-2.01423	66.9643	-0.976479	-1.00954	64.1881
-2.35062	-1.93327	66.8949	-0.569352	-0.82791	65.5955
-2.04685	-1.78875	67.3875	-0.125094	-0.691673	67.5193
-1.76514	-1.64629	68.5537	0.323231	-0.64005	69.7395
-1.50775	-1.5322	70.3784	0.799833	-0.673656	72.165
-1.20606	-1.42845	72.7538	1.30818	-0.74242	74.8551
-0.8353	-1.30898	75.6476	1.86781	-0.79895	77.8309
-0.374762	-1.18076	79.0906	2.50905	-0.843059	81.0857
0.263153	-1.00969	83.1804	3.22093	-0.883876	84.7211
1.17749	-0.782773	87.9572	4.029	-0.918484	88.8597
2.41849	-0.542068	93.1882	5.00428	-0.953141	93.4657
3.92429	-0.301281	98.4705	6.10501	-0.992533	98.3874
5.575	-0.0781001	103.399	7.26816	-1.01771	103.363
7.29995	0.112828	107.679	8.51712	-1.009	108.076
9.0197	0.310705	111.055	9.88682	-0.963452	112.258
10.6366	0.565988	113.327	11.3804	-0.884773	115.531
12.094	0.887946	114.355	12.9324	-0.741441	117.442
13.4021	1.27194	114.066	14.4226	-0.493308	117.688
14.5481	1.72603	112.468	15.8002	-0.141328	116.315
15.5416	2.24675	109.54	17.1405	0.279394	113.502
16.4289	2.79143	105.286	18.5351	0.742488	109.346
17.2396	3.30424	99.7203	19.9536	1.25612	103.844
18.0143	3.72833	92.7702	21.1673	1.81478	96.7036
18.5377	4.00114	84.2675	21.8115	2.34208	87.3832
18.4218	4.04843	73.9511	21.3804	2.70287	75.3872
17.2684	3.79678	61.6055	19.1615	2.78934	60.845
14.4721	3.20756	47.9664	14.9986	2.5768	45.1525
10.121	2.44194	35.3599	9.75114	2.11819	31.2144
5.93957	1.7999	25.2518	4.94739	1.60888	21.4149
3.4667	1.30283	16.9435	2.20661	1.16293	14.8489
2.23848	0.831112	10.2879	1.53841	0.649403	9.49713
1.28591	0.439365	5.71383	1.38377	0.113796	5.06348
0.482418	0.184855	2.64785	0.826429	-0.150365	1.86248
0.0699555	0.0549069	0.642394	0.221064	-0.140347	0.00796581
0.0176553	0.0217068	-0.17906	0.0613022	-0.148195	-0.727899
0	0	0	0	0	0
0	0	0	0	0	0
0	0	0	0	0	0
0	0	0	0	0	0
0	0	0	0	0	0
0	0	0	0	0	0
0	0	0	0	0	0
0	0	0	0	0	0
0	0	0	0	0	0
0	0	0	0	0	0
0	0	0	0	0	0
0	0	0	0	0	0
0	0	0	0	0	0
0	0	0	0	0	0
0	0	0	0	0	0
0	0	0	0	0	0
0	0	0	0	0	0
0	0	0	0	0	0
0	0	0	0	0	0
0	0	0	0	0	0
0	0	0	0	0	0
0	0	0	0	0	0
0	0	0	0	0	0
0	0	0	0	0	0
0	0	0	0	0	0
0	0	0	0	0	0
0	0	0	0	0	0
0	0	0	0	0	0
0	0	0	0	0	0
0	0	0	0	0	0
0	0	0	0	0	0
0	0	0	0	0	0
0	0	0	0	0	0
0	0	0	0	0	0
0	0	0	0	0	0
0	0	0	0	0	0
0	0	0	0	0	0
0	0	0	0	0	0
18.5377	14.4609	112.134	21.8115	11.3541	116.583
-20.7937	-3.41422	66.8949	-20.997	-3.96976	63.3765
		114.355			117.688

## Sheet: C44
GRF_L_x	GRF_L_y	GRF_L_z	GRF_R_x	GRF_R_y	GRF_R_z	Gang_Geschw_L_n	rel_Gang_Geschw_L_n	Gang_Geschw_R_n	rel_Gang_Geschw_R_n
LGroundReactionForce (1)	LGroundReactionForce (2)	LGroundReactionForce (3)	RGroundReactionForce (1)	RGroundReactionForce (2)	RGroundReactionForce (3)
0	0	0	0	0	0
newton	newton	newton	newton	newton	newton	metres per second	./.	metres per second	./.
0.267404	0.385489	3.83781	0.418904	0.261611	5.10562	1.53707	0.3775	1.57847	0.387667
2.18871	0.974887	13.0272	2.10001	1.13661	17.2019
3.29498	1.8553	25.5746	1.97499	2.80719	34.2614
-0.51534	2.97557	38.4868	-3.9	4.74463	51.5718
-5.14814	4.5222	52.9465	-9.44075	6.64521	68.5324
-9.22083	5.52122	69.5808	-13.8997	7.53139	86.0776
-12.3256	5.10438	85.1705	-16.6766	6.90941	100.71
-14.1783	3.51225	96.3852	-17.7444	4.78615	109.123
-15.1929	1.68667	102.417	-18.3953	1.84109	112.439
-15.2825	0.391485	103.971	-18.9157	-1.02628	114.267
-15.3538	-1.29344	104.345	-19.8108	-3.724	117.249
-16.2203	-3.64851	106.822	-20.3604	-5.69802	120.685
-16.7895	-5.20686	109.963	-20.1779	-6.5953	123.413
-16.7616	-5.70444	112.549	-19.5136	-6.68821	125.089
-16.3304	-5.68281	114.664	-18.4451	-6.42077	125.543
-15.3973	-5.32883	115.73	-16.8429	-6.00143	124.594
-14.0841	-4.67363	114.999	-15.0099	-5.51834	121.969
-12.6109	-3.98866	112.678	-13.1144	-5.02592	117.541
-11.0722	-3.49659	109.072	-11.1794	-4.59009	111.662
-9.5402	-3.25388	104.297	-9.30957	-4.24576	104.835
-8.11984	-3.2014	98.4834	-7.62072	-4.02865	97.4326
-6.87781	-3.33551	91.9675	-6.20197	-3.9889	89.7507
-5.83206	-3.63536	85.1566	-5.05529	-4.08153	82.2372
-4.92552	-3.94908	78.5586	-4.12072	-4.14504	75.3408
-4.09019	-4.1123	72.6063	-3.35477	-4.14348	69.3603
-3.32886	-4.06421	67.6189	-2.73093	-4.09431	64.4131
-2.66162	-3.83388	63.8591	-2.2312	-3.99788	60.5332
-2.08106	-3.48829	61.4797	-1.84116	-3.83388	57.8034
-1.59001	-3.1028	60.3458	-1.54278	-3.60615	56.2627
-1.20691	-2.72113	60.2608	-1.31376	-3.34001	55.8865
-0.903114	-2.37256	61.0715	-1.12571	-3.06427	56.5745
-0.620465	-2.07578	62.6233	-0.923652	-2.80881	58.1555
-0.325064	-1.86138	64.7316	-0.680149	-2.60428	60.4386
-0.0119935	-1.73658	67.2589	-0.380423	-2.46509	63.2151
0.345856	-1.68512	70.119	-0.0339598	-2.3894	66.3262
0.797412	-1.69245	73.2709	0.370609	-2.36607	69.711
1.35053	-1.73473	76.7123	0.885091	-2.37247	73.4357
2.01336	-1.77362	80.4291	1.55477	-2.38586	77.5577
2.77633	-1.79164	84.3675	2.39458	-2.37834	82.0541
3.63031	-1.80486	88.4242	3.36526	-2.35378	86.8765
4.59271	-1.85172	92.4722	4.40997	-2.32374	91.9043
5.68115	-1.95733	96.3505	5.47595	-2.27994	96.9698
6.86453	-2.08136	99.867	6.54186	-2.21441	101.911
8.08471	-2.14667	102.865	7.62577	-2.11676	106.441
9.28102	-2.11522	105.214	8.74018	-1.96802	110.232
10.4534	-1.99782	106.792	9.91479	-1.75102	113.011
11.6565	-1.83918	107.464	11.188	-1.49681	114.627
12.9179	-1.68925	107.073	12.5952	-1.27602	114.987
14.2423	-1.5593	105.438	14.1575	-1.13469	113.954
15.5643	-1.41243	102.349	15.8147	-1.06709	111.368
16.7679	-1.18078	97.6451	17.4982	-0.99637	107.009
17.689	-0.816688	91.1449	19.0417	-0.817532	100.631
18.0862	-0.337911	82.6366	20.0814	-0.503965	92.0249
17.6842	0.175285	72.2236	20.2076	-0.132815	81.1154
16.2244	0.592574	60.5242	19.064	0.152857	68.2342
13.7123	0.775071	48.4163	16.4319	0.205799	54.3659
10.5716	0.666175	36.7692	12.6485	0.005518	40.9346
7.33338	0.335207	26.3208	8.68521	-0.323099	28.9988
4.33445	-0.0509691	17.705	5.25161	-0.652045	19.119
1.85782	-0.304822	11.2755	2.47782	-0.902593	11.74
0.136862	-0.369378	6.81798	0.454716	-0.980818	6.72737
-0.74714	-0.313687	3.76397	-0.593261	-0.798726	3.25015
-0.691702	-0.16895	1.55679	-0.510252	-0.420758	0.714143
0	0	0	0	0	0
0	0	0	0	0	0
0	0	0	0	0	0
0	0	0	0	0	0
0	0	0	0	0	0
0	0	0	0	0	0
0	0	0	0	0	0
0	0	0	0	0	0
0	0	0	0	0	0
0	0	0	0	0	0
0	0	0	0	0	0
0	0	0	0	0	0
0	0	0	0	0	0
0	0	0	0	0	0
0	0	0	0	0	0
0	0	0	0	0	0
0	0	0	0	0	0
0	0	0	0	0	0
0	0	0	0	0	0
0	0	0	0	0	0
0	0	0	0	0	0
0	0	0	0	0	0
0	0	0	0	0	0
0	0	0	0	0	0
0	0	0	0	0	0
0	0	0	0	0	0
0	0	0	0	0	0
0	0	0	0	0	0
0	0	0	0	0	0
0	0	0	0	0	0
0	0	0	0	0	0
0	0	0	0	0	0
0	0	0	0	0	0
0	0	0	0	0	0
0	0	0	0	0	0
0	0	0	0	0	0
0	0	0	0	0	0
0	0	0	0	0	0
18.0862	5.52122	115.73	20.2076	7.53139	125.543
-16.7895	-5.70444	60.2608	-20.3604	-6.68821	55.8865
		107.464			114.987

[truncated: 46 more sheets: C38, C51, C39, C35, C05, C18, C01, C12, C20, C33, C26, C15, C28, C09, C45, C19, C34, C17, C53, C55 …]
