# Supplementary material for: Temporal and spatial relationship between gluteal muscle Surface EMG activity and the vertical component of the ground reaction force during walking
Source: PLoS One. 2021 May 26;16(5):e0251758. doi: 10.1371/journal.pone.0251758 (PMC8153502; doi:10.1371/journal.pone.0251758)
Supplement: S1 Data — (ZIP) [file pone.0251758.s004.zip › Walkway_langsam_20HzHP.xlsm]

## Sheet: C01
li 1	li 2	li 3	li 4	li 5	l 6	li 7	li 8	re 1	re 2	re 3	re 4	re 5	re 6	re 7	re 8
10.9462	10.2443	9.5631	7.33689	10.1665	6.54179	5.06704	7.19813	10.0654	11.9277	7.73405	6.42333	4.35841	6.80321	5.10308	5.89567
10.3162	10.2721	9.88492	7.86761	10.2584	6.93446	5.58299	8.28388	9.70824	11.357	7.28825	6.16165	4.1979	7.01456	5.03637	5.93101
9.71685	9.94206	9.95232	8.30736	10.7693	7.39341	6.07838	9.42695	9.32947	10.4776	6.61214	5.65002	3.95143	7.0915	5.04487	6.27578
9.28792	9.75029	10.1705	9.00753	11.4253	8.10797	6.78189	10.2508	8.93598	9.30938	5.94229	5.30054	3.8027	7.24831	5.18318	6.58061
8.98421	9.81375	10.873	10.2583	12.7563	9.36068	7.83681	11.4715	8.612	7.88163	5.05974	4.74511	3.5817	7.25369	5.3355	6.76232
8.8235	9.97774	11.853	11.7991	14.7709	10.6451	9.02117	12.5828	8.48252	6.96648	4.50292	4.44269	3.41973	7.27145	5.53476	7.10022
8.90946	10.5186	13.3883	13.7824	16.4504	12.3103	10.2471	13.5287	8.28615	6.31686	3.95939	4.15533	3.28949	7.21731	5.74704	7.41016
9.28222	11.5336	15.4629	15.6827	18.1006	14.1719	11.6574	14.7175	8.25273	5.89847	3.74606	4.03128	3.26257	7.17378	5.86101	7.48643
9.87751	12.8446	18.1518	18.6753	20.847	16.6469	13.5484	15.9669	8.11394	5.56786	3.5398	3.87659	3.18483	6.99767	6.04525	7.52681
10.3587	13.8899	20.0376	20.6432	22.4511	18.268	15.1636	16.952	8.15893	5.38147	3.45537	3.80313	3.19071	7.08591	6.16908	7.59883
10.629	14.9732	21.8282	22.2162	24.0371	19.3693	16.338	17.9295	8.06194	4.99886	3.22994	3.6969	3.14158	7.04867	6.21888	7.69116
10.88	15.8847	23.4586	23.7328	25.2618	20.3595	17.1951	18.3678	7.97623	5.00288	3.14664	3.65979	3.12941	7.12497	6.38511	7.9574
11.4198	17.3459	26.0082	25.6408	26.6461	21.3354	18.0669	18.7199	7.92107	4.84938	2.99366	3.6002	3.08883	7.21957	6.48639	8.25246
12.0826	19.1301	29.1022	27.7805	28.1216	22.3709	18.8673	18.9758	7.98708	4.64109	2.83715	3.51188	3.03977	7.27049	6.43845	8.42666
13.0973	22.3911	34.0464	30.8339	30.1552	23.2574	19.4774	19.1332	8.11441	4.58299	2.68928	3.43228	2.99318	7.32476	6.46317	9.26995
14.2759	25.503	38.5759	33.3048	31.6054	23.7334	19.6361	18.8522	8.30753	4.64018	2.64883	3.40765	2.95844	7.40332	6.50034	10.0879
15.7277	28.86	43.4378	36.287	33.5408	24.7496	19.9276	18.5004	8.47339	4.65366	2.55104	3.33146	2.91403	7.31448	6.59799	11.0545
16.817	32.0046	47.5553	38.3684	34.7071	25.3495	20.2331	18.2802	8.72029	4.61957	2.38705	3.18175	2.73618	7.44053	7.09347	11.7613
17.8367	35.329	51.4344	40.2516	35.7192	25.7984	20.3185	17.8689	9.15257	4.69495	2.33808	3.17474	2.71949	7.43449	7.36936	12.5958
18.9923	39.0927	55.0549	41.4989	36.0375	25.9122	20.1103	17.3841	9.87843	4.8208	2.32887	3.17687	2.6944	7.6289	7.87191	12.8055
19.7913	41.7166	57.1562	41.9891	36.3318	25.4477	19.8979	16.8646	10.5336	5.18992	2.36117	3.22312	2.69513	7.82979	8.45965	13.4211
20.4406	43.7067	57.7355	41.4913	35.699	24.4819	19.0838	16.2234	11.4966	5.57279	2.39316	3.14713	2.72053	8.28799	9.07886	14.2354
20.8767	45.3519	58.0084	40.7378	34.9294	23.6574	18.4799	15.6833	12.3773	6.19872	2.53197	3.24776	2.87815	8.8676	9.63827	15.205
21.31	47.189	58.4388	39.9047	33.7249	22.8184	17.8243	15.0901	13.0949	6.89243	2.7308	3.36494	3.03275	9.51	10.5595	15.8783
21.9145	48.5017	58.2795	38.9197	32.563	21.7696	16.9425	14.6684	13.6277	7.62735	3.01084	3.47605	3.26699	10.4397	11.0169	16.814
22.1571	49.3561	58.0665	38.3407	31.6412	20.8811	16.207	14.0227	13.7337	8.39005	3.27649	3.57817	3.45854	11.6575	11.5973	17.6791
22.2889	49.7063	57.4932	37.6908	30.8443	20.0193	15.466	13.6581	13.597	9.45982	3.81936	3.82118	3.72347	13.0994	12.2888	18.5929
22.3125	49.8429	56.665	36.5306	29.5216	19.2984	14.8487	13.0919	13.5413	10.7004	4.51247	4.21938	3.95948	14.4568	12.9584	18.4788
21.7399	48.9825	55.0102	34.9312	28.1779	18.6007	14.3005	12.5418	13.6863	11.938	5.07032	4.58985	4.13079	15.3072	13.5728	18.3914
21.1758	48.1292	53.3078	33.6254	27.067	18.0158	13.5627	12.0193	13.7069	13.0856	5.83279	4.88758	4.32102	16.6683	14.4475	18.3337
20.6386	47.1998	51.604	32.1537	25.8491	17.4296	12.6827	11.2625	14.1696	14.2283	6.4942	5.29628	4.4735	17.4082	15.0824	17.9684
20.1599	45.8774	49.9099	30.6378	24.7941	17.2144	11.9455	10.6171	14.5349	15.0886	7.0835	5.57922	4.5893	18.668	15.9295	17.0795
19.6087	44.1061	47.1518	28.4419	22.9677	16.9585	10.9751	9.90961	15.2927	15.7385	7.61065	5.94119	4.71949	20.0589	16.488	15.8765
18.9012	42.5217	45.2647	26.9176	21.812	17.6378	10.0045	9.22578	16.3882	16.1604	7.90887	6.09406	4.7755	20.7047	17.2432	15.1133
18.5144	41.3689	43.5374	25.5089	21.0515	18.6411	9.12211	8.46572	17.4212	16.2042	7.93893	6.10028	4.94147	23.3514	18.5075	15.7356
18.2247	40.4412	42.2301	24.4806	20.5213	20.0334	8.52182	7.84393	19.4636	16.453	8.10665	6.31207	5.21241	26.9473	20.3098	16.108
17.8139	38.8717	40.0403	22.9536	19.9886	21.4501	7.87497	7.41518	22.2634	17.7189	8.63374	6.64043	5.73204	29.2411	23.0823	17.8127
17.0201	36.7172	37.4946	21.3815	19.4598	23.2276	7.29334	6.93333	25.9436	19.0053	8.8439	6.83587	6.27905	32.2964	26.3114	19.5467
16.2996	34.7005	34.9738	19.8552	18.953	24.7658	6.77108	6.54569	29.0109	19.8574	8.76071	6.8957	6.62718	33.1624	28.4717	21.1269
15.755	33.4048	33.5745	18.911	19.2289	25.8712	6.43698	6.34127	31.4441	20.3346	8.6635	6.93304	6.87206	34.2546	29.9953	21.902
15.2885	32.1435	31.9856	18.0328	19.7435	26.2469	6.25785	6.17425	32.7684	20.5229	8.64495	7.02868	7.13563	34.0706	30.3668	21.682
14.7649	30.8774	30.5022	17.3997	19.7732	26.3648	6.24691	6.18975	33.2008	20.7621	8.70357	7.17061	7.21406	31.8501	28.8384	20.9056
14.7751	31.8931	31.1126	17.6059	20.3692	25.4497	6.27929	6.14266	32.1657	20.3452	8.56019	7.12474	7.02609	28.4245	26.952	19.0887
14.8994	32.6997	31.3764	17.5361	20.4691	23.7605	6.23093	6.07824	29.3651	18.345	7.95591	6.77011	6.68849	24.7655	23.1848	16.2716
15.1861	33.9346	32.3144	18.1287	20.8871	22.1935	6.30441	6.08268	26.0023	16.6974	7.7489	6.48942	6.09186	20.896	18.4177	13.043
16.0298	36.4372	34.6973	19.4579	21.5822	20.0127	6.58098	6.18534	22.4333	14.7699	7.49918	6.2586	5.82122	18.8893	14.534	10.7718
16.5589	37.5879	35.7188	20.3589	21.8343	18.7671	6.99466	6.39141	19.546	13.3418	7.38185	6.06741	5.58459	18.2208	10.6902	8.9521
17.2789	39.4755	37.7478	21.8984	21.8977	17.3777	7.48503	6.69264	17.7261	11.6882	7.04057	5.7369	5.38541	20.1435	8.82522	8.02219
18.0381	40.9905	39.3437	23.189	21.8981	16.092	7.91871	6.87999	16.5344	10.1579	6.45503	5.29168	5.29884	22.2913	7.61236	7.66366
18.8125	42.9795	41.5027	24.6061	22.129	15.4639	8.52545	7.15373	16.7766	9.134	5.99991	4.91328	5.43945	25.6248	7.44595	7.91344
19.8303	45.3899	44.4175	26.7432	22.9943	15.1625	9.11556	7.49955	18.2456	9.02211	5.69249	4.73349	5.48237	28.0137	7.69385	8.30296
21.0389	48.6266	47.6683	28.4669	23.3431	15.273	9.63369	7.78101	20.3111	8.94797	5.37054	4.59639	5.61219	29.338	8.19863	8.673
21.6194	50.4627	49.1681	29.6792	23.5609	15.0888	10.0287	8.04834	22.4446	9.19548	5.0198	4.44369	5.49968	29.519	8.5738	8.87855
22.367	52.4492	50.9661	30.6389	23.4933	14.9018	10.293	8.14368	25.8258	9.3852	4.61009	4.22251	5.35039	28.7532	9.0547	9.04601
23.0665	54.3649	52.8609	31.7771	23.9529	14.9456	10.6803	8.32373	29.6324	9.58807	4.27557	4.06733	5.12807	27.303	9.4319	8.93222
23.6934	55.8209	53.914	32.2176	24.0997	14.9202	10.8069	8.39669	33.203	9.67922	3.93642	3.89513	4.74168	24.6566	9.73515	8.58942
24.2127	56.6865	54.3065	32.5005	24.074	14.7964	10.7948	8.44579	34.8299	9.64426	3.76468	3.84218	4.45172	22.1785	9.74879	8.29036
24.249	56.7824	53.342	31.4487	23.4171	14.366	10.7062	8.45099	34.8827	9.36252	3.55536	3.7283	4.10582	20.5835	9.8903	7.88157
24.4528	56.7887	52.9219	31.0897	23.0615	14.1862	10.6448	8.40459	33.9811	9.239	3.41569	3.6136	3.81843	19.1895	9.79912	7.54934
24.345	56.0815	52.4881	30.7179	22.929	14.0811	10.5953	8.41648	32.0967	9.00738	3.40707	3.68142	3.73482	18.6279	9.77508	7.45969
24.4137	55.738	51.4673	29.617	22.0785	13.5602	10.1369	8.26731	29.7212	8.71631	3.37034	3.75426	3.6589	17.8342	9.8498	7.24487
24.0044	54.7661	49.9944	28.2823	21.1743	13.077	9.82537	8.23498	26.9992	8.43416	3.40778	3.90607	3.68922	17.5875	10.0468	7.25563
23.9379	55.0554	50.2017	28.1212	20.9687	12.821	9.61436	8.11345	24.625	8.5267	3.5882	4.11543	3.71532	17.0448	10.4626	7.31239
23.3526	53.6421	48.8281	27.3412	20.5528	12.5438	9.44093	7.99108	23.0823	8.68177	3.91104	4.33724	3.722	16.5389	10.7485	7.27349
22.8556	52.5304	47.639	26.5476	19.8801	12.1088	9.1318	7.80714	22.1973	8.90772	4.19472	4.52525	3.76478	15.4272	11.1675	7.33889
22.6675	51.9405	46.8247	25.939	19.1913	11.6583	8.83829	7.63315	21.4331	9.36475	4.72597	4.78764	3.82802	14.8222	11.2651	7.23884
22.1345	51.3074	45.831	25.1135	18.5553	11.2617	8.52423	7.42478	20.4882	9.80077	5.16604	4.96332	3.84512	13.342	11.1336	7.2326
21.4438	49.6361	44.1909	24.2541	17.8703	10.8084	8.28681	7.19596	19.3909	10.5057	5.79505	5.15726	3.8202	11.9407	10.7238	7.24394
21.1845	48.9858	43.3521	23.4832	17.2665	10.3558	7.96146	6.99289	17.2005	11.4118	6.43078	5.29339	3.89846	10.4638	9.87165	7.34144
20.6754	46.9989	41.131	22.1884	16.5071	10.042	7.7387	6.84153	15.5242	12.0046	7.02415	5.46917	3.91462	9.49812	8.86512	7.81077
19.9162	45.1072	39.3775	21.2663	15.851	9.66246	7.46917	6.70418	13.2947	12.2981	7.3762	5.52667	3.8822	8.36043	7.68066	8.65503
19.2622	43.4004	37.9545	20.3954	15.1949	9.2618	7.19687	6.4938	11.9619	12.543	7.53375	5.57875	3.84546	7.35911	6.67002	9.6501
18.4604	41.4325	35.8243	19.2059	14.3584	8.8293	6.91993	6.20195	10.4408	12.4239	7.58594	5.6022	3.79642	6.48587	5.83953	12.3848
17.8449	39.6781	34.2804	18.3353	13.6539	8.44487	6.7249	6.01103	9.94328	12.2094	7.50631	5.59445	3.7845	6.07627	5.23134	14.7198
17.1811	37.9474	32.4363	17.4058	12.9654	8.06265	6.4644	5.78342	9.47314	11.5158	7.25196	5.55842	3.76866	5.90615	4.7724	17.4344
16.3917	36.1148	30.7479	16.4755	12.2873	7.61236	6.18776	5.57701	9.35299	10.4988	6.76178	5.42155	3.73809	5.67688	4.72372	19.4375
15.674	33.9261	28.7491	15.3657	11.3628	7.11836	5.97554	5.48881	9.60362	9.50345	6.24374	5.18553	3.69392	5.70856	4.76412	21.0126
15.2051	32.5325	27.0949	14.4147	10.6879	6.81132	5.81311	5.47003	9.98735	8.84953	5.93591	5.06809	3.73443	5.7373	4.96118	21.8112
14.6252	30.6277	24.889	13.1259	9.79753	6.41372	5.72777	5.52104	10.4032	8.23422	5.62779	4.89661	3.72673	5.92469	5.14517	21.3218
14.3996	29.3091	23.478	12.2938	9.20669	6.10232	5.57924	5.44899	10.5226	7.70781	5.30222	4.73125	3.76627	6.10721	5.38318	19.6231
13.9417	27.9206	22.0917	11.5153	8.65283	5.84318	5.53158	5.5119	10.8462	7.0194	4.93683	4.56496	3.75733	6.14199	5.46922	17.1466
13.6149	26.2456	20.5955	10.7285	8.07586	5.57676	5.45488	5.54275	10.6355	6.52035	4.5679	4.3302	3.6792	6.03822	5.48079	14.713
13.1179	24.5533	19.1929	9.97733	7.54456	5.30195	5.33778	5.56245	10.7076	6.18186	4.29656	4.18289	3.60028	5.94399	5.40587	12.1125
12.4634	22.7817	17.6925	9.28376	7.04024	4.98	5.29659	5.55146	10.5085	5.92473	4.12645	4.07616	3.51565	5.90202	5.30016	9.72845
11.7829	21.059	16.3522	8.48017	6.46895	4.65475	5.20054	5.44904	10.1916	5.68352	3.94497	3.95417	3.44087	5.83746	5.23968	7.99164
11.0455	19.5768	14.8771	7.81458	6.01764	4.4217	5.05729	5.42369	10.0447	5.72735	3.95433	3.98232	3.35797	5.83268	5.08077	6.68297
10.2128	17.7363	13.5121	7.23998	5.65506	4.1718	4.94217	5.46602	10.4003	5.79933	3.99483	4.04004	3.3422	5.86803	5.06201	5.97011
9.63083	16.4513	12.4406	6.71063	5.29033	3.9573	4.81987	5.37929	10.7312	5.90499	4.05279	4.08618	3.377	6.06369	5.23502	5.83432
8.88695	15.4232	11.394	6.12557	4.86996	3.75129	4.7074	5.29457	11.8528	6.10152	4.20671	4.20856	3.59698	6.35511	5.67671	5.74846
8.41555	14.4265	10.6289	5.70442	4.54964	3.5287	4.543	5.21781	12.4997	6.42961	4.45402	4.35193	3.70192	6.53077	6.05202	5.77519
8.06879	14.0672	10.2302	5.42072	4.31788	3.38801	4.37971	5.11009	13.4986	6.60609	4.61762	4.48364	3.8329	6.71467	6.38996	5.8994
7.83639	13.3539	9.95349	5.26459	4.14025	3.3032	4.31337	5.06654	13.8718	6.93555	4.90706	4.72075	4.09586	6.99607	6.67572	6.08581
7.60343	12.5997	9.60178	5.09695	4.01222	3.20753	4.21548	4.9824	13.773	7.23276	5.10804	4.92869	4.35073	7.14205	6.95971	6.39205
7.43797	11.9717	9.15062	4.94846	3.90802	3.20405	4.15339	4.76868	13.5159	7.45829	5.37799	5.18119	4.62793	7.45993	7.17716	6.773
7.33597	11.4309	8.81102	4.78618	3.76299	3.10271	3.94886	4.57068	12.6777	7.52935	5.55195	5.35309	4.87172	7.63026	7.31425	7.02498
7.45316	11.159	8.69992	4.77984	3.7264	3.04843	3.85044	4.42047	11.5759	7.53379	5.67039	5.48814	5.18089	7.89071	7.34872	7.31949
7.63593	11.1771	8.5175	4.83052	3.68861	3.0238	3.64845	4.21365	10.4972	7.65078	5.84315	5.75563	5.63476	8.19486	7.6784	7.84522
8.06084	11.6158	8.93267	5.01731	3.73792	3.0385	3.5777	4.08717	9.40476	7.73611	6.10089	6.19518	6.21072	8.76426	8.25967	8.49289
8.38251	12.0325	9.11405	5.13901	3.80342	3.01144	3.42756	3.951	8.71182	7.66491	6.2664	6.55537	6.77265	9.33388	9.01154	9.30333
8.49547	12.4557	9.33678	5.20229	3.81753	2.97617	3.29571	3.79786	8.0528	7.52791	6.4732	7.02499	7.57383	10.2583	10.1232	10.2658
8.74242	12.7174	9.36796	5.12258	3.7448	2.88589	3.16308	3.7308	7.9124	7.37697	6.68909	7.57825	8.41177	11.2163	11.4915	11.3676
8.81936	13.0701	9.44234	4.94487	3.62502	2.78131	3.02688	3.67847	7.77844	7.60656	7.11899	8.34482	9.46966	12.2855	12.8421	12.7561
8.89551	13.2455	9.56482	4.77212	3.54096	2.74123	2.98506	3.62103	8.08438	7.73317	7.48094	9.07582	10.3735	13.6066	14.2562	14.1995
8.80675	13.2194	9.58572	4.63661	3.44221	2.67818	2.96217	3.57067	8.42259	7.70676	7.74983	9.59842	11.1511	14.9639	15.6762	15.7268
8.258	12.8166	9.24665	4.21804	3.22949	2.53159	2.91055	3.56404	8.71216	7.89872	8.25339	10.4397	12.3701	16.8193	17.7691	17.8384
7.95694	12.2148	8.99815	3.80865	2.94498	2.37985	2.86278	3.57613	9.1911	8.05573	8.82018	11.418	13.7435	18.6944	19.9302	20.1253
7.6288	11.7749	9.02517	3.48992	2.75482	2.31064	2.90686	3.69111	9.56227	8.64396	9.70182	12.5508	15.0166	20.3832	22.0555	22.187
7.23334	11.0902	9.42531	3.39212	2.64918	2.24165	2.94831	3.7335	9.73239	9.23574	10.907	14.1795	16.7267	22.1512	24.146	24.1982
7.00887	10.4081	10.3006	3.42971	2.62295	2.25603	3.0823	3.82744	10.3435	10.1227	12.6223	16.1412	18.3422	23.7884	25.8029	25.5076
6.60252	9.93215	10.981	3.49608	2.57422	2.23775	3.20634	4.02597	10.6851	11.3521	14.5641	18.3152	19.9463	24.8783	27.0857	26.7157
6.38659	9.1227	12.1663	3.57233	2.52023	2.26108	3.47782	4.13728	11.1743	12.9151	16.8487	20.907	21.9953	26.3755	28.6442	28.4446
6.16524	8.40418	12.9035	4.02779	2.5343	2.35215	3.82117	4.27678	11.7681	14.8594	19.5119	23.5577	23.8643	27.7224	29.9971	29.9544
6.06787	7.56968	13.5841	4.68402	2.51279	2.3843	3.9829	4.20486	12.4519	17.5642	22.7775	26.7225	25.8524	29.1017	31.5783	31.0391
5.87795	6.88518	13.9478	5.53449	2.50407	2.39916	4.14996	4.16506	13.7663	20.1879	26.3318	30.3232	28.0473	30.2312	32.3362	31.4751
5.72098	6.35257	13.8366	6.48968	2.48847	2.41314	4.50537	4.24357	14.5849	23.1228	29.1123	32.7645	29.5203	30.8402	32.6271	31.6658
5.65124	5.75763	13.3087	7.58973	2.53119	2.49649	5.07637	4.3091	15.4492	26.4838	32.4674	35.6297	31.2101	31.8325	33.2871	32.3265
5.52489	5.24506	12.4084	8.64468	2.52086	2.56807	5.83086	4.38898	16.4983	29.8792	35.7952	38.2189	32.6313	32.5793	33.7919	32.5603
5.4086	4.8556	11.1898	9.7934	2.56616	2.62857	6.57163	4.35109	17.7448	33.1654	38.7893	40.543	33.6859	32.7744	33.9053	32.2623
5.31237	4.50295	9.96806	10.8448	2.65349	2.72043	7.27381	4.54298	18.8105	36.687	41.3378	42.1041	34.2151	32.6063	33.3809	31.5171
5.29983	4.4306	8.83332	11.4882	2.80314	2.73446	7.88605	4.60763	19.9141	39.8997	43.3298	43.0837	34.5805	32.4247	33.1545	31.4102
5.35024	4.22987	7.54618	12.0629	2.85554	2.73913	8.12943	4.71243	20.9169	42.8396	44.8084	43.619	34.5467	32.4595	32.9689	31.405
5.46901	4.07546	6.39034	11.9624	2.91121	2.75655	8.19774	4.7067	22.2667	45.2624	45.7565	43.8855	34.5695	32.4801	32.7474	31.2026
5.56999	4.0428	5.56248	11.5997	2.92181	2.67251	8.04649	4.67432	23.7984	47.4541	46.6209	44.0349	34.3241	32.0403	32.3931	30.818
5.77018	4.09456	4.77717	11.0171	2.9214	2.57706	7.40472	4.67362	26.1477	50.1258	47.2365	43.5909	33.9087	31.6922	32.1656	30.7633
5.94509	4.18306	4.2129	10.0009	2.87081	2.44563	6.6074	4.72829	28.339	52.3258	47.4043	42.7443	33.1657	31.3421	31.7948	30.3361
5.99403	4.21946	3.88933	9.0886	2.76748	2.28962	5.84501	4.73475	29.9995	53.0996	46.5604	41.4654	32.3548	31.0685	31.3306	29.4527
6.06999	4.22936	3.67485	7.88012	2.63304	2.21479	5.03973	4.79929	31.5318	54.1521	46.1627	40.4105	31.2323	30.4792	29.9917	27.9122
6.16776	4.28139	3.43463	6.58979	2.58451	2.1274	4.48908	5.00492	32.4763	54.459	44.9608	38.222	29.2237	29.7096	29.1268	26.4985
6.1872	4.27552	3.37441	5.68644	2.51739	2.04477	4.01823	5.09264	32.8731	54.3391	43.6555	36.2116	27.3815	30.0484	28.7213	25.3005
6.19152	4.34695	3.39332	4.76381	2.46298	1.93861	3.69453	5.48569	32.8705	53.9313	42.1092	34.004	25.4582	30.3367	28.2199	24.0207
6.17215	4.31947	3.45215	4.05981	2.44312	1.86333	3.51407	5.80017	32.0742	52.1746	39.7798	31.5699	23.2836	30.6818	28.3619	23.0795
6.21056	4.30692	3.57247	3.59379	2.51637	1.81208	3.55517	6.3004	30.8496	50.4711	37.704	29.3295	21.3348	31.5695	28.6069	22.2532
6.28653	4.43922	3.65836	3.1844	2.65051	1.81112	3.68789	6.72965	29.911	48.4906	35.6802	27.1792	19.2736	33.003	29.2185	21.6363
6.3535	4.60826	3.81618	3.03369	2.84044	1.85584	3.75793	7.32467	28.2598	45.7022	33.325	25.2039	17.701	34.895	32.0656	22.246
6.33888	4.93319	3.97367	2.91376	3.04134	1.86308	3.83321	7.88412	26.9184	43.9194	31.3324	23.386	16.5295	39.6488	35.136	22.4692
6.57989	5.40465	4.15698	2.82832	3.3007	1.92428	3.75507	8.38935	25.8202	41.7385	29.1203	21.2869	15.4501	45.6319	38.2713	23.3701
6.93022	5.76383	4.21632	2.85143	3.58876	2.02833	3.66827	8.60265	24.8622	39.4373	27.134	19.7097	14.9081	53.7114	43.2913	24.7515
7.36521	6.20115	4.33488	2.94468	3.89122	2.17599	3.52785	8.68297	25.7251	37.1852	25.5262	18.5741	15.0802	62.7222	46.1589	25.4862
7.78134	6.68418	4.51315	3.04784	4.15121	2.38185	3.37112	8.36836	26.799	35.5842	23.8677	17.2945	15.1846	67.8651	47.7539	25.9003
8.45674	7.19637	4.76703	3.21489	4.34764	2.55424	3.18538	8.1245	27.9134	34.4677	22.6603	16.3345	15.0397	70.4689	47.0078	26.0479
8.95223	7.66391	5.0209	3.38241	4.45516	2.68617	3.09505	7.63244	29.1579	33.5645	21.8217	15.7526	14.8529	69.0972	43.9493	26.0622
9.66201	8.05654	5.29011	3.66641	4.48607	2.816	2.91458	7.05885	29.4848	31.6726	20.5067	15.1093	14.4422	63.7312	39.5578	26.2788
10.4083	8.39893	5.66696	3.96011	4.55139	2.97128	2.86333	6.4874	29.6482	30.2531	19.6741	14.859	13.8755	56.9867	34.2344	24.6097
11.092	8.67882	5.92193	4.22998	4.55783	3.21313	2.79169	5.92862	29.1701	29.3437	19.2446	14.9395	13.2299	47.2176	27.3745	23.1267
11.8233	8.95431	6.32209	4.54603	4.64667	3.40623	2.83453	5.68146	28.1701	28.9924	18.9206	15.0788	12.4578	35.8047	21.0076	21.7157
12.2485	9.2336	6.67337	4.76982	4.669	3.51763	2.78684	5.62171	26.8456	29.0078	19.2563	15.5103	11.9016	27.1463	16.6145	20.5533
12.7186	9.40811	6.88529	4.98537	4.66351	3.66047	2.82005	5.63793	25.6019	29.4646	19.7833	16.1665	12.0664	21.8646	14.9942	19.5448
13.133	9.6517	7.12882	5.11907	4.71992	3.72539	2.85153	5.85588	24.5833	30.0426	20.4945	16.7245	12.2068	19.1936	14.6338	18.3296
13.43	9.93612	7.37211	5.29859	4.81265	3.79005	2.87644	6.03933	23.916	30.8316	21.1085	17.0289	12.4996	18.1719	15.0926	17.6165
13.4439	10.1454	7.50297	5.45113	4.99273	3.80305	2.89461	6.30229	24.3945	32.2561	22.3335	17.9661	13.1716	17.7402	15.6559	17.2135
13.7979	10.3497	7.46124	5.44987	5.0345	3.66667	2.90292	6.74094	24.9158	33.7736	23.6977	18.5958	13.8792	17.8214	16.4829	17.2429
13.7894	10.2681	7.30561	5.46374	5.05848	3.59302	2.88507	7.12369	25.2934	34.8968	24.7314	19.2877	14.2565	18.0105	17.1699	17.7453
13.7874	10.1623	7.29226	5.6016	5.25297	3.53807	2.86624	7.50383	26.264	36.7078	26.132	20.1965	14.8818	18.3936	18.0327	18.5142
14.1416	10.2515	7.15398	6.16564	5.34589	3.46553	2.86489	7.95895	28.7648	37.1429	26.4874	20.2649	14.9179	18.5214	18.3731	18.9139
14.1091	10.2211	7.20556	6.43384	5.84892	3.49829	2.88394	8.29845	30.6046	38.1185	27.4891	21.1162	15.4127	19.0221	18.9095	19.3446
14.1356	10.1575	7.26432	7.07746	6.24152	3.59005	2.90367	8.81651	33.8406	38.8914	27.9358	21.459	15.6362	19.4493	18.9009	19.4295
14.3093	10.0818	7.30947	7.80041	7.344	3.74808	2.9293	8.99624	39.407	39.3632	28.1645	21.5865	15.6096	19.6693	19.1126	19.6062
14.358	10.0686	7.44546	8.30812	8.34749	3.8854	2.92295	9.12879	44.3462	39.9808	28.2023	21.6351	15.5302	19.5073	19.1452	19.2065
14.4188	10.0741	7.71357	10.2327	10.4618	4.51979	2.93238	9.21128	47.4694	40.3142	28.2675	21.7553	15.6851	19.4852	18.8964	18.5894
14.2403	9.93627	8.04279	12.0003	11.7137	4.99586	2.94025	9.12415	49.4706	40.9877	28.5254	21.8578	15.6374	19.0239	18.28	17.7084
13.9755	9.91095	8.99268	13.8385	14.7724	5.51126	2.908	8.79889	49.3286	42.7118	29.3261	22.1426	15.706	18.8387	18.0245	17.0543
13.852	9.92739	9.80558	16.2969	16.6446	6.07583	2.85623	8.52731	49.4018	43.1978	29.564	22.184	15.6001	18.551	17.7739	16.284
13.383	9.8764	11.3282	18.3656	18.9006	7.00973	2.86573	8.28579	48.0844	43.0894	29.3786	21.9645	15.3895	18.0574	17.9784	15.1135
12.9788	9.74037	12.2904	20.7312	20.1529	7.8429	2.81529	8.06339	45.4035	42.8812	29.1676	21.7539	15.2866	18.0198	19.3908	14.4392
12.1583	9.51567	13.7465	20.6624	21.7398	8.23122	2.73626	7.68328	42.9146	43.0455	29.3731	21.881	15.1348	17.6231	20.4761	13.8408
11.5656	9.51832	14.9529	20.247	23.5641	8.92157	2.61709	7.5064	41.6961	43.0768	29.2886	21.5848	14.7493	17.1307	22.2833	13.2115
10.9396	9.45385	15.6753	19.5133	24.7997	9.85601	2.55028	7.55055	41.644	41.5922	28.1973	20.8887	14.2212	16.6962	23.9661	12.4801
10.2696	9.17949	15.8918	19.6472	24.4951	10.4336	2.52684	7.59621	42.2261	40.9461	27.4173	20.3343	13.7621	15.9195	25.4537	11.7017
9.72253	9.05276	14.8907	18.1739	24.842	10.7761	2.48624	7.54253	41.1971	40.5957	27.0468	19.9567	13.3584	15.1519	25.5418	11.0463
9.18403	8.95826	14.714	16.7252	24.1947	10.8656	2.41574	7.46045	39.6988	40.3441	26.6235	19.4595	12.9019	14.406	24.9466	10.6159
8.80076	9.03487	13.1419	14.9379	24.0846	10.9849	2.41751	7.22961	37.182	39.2735	25.684	18.5229	12.0747	13.2765	22.2902	9.76281
8.66383	9.26537	13.2476	14.6981	23.0905	10.9571	2.45018	7.05058	33.9423	37.549	24.1479	17.3142	11.3314	12.2019	20.048	9.12305
8.30361	9.15287	11.4032	14.3869	21.6097	10.4879	2.46571	6.81832	30.5732	36.0342	22.9794	16.4931	10.6583	11.2814	16.8005	8.37659
8.01181	9.03055	11.0579	13.8521	19.6146	9.70923	2.47704	6.30582	26.3968	34.4829	21.8731	15.6823	10.127	10.3625	13.9374	7.75526
7.77091	8.79651	10.3541	13.2069	18.3009	8.97688	2.46241	5.90876	23.0867	32.4638	20.4976	14.7071	9.53293	9.53858	11.1616	7.20126
7.69309	8.71304	10.2536	12.098	16.3386	7.94458	2.45283	5.39871	21.5091	30.7759	19.6071	14.0242	9.06691	8.78132	9.45005	6.7327
7.69852	8.76796	10.0277	10.6219	14.4171	7.14039	2.42553	5.09953	20.0822	28.9549	18.5723	13.4076	8.70595	8.17885	8.44418	6.39046
7.74961	8.67194	10.0632	9.98931	12.7644	6.32066	2.44857	4.9103	19.1452	27.776	17.8467	12.9504	8.38675	7.67656	7.83191	6.2285
7.85634	8.73442	9.58351	9.20244	11.1918	5.62953	2.44241	4.73541	18.7512	26.0561	16.8183	12.3012	8.05479	7.32007	7.35055	6.11477
7.91483	8.54972	9.31015	8.57451	9.86567	5.11908	2.42289	4.50353	18.4545	24.5025	15.9923	11.6983	7.6666	6.98779	6.9772	6.09385
8.0773	8.64872	8.79235	8.45805	9.26473	4.64232	2.42855	4.4351	18.366	23.8456	15.4457	11.3675	7.45172	6.79385	6.69891	6.15815
8.1298	8.75195	8.68683	8.56979	8.48998	4.24071	2.39823	4.35798	18.0923	22.5517	14.608	10.9244	7.17984	6.56996	6.43937	6.10961
8.13497	8.74417	8.20661	8.74978	8.26867	4.00817	2.35178	4.18858	17.5338	20.9502	13.5581	10.2897	6.76301	6.33679	6.13087	6.15735
8.04537	8.67342	7.96975	8.83829	8.7021	3.76462	2.34406	4.15086	17.0065	19.5095	12.5194	9.60227	6.37261	6.15522	5.98968	6.28291
8.01866	8.39033	7.58112	8.85064	9.45484	3.61696	2.32929	4.05895	16.3323	17.878	11.5353	9.00947	6.11468	6.03387	5.93197	6.27945
8.09975	8.34481	7.38392	8.61736	10.5311	3.6851	2.31655	3.97041	15.7011	16.7821	10.833	8.57793	5.90448	5.97176	5.88484	6.21721
8.12142	8.47266	7.43929	8.32128	11.5415	3.76252	2.26882	3.92051	15.2147	15.9611	10.3273	8.25785	5.74706	5.91343	5.80679	6.17444
8.15941	8.4562	7.23836	7.90758	12.6448	3.87267	2.26918	3.84912	14.3253	14.6659	9.547	7.7537	5.44862	5.74822	5.70874	5.99551
8.5396	8.57415	7.27904	7.40502	13.5993	4.09404	2.31721	3.77738	13.3911	13.3712	8.83505	7.2398	5.21039	5.6979	5.69496	5.91776
8.96549	8.77724	7.40286	7.00869	14.6425	4.45252	2.4386	3.7004	12.7406	13.0017	8.69866	7.15933	5.09541	5.64632	5.62049	5.75582
9.49325	8.97041	7.58013	6.65251	15.1464	4.77834	2.63475	3.61463	12.3135	12.7777	8.58483	7.0955	5.06365	5.69278	5.62433	5.70451
9.93255	9.37262	7.89955	6.46378	15.2373	5.11932	2.86501	3.53194	11.6485	12.7444	8.60477	7.07772	5.00291	5.77681	5.58073	5.70809
10.2063	9.58282	7.98967	6.31448	14.9846	5.38305	3.16828	3.57329	11.3767	12.401	8.46771	7.02738	5.02732	5.83146	5.73902	5.73836
10.7436	9.72749	8.24641	6.35508	14.6342	5.65349	3.46379	3.576	11.2214	12.2229	8.22717	6.82833	4.86979	5.79686	5.72525	5.73816
11.1683	9.83243	8.49702	6.28165	14.0968	5.78361	3.65131	3.61581	10.9969	11.9747	8.11811	6.80851	4.82687	5.89713	5.69826	5.74889
11.5397	9.903	8.60582	6.40748	13.6988	5.86338	3.90876	3.82605	11.1015	12.0042	8.11073	6.87434	4.79765	5.90531	5.68102	5.78105
11.6811	10.0069	8.63138	6.31385	12.3629	5.83567	4.01682	4.19228	10.8367	12.0741	8.02522	6.71633	4.67922	5.99192	5.60605	5.73771
11.7974	10.2065	8.94193	6.4445	11.486	5.80954	4.15406	4.76946	10.7087	12.0333	7.95284	6.65049	4.61487	6.0284	5.49187	5.58143
11.6662	10.2423	9.00921	6.45705	10.6265	5.72724	4.24541	5.37012	10.5435	12.0134	7.97477	6.62834	4.5254	6.08302	5.27492	5.42807
11.4774	10.2253	9.03187	6.60576	10.288	5.89175	4.4066	6.4196	10.0884	12.1118	8.0065	6.64319	4.45728	6.36832	5.12442	5.36437
11.1491	10.2262	9.21716	6.90398	10.3568	6.24099	4.85799	7.12621	9.77615	11.8217	7.69142	6.42637	4.33876	6.5933	5.06979	5.5878

## Sheet: C02
li 1	li 2	li 3	li 4	li 5	l 6	li 7	li 8	re 1	re 2	re 3	re 4	re 5	re 6	re 7	re 8
8.51882	10.82	17.7347	28.6282	39.321	44.1016	46.0903	40.2092	10.6827	14.3575	19.4723	19.3027	14.7773	13.557	13.1985	12.4421
8.73191	11.8208	19.6376	31.6761	43.2611	48.2865	50.2208	42.9392	10.5373	13.3938	17.6963	17.4353	13.3208	11.6737	11.1518	10.6728
9.01128	12.5739	20.903	33.8798	46.7327	52.3671	54.3331	46.9091	10.5478	12.5396	16.3451	16.0179	12.1024	10.2175	9.72347	9.62924
9.33857	13.398	22.481	36.6136	51.0275	57.4122	59.5613	50.6463	10.6227	12.0908	15.3335	14.8046	11.2203	9.19636	8.63433	8.69695
9.63254	13.9757	23.8228	39.625	56.5408	64.4782	67.1371	57.2349	10.5909	11.5991	14.5523	13.9366	10.4431	8.35579	7.78696	8.05977
9.89531	14.8755	25.8545	43.0547	61.5522	70.9267	74.501	64.0503	10.3576	10.9634	13.5304	12.9852	9.61764	7.69263	7.26099	7.55788
10.6049	16.3905	28.5176	46.2097	65.6326	76.5809	81.5854	70.4285	10.0526	10.2294	12.3155	11.7324	8.85499	7.22601	6.84838	7.17963
11.1391	17.3483	30.2873	48.4633	68.1542	79.8481	86.2388	75.1287	9.74916	9.57817	11.1849	10.5989	8.21104	6.90133	6.592	6.98346
11.5755	18.0331	31.6319	50.6156	71.5991	84.4864	92.0393	80.4623	9.51457	9.1395	10.4144	9.8778	7.68755	6.55569	6.28759	6.74552
12.2096	18.9513	33.1799	52.0368	73.0249	86.304	95.0281	84.1361	9.17675	8.79606	9.92116	9.34905	7.23223	6.15077	5.96458	6.53154
12.6782	19.7017	34.786	53.6593	74.2365	88.2363	98.454	87.1189	8.76928	8.25262	8.94973	8.40019	6.61268	5.82884	5.74011	6.36413
13.2476	20.6441	36.9516	55.6911	74.7413	88.871	99.992	88.7629	8.30157	7.57328	7.96657	7.55761	6.00741	5.57494	5.56752	6.27269
14.1626	21.8861	39.102	57.2874	74.0652	87.7582	99.8739	89.0058	7.77834	7.3314	7.61966	7.21441	5.70118	5.3652	5.42	6.12852
14.6937	22.4894	40.3527	57.3993	72.3304	85.4095	98.1247	87.3839	7.50506	7.16843	7.42625	7.04815	5.58238	5.16199	5.15351	5.87757
15.0867	22.6038	40.6154	56.7015	70.5071	83.4258	96.1502	85.59	7.18716	6.98964	7.10063	6.55176	5.25242	4.93042	4.96461	5.64508
15.2176	23.2076	40.9522	55.8449	68.18	81.0096	93.61	83.502	6.83709	6.83635	6.91225	6.27965	5.01513	4.7548	4.78133	5.46899
15.1838	23.5524	41.1751	54.7996	64.685	77.0242	89.4493	79.3078	6.65721	6.68952	6.62362	5.9836	4.78159	4.54598	4.64467	5.29012
14.9726	23.9695	41.2978	54.0261	63.1054	75.7857	87.5597	77.0351	6.68391	6.48468	6.28634	5.71354	4.60688	4.41323	4.4966	5.09243
15.039	24.4508	42.6958	54.9551	61.5661	73.0689	83.6086	73.282	6.82859	6.37002	5.9897	5.47115	4.45504	4.30178	4.3601	4.91401
15.097	25.4253	44.8533	55.886	59.6666	70.4229	79.8577	69.3697	6.97046	6.27068	5.64624	5.12863	4.21246	4.18286	4.24514	4.75438
14.8284	26.0731	46.4038	56.4469	58.858	69.3154	77.4743	66.6606	7.20168	6.14661	5.39758	4.95474	4.06798	4.10769	4.17411	4.66486
14.6831	27.0274	48.4135	58.0048	58.247	68.1532	75.9241	65.3578	7.5345	6.1465	5.18723	4.82359	3.90679	3.99878	4.12565	4.58597
14.6506	27.9489	50.3119	59.1763	57.713	67.7161	75.2803	64.7967	7.83319	6.21004	5.12159	4.8112	3.81076	3.95249	4.05339	4.51474
14.3308	27.8181	50.8238	59.3479	57.5819	67.796	75.1564	64.4504	8.32454	6.16287	4.94162	4.74697	3.72637	3.81897	3.94874	4.4083
13.9657	27.4352	50.6697	59.0353	56.7854	66.6057	73.7555	63.2841	8.91855	6.30814	4.82017	4.67712	3.66406	3.75165	3.89607	4.32659
13.8331	26.8663	50.2139	58.5891	56.0352	65.429	72.2399	62.4514	9.35357	6.48221	4.8822	4.72199	3.65529	3.68163	3.85257	4.28064
13.4202	26.2303	49.3165	57.5214	55.1971	65.0059	71.9985	62.2333	9.76875	6.63081	4.98899	4.73057	3.67706	3.64796	3.86792	4.2638
12.7469	24.8892	46.6249	54.4205	54.3256	65.1876	72.4773	62.6805	10.3153	6.88314	5.15446	4.79034	3.72405	3.60484	3.82709	4.2596
12.0531	23.1797	43.4814	50.931	52.2517	63.3464	70.709	61.4905	10.7582	7.17112	5.38804	4.93218	3.8205	3.57142	3.76682	4.24638
11.583	22.2576	41.5881	48.7953	50.6775	61.9737	69.462	60.2498	11.2546	7.58443	5.66047	5.10718	3.91754	3.53601	3.69999	4.27037
10.9153	20.7017	38.4102	45.636	48.9621	60.0498	67.0028	58.0124	11.8385	7.89794	5.86202	5.1997	3.99181	3.49795	3.6442	4.29081
10.4841	19.861	36.8644	44.1746	47.3268	58.065	64.7635	56.3233	12.1314	8.24679	6.17017	5.4193	4.13274	3.52536	3.59172	4.29935
10.1737	19.4337	36.1068	43.3015	46.153	56.6447	62.9715	54.5472	12.5092	8.83481	6.59168	5.61294	4.20935	3.504	3.5321	4.30692
10.0601	19.4687	35.8504	42.158	44.4522	54.595	60.7976	52.2944	12.9349	9.72779	7.19358	5.89174	4.36311	3.54509	3.47788	4.32916
10.0118	19.5019	35.6001	41.3398	43.6241	53.9023	59.9209	51.3519	13.4508	10.3688	7.69413	6.10119	4.48986	3.60489	3.47541	4.41912
10.1048	19.8393	36.3538	42.0436	43.2712	53.2185	59.286	50.8598	13.8775	11.3641	8.22769	6.29133	4.63545	3.69641	3.50661	4.40945
10.1264	20.0264	36.5087	42.073	42.9293	52.7027	58.6787	50.3215	14.5148	12.6611	8.80598	6.41651	4.68993	3.73801	3.51688	4.41423
10.253	20.5452	36.7877	41.7034	42.0473	51.4571	57.02	48.7724	15.2227	14.5997	9.80248	6.7393	4.79909	3.82831	3.52539	4.36832
10.0992	20.3047	36.2848	41.3073	42.6457	52.2539	57.2819	48.8388	15.4132	16.167	10.6443	7.00662	4.91257	3.95099	3.58794	4.35228
10.3727	21.068	36.9573	41.5605	42.9196	52.2962	56.9477	48.2842	15.8008	17.7964	11.6256	7.44841	5.1139	4.12478	3.67238	4.39492
10.6342	21.4493	37.3945	41.7042	42.7188	51.579	55.7501	47.4727	16.2876	19.0703	12.3183	7.91884	5.29126	4.23952	3.7335	4.3682
10.8971	21.8821	37.9308	42.2995	43.7735	52.8055	56.9001	48.4944	16.6175	20.4375	13.0529	8.34673	5.45761	4.32078	3.76295	4.37115
11.0243	22.2535	38.1809	42.2081	44.0204	53.4559	57.4896	48.9596	16.9619	21.5714	13.8276	8.81982	5.59337	4.43601	3.78644	4.34636
11.2228	22.8812	38.6956	42.0073	43.7225	53.491	57.2834	48.58	17.2607	22.3995	14.3218	9.19521	5.69006	4.47623	3.80683	4.37373
11.601	23.8856	39.7454	41.8837	43.2531	53.0358	56.543	47.7585	17.1839	22.6801	14.5382	9.3175	5.73401	4.51657	3.89238	4.38
11.7918	24.2088	39.8919	41.5572	42.6029	52.4358	55.8703	47.1106	17.112	22.5242	14.9325	9.78509	5.8598	4.49971	3.9045	4.34878
12.0564	25.0181	41.1466	42.0807	41.5077	50.8238	54.2745	45.644	16.9308	21.7331	15.0501	10.2822	5.94911	4.47777	3.91729	4.29071
12.266	25.3885	42.1483	42.737	41.2825	50.588	54.023	45.0778	16.5062	20.4886	14.8966	10.5722	5.98298	4.45599	3.92716	4.29245
12.5713	26.0678	42.5226	42.3382	40.5949	50.195	53.7887	44.747	15.9916	19.5032	15.0554	10.9729	6.07268	4.41259	3.89116	4.28429
12.9568	26.986	43.2698	42.1575	39.4328	48.5772	51.982	42.9899	15.2633	18.4734	15.3717	11.4975	6.2136	4.40944	3.8969	4.30525
13.6119	27.9355	44.0196	42.2052	38.0078	46.2515	49.2182	40.7433	14.5326	17.2182	15.5004	11.9958	6.32785	4.33005	3.87599	4.2361
13.8091	28.0762	43.8241	41.7172	37.073	44.4763	46.8691	38.4607	13.8757	16.5492	15.9994	12.6553	6.58203	4.35753	3.9259	4.25665
14.2176	28.3285	43.6623	41.1089	35.2549	42.1072	44.4004	36.1675	13.6934	16.5935	17.3344	13.7541	6.93811	4.42733	3.97699	4.3356
14.4388	28.8523	43.5484	40.7462	34.1453	40.1744	41.9063	33.8904	12.9631	16.0927	18.1408	14.4258	7.15177	4.43585	3.98672	4.45324
14.5768	28.9054	43.2944	39.8681	33.3563	39.186	40.2729	32.1675	12.4849	15.7005	18.6316	14.6474	7.24797	4.45871	4.0045	4.58239
14.6405	28.8217	41.959	37.8207	32.0038	37.5728	38.0514	30.2209	12.0829	15.5236	19.231	15.1404	7.3841	4.47045	4.03322	4.6713
14.5755	28.3188	40.4999	35.7661	30.1222	35.4563	35.5691	28.0904	11.4345	15.391	19.9896	15.8203	7.7639	4.5259	4.06657	4.71542
14.2349	27.2985	38.6709	33.8458	28.666	34.0209	34.1763	26.9031	11.0139	14.8802	20.1069	15.941	7.87865	4.61552	4.17236	4.75617
13.862	26.9046	37.3711	32.6148	28.4101	33.7365	33.7673	26.3767	10.618	14.7507	20.3754	16.1394	8.06923	4.70242	4.23103	4.86715
13.4591	26.1709	36.7634	32.29	27.8238	32.6815	32.4102	25.3468	10.2589	14.7287	21.3044	17.1235	8.56519	4.82794	4.29301	4.93821
13.3244	25.9325	36.3844	32.1591	28.4334	33.1242	32.5737	25.2875	9.59922	13.8614	21.5041	17.6043	8.87702	4.90935	4.29266	5.00726
13.376	25.9508	35.8747	31.646	28.109	32.7685	32.1314	25.0635	9.27216	13.5003	21.7253	17.8629	9.03927	4.99935	4.37153	5.02667
13.1127	25.2118	34.2552	30.4669	27.991	32.552	31.8103	24.9524	8.79527	12.852	21.6063	18.2166	9.31306	5.10906	4.46198	5.09683
12.9142	24.795	33.257	29.8433	27.7574	32.2025	31.5881	24.7552	8.5881	12.5559	21.4053	18.4724	9.61617	5.23531	4.55306	5.12519
12.8273	24.303	32.5452	29.4953	27.7276	31.9567	31.1993	24.4749	8.49666	12.2608	21.0846	18.364	9.6968	5.2996	4.71687	5.25254
12.6525	23.9925	31.5587	28.7245	27.3487	31.4322	30.6152	24.2499	8.54489	12.5392	21.628	18.9733	10.0409	5.42444	4.85967	5.36715
12.4702	23.0885	29.9521	27.4445	26.7662	30.9096	29.9396	23.5798	8.80497	12.6138	22.0775	19.6107	10.527	5.69013	5.05649	5.4808
12.0413	22.1985	28.4353	26.0409	26.4658	30.8689	29.8242	23.4201	8.72049	12.2652	21.5619	19.3815	10.6166	5.89028	5.25696	5.67974
11.3113	20.5128	25.82	24.1577	26.12	30.6919	29.6575	23.4577	8.70946	11.7981	20.5492	18.8411	10.6931	6.15989	5.51579	5.88592
10.5647	19.1577	23.8188	22.8949	25.9997	30.4727	29.3516	23.2675	8.58743	11.125	19.2019	18.1831	10.7965	6.47032	5.78423	6.02246
9.9365	17.6551	21.9359	21.904	26.0475	30.692	29.766	23.6367	8.55468	10.7966	18.4157	17.6578	10.9335	6.88208	6.15767	6.27114
9.57503	16.5133	20.5271	21.0012	25.8082	30.6176	29.8024	23.6668	8.53011	10.3801	17.3596	16.8212	10.8176	7.27854	6.67317	6.69581
9.15922	15.6997	19.5079	20.3615	25.712	30.5979	29.8187	23.6734	8.60561	9.85711	16.4474	16.1817	10.8073	7.66442	7.08405	7.0657
8.64644	14.541	18.1286	19.5162	25.5063	30.4393	29.702	23.4908	8.61479	9.40112	15.6602	15.6559	10.8527	8.08972	7.59795	7.52482
7.98311	13.1546	16.5144	18.4231	25.1324	30.1272	29.4555	23.1967	8.48145	8.88672	14.6631	15.0484	11.1445	8.89415	8.37551	8.11493
7.55696	11.854	14.6258	17.1146	24.3048	29.1764	28.5868	22.4239	8.55912	8.48284	13.7536	14.2809	11.0756	9.38157	9.01967	8.68113
7.22296	11.3256	13.6269	16.3064	23.4667	28.1714	27.6718	21.6989	8.75035	8.2739	13.0942	13.7049	11.3201	10.2471	9.93181	9.40665
6.93235	10.3863	12.4726	15.1864	22.2427	26.8239	26.3273	20.7364	8.93456	7.77346	12.142	13.0323	11.4743	11.0623	10.8444	10.2602
6.4153	9.35358	11.3865	14.3039	20.98	25.075	24.514	19.3039	9.29193	7.6446	11.7093	12.772	11.7429	11.8431	11.7695	11.1504
5.82389	8.46007	10.0132	12.8868	19.4606	23.2414	22.6087	17.9028	9.62055	7.76011	11.7045	13.1135	12.4028	12.7112	12.6953	12.0936
5.46566	7.5679	8.88093	11.8032	18.1294	21.5228	20.7752	16.3962	10.0786	7.93492	11.8532	13.5631	13.0111	13.3338	13.3268	12.8388
5.096	6.96607	7.93779	10.727	16.6823	19.9992	19.4356	15.3686	10.5972	8.16279	12.2063	14.2558	14.1429	14.6109	14.435	13.9202
4.89554	6.48228	7.37828	9.94236	15.3495	18.3409	17.8315	14.2952	10.9759	8.30731	12.3467	14.5909	14.9463	15.6429	15.3994	14.9317
4.72624	6.0458	6.87384	9.05834	13.764	16.2677	15.8617	13.0123	11.3717	8.63726	13.176	15.5147	15.8641	16.4961	16.2346	16.0333
4.47856	5.72312	6.59761	8.54647	12.9775	15.1418	14.5131	11.9871	11.8123	8.99134	13.9618	16.3921	16.95	17.8209	17.6816	17.6784
4.30981	5.34839	6.12427	7.98508	12.0941	14.0873	13.6221	11.3675	12.3684	9.89418	15.5223	18.2457	18.9849	20.1224	19.9933	19.853
4.19745	5.09235	5.724	7.48117	11.2666	13.1122	12.7693	10.8271	12.8388	10.7433	17.0575	20.0747	20.8132	21.9872	21.7934	21.509
4.09605	4.69102	5.35843	7.03323	10.5387	12.1489	11.8089	10.1662	13.4513	11.7013	18.7771	22.0423	22.5085	23.4261	23.126	22.9272
4.0693	4.49958	5.20614	6.95456	10.2964	11.8221	11.4682	9.95231	14.0175	12.741	20.6689	24.5645	25.0021	25.5635	24.7949	24.2943
3.94068	4.1656	4.93204	6.72617	9.87984	11.2179	10.7843	9.37415	14.9192	13.6843	22.2992	26.4604	26.4547	26.6676	25.7895	25.4407
3.89862	3.97562	4.72217	6.46151	9.40688	10.6472	10.1685	8.89071	15.8706	14.4719	23.6047	28.148	28.2721	28.7155	27.6153	26.9539
3.83222	3.88142	4.46571	6.0544	8.69942	9.85081	9.51076	8.4162	16.486	15.2931	24.9355	29.8901	29.9544	30.2147	28.8705	28.1465
3.76337	3.72724	4.23779	5.70257	8.10489	9.18178	8.95011	8.00324	17.1949	16.0642	26.2392	31.8226	32.1751	32.1348	30.3465	29.3285
3.72879	3.68296	4.03883	5.33433	7.47485	8.45082	8.32516	7.5777	18.2762	16.7157	27.2367	33.1518	33.5743	33.3691	31.3781	30.2109
3.73911	3.59045	3.89851	4.95243	6.67161	7.51679	7.63612	6.96771	18.9375	17.2126	28.0208	34.4023	35.1594	34.9856	32.7443	32.0486
3.769	3.57633	3.83231	4.73565	6.29166	7.08086	7.33783	6.65214	20.0685	17.7659	28.7618	36.0444	37.7995	37.9939	35.553	35.0006
3.81272	3.52965	3.64968	4.3815	5.70496	6.37487	6.69786	6.23978	20.8594	18.349	29.7434	38.0688	41.2339	42.3076	39.6532	38.7993
3.91899	3.54766	3.59549	4.18327	5.43491	6.13382	6.58721	6.21207	21.3544	18.8979	30.5505	39.9049	43.9959	45.534	42.9795	42.5179
3.93385	3.57785	3.5407	4.05669	5.2114	5.87501	6.43941	6.1785	22.1304	19.564	31.6008	41.9458	47.0751	49.0903	46.3455	45.9576
3.98561	3.64359	3.58365	4.07039	5.10626	5.74923	6.4328	6.26967	23.1267	20.1328	32.2361	43.5755	50.3115	53.5537	50.8234	50.7939
4.07657	3.70584	3.61798	4.04122	4.96718	5.58629	6.33908	6.23508	23.9151	21.3709	34.4848	47.2459	54.9476	58.9494	56.1648	55.8199
4.15461	3.68982	3.57288	3.97354	4.7953	5.41583	6.30007	6.27362	24.7914	23.226	38.0713	52.4027	60.3986	64.7457	61.7699	61.474
4.20077	3.77325	3.58117	3.90015	4.59502	5.18585	6.14687	6.2299	25.6344	25.2936	41.336	56.1632	63.6675	68.3671	65.5561	65.2889
4.2944	3.8513	3.60881	3.83284	4.39765	4.96046	5.98873	6.19837	26.0342	27.4184	45.6877	61.6876	68.6812	73.7281	71.1272	71.0344
4.30395	3.90569	3.6595	3.89036	4.40888	4.9132	5.93902	6.14169	27.2782	31.1025	52.3288	68.4395	73.1777	77.7089	75.5061	76.1267
4.37466	3.91554	3.67082	3.90684	4.3406	4.82515	5.79876	6.2098	28.4216	34.8114	59.6478	76.1315	78.4449	82.1685	80.3435	82.0064
4.43982	3.96373	3.69984	3.91515	4.24766	4.69273	5.68685	6.15702	29.049	38.5263	66.8057	84.5107	84.3065	86.6216	85.0389	87.5961
4.49354	3.93923	3.66478	3.87223	4.14653	4.5606	5.61728	6.16064	29.557	42.2465	73.5526	92.2125	89.8426	90.2334	89.0091	93.0946
4.49176	3.92519	3.6101	3.81706	4.02888	4.42587	5.53002	6.02425	29.7376	45.0555	78.7857	97.7814	94.3483	94.5774	93.7864	98.8065
4.46854	3.91614	3.57907	3.79489	3.98326	4.33342	5.36444	5.9889	30.2875	48.1904	84.6254	104.239	99.4185	99.0295	98.4911	104.292
4.47738	3.82214	3.467	3.71694	3.9117	4.24771	5.26098	5.92084	31.0947	51.3797	90.7771	110.65	103.447	101.969	102.189	108.554
4.41342	3.72391	3.39279	3.63414	3.78036	4.07746	5.09807	5.75364	31.5457	53.7312	95.1998	114.626	104.651	101.821	102.251	108.627
4.35956	3.67136	3.27802	3.4462	3.57871	3.88695	4.97268	5.64203	32.023	57.2212	102.023	121.463	107.208	101.574	102.216	108.342
4.31624	3.65593	3.22163	3.32726	3.43816	3.71519	4.80383	5.45406	33.0033	60.6252	108.442	127.936	109.879	102.104	102.933	109.192
4.17751	3.4969	3.05978	3.11613	3.27408	3.51909	4.63128	5.35502	33.631	63.6362	113.647	132.13	110.86	101.944	103.307	109.126
4.10963	3.41183	2.96181	2.98163	3.16892	3.35694	4.49209	5.27553	34.5659	65.8606	117.486	135.606	112.458	103.022	104.39	109.258
4.0603	3.3868	2.86901	2.89659	3.10162	3.26982	4.42386	5.28968	34.7276	66.7714	118.985	136.391	111.492	101.652	103.365	107.468
4.10837	3.39269	2.87756	2.83671	2.98959	3.14571	4.37639	5.2405	34.6382	66.8248	118.825	135.148	108.772	98.9696	100.913	104.351
4.0633	3.4016	2.8878	2.73786	2.85221	3.00732	4.28497	5.17257	34.3003	67.1306	118.963	134.785	107.768	98.2423	100.482	102.994
4.15816	3.45076	2.92412	2.73537	2.80797	2.9133	4.2412	5.17551	34.1864	67.9552	118.174	132.464	105.308	98.3102	101.796	103.912
4.23489	3.52287	3.00648	2.7694	2.81597	2.85796	4.14466	5.16701	34.0146	68.2232	115.848	128.803	103.566	99.9129	103.847	105.559
4.33863	3.59756	3.05642	2.80382	2.80312	2.77799	4.07112	5.09453	32.9318	66.9057	110.407	121.782	100.074	99.2076	103.089	103.93
4.52012	3.6292	3.09515	2.82319	2.79501	2.75488	4.04676	5.07305	32.3165	67.9022	107.619	115.595	96.3246	97.588	101.01	101.141
4.57854	3.64516	3.12486	2.84108	2.79971	2.73511	4.01904	4.95357	31.8705	69.0761	105.992	110.992	91.5095	94.4582	98.5009	98.7416
4.62183	3.64617	3.13726	2.79951	2.77193	2.68743	3.96364	4.92134	31.8309	70.4562	104.961	106.779	87.3142	91.4047	95.8762	95.7729
4.75868	3.61325	3.13969	2.79794	2.77506	2.64139	3.91563	4.91592	31.207	70.2976	102.278	101.241	82.105	87.7788	92.6785	92.3407
4.91866	3.54701	3.08642	2.79029	2.75846	2.62233	3.91149	4.91404	30.616	70.3397	99.5601	95.8269	77.42	83.5198	88.3372	88.2209
5.0565	3.50114	3.05785	2.73151	2.68658	2.53397	3.81753	4.88203	30.4802	71.3835	97.947	91.8783	74.5648	80.2153	84.5791	84.735
5.41997	3.49819	2.9754	2.65356	2.58628	2.47241	3.82089	4.89422	29.5361	69.9931	93.6826	85.7042	70.0672	76.6862	80.7788	80.4979
5.7024	3.58986	2.92872	2.55145	2.47778	2.41596	3.77952	4.97883	28.6906	69.1804	89.5726	80.2744	65.7664	72.3868	76.1534	75.6681
6.24733	3.85389	2.94027	2.53942	2.45214	2.38057	3.75463	5.01007	28.1576	67.173	84.1613	74.8568	62.0136	69.292	73.0121	72.2882
7.03009	4.35217	3.14936	2.60309	2.40013	2.31412	3.71448	5.09462	27.9254	66.3345	80.2897	70.4889	59.2768	66.8248	69.9499	68.9141
7.8645	4.76962	3.33682	2.67006	2.37294	2.26445	3.57837	5.10316	27.1094	65.3776	76.9518	67.0017	57.2665	64.9345	67.6592	66.3256
8.84996	5.30041	3.55107	2.73695	2.32677	2.22484	3.4875	5.12282	26.7425	64.7653	74.5882	64.681	57.1506	65.9561	68.3024	66.8261
10.1728	5.99905	3.93957	2.91025	2.3944	2.24622	3.44646	5.21177	26.4359	65.377	73.126	62.2356	56.621	66.1411	68.3247	66.6435
11.4264	6.79468	4.2868	3.09897	2.47491	2.32781	3.42696	5.35917	26.8667	66.5817	71.5121	59.5276	55.9182	67.431	70.2662	68.356
12.7293	7.4834	4.69895	3.30695	2.58182	2.37673	3.46415	5.39111	27.7253	68.7338	72.6113	59.0747	55.636	67.1182	69.7332	67.5279
13.8794	8.24621	5.28012	3.67676	2.7283	2.45957	3.50663	5.46726	28.0014	69.3156	71.8451	58.0652	55.1124	67.194	70.2118	68.2319
15.2022	9.04737	5.71955	3.90103	2.80297	2.51305	3.52229	5.59467	28.1999	70.2339	71.6046	56.965	54.941	68.0415	71.0896	68.7792
16.0503	9.67515	6.01597	4.0524	2.88541	2.56506	3.49073	5.63927	28.4114	71.0896	70.9586	55.2756	53.7881	67.7577	71.0993	68.8909
17.0741	10.2766	6.30664	4.20945	2.98239	2.64717	3.55526	5.63989	29.3328	73.1755	72.7641	55.7666	54.4914	68.988	72.6926	70.8279
17.7089	10.5061	6.39752	4.32074	3.07251	2.73939	3.60411	5.69511	30.5903	76.4524	74.4071	56.4768	55.097	69.4421	72.893	70.6892
18.0637	10.8433	6.64218	4.54626	3.17688	2.81812	3.62825	5.68042	31.3295	78.195	75.4747	56.195	55.4735	70.2347	73.7732	71.672
18.2321	10.8332	6.75279	4.69577	3.24971	2.8771	3.67421	5.51328	32.175	79.894	77.7119	57.3945	55.3009	69.4956	72.9561	70.9723
18.0009	10.9756	6.93414	4.86665	3.30474	2.92114	3.62849	5.44998	32.7239	80.5073	78.0384	58.0766	55.7427	70.0923	73.842	71.9995
17.8546	10.8966	6.90111	4.87141	3.29202	2.94311	3.65097	5.24842	33.2629	81.7213	79.5896	59.273	56.6448	71.0974	74.9463	73.3641
17.2389	10.499	6.83644	4.89069	3.28464	2.95207	3.63163	5.06765	33.8373	82.9384	80.413	59.9504	56.2907	70.2668	74.203	72.7817
16.6462	10.2438	6.86164	5.00031	3.32403	3.01507	3.66526	4.91807	34.5145	84.0479	81.5643	60.9168	55.9048	69.4861	73.3432	72.0339
15.4951	9.74673	6.81324	5.05943	3.33206	3.05033	3.68969	4.79847	35.4012	84.8754	81.9682	60.9422	54.9677	68.525	72.3647	71.0712
14.7419	9.62148	6.91171	5.20376	3.41719	3.11872	3.73714	4.60481	35.3456	83.8452	81.6313	61.3714	54.6313	67.9418	71.6037	70.3291
13.8343	9.17282	6.78996	5.22959	3.40084	3.11266	3.73196	4.57695	35.3229	82.3407	80.5414	61.4519	53.8298	66.7201	70.0722	68.6051
12.9697	9.10109	6.95041	5.40863	3.46932	3.1542	3.79851	4.53025	35.734	84.3283	81.6982	62.4075	53.5491	66.7389	69.8928	68.0978
12.3658	9.07432	7.65316	6.19892	3.73426	3.2317	3.84213	4.53142	36.3037	85.1418	82.6888	62.7523	53.6021	66.8665	69.5482	67.1991
11.6404	9.03516	8.12767	6.71388	3.92611	3.29086	3.89623	4.52051	36.7583	86.4026	83.5432	63.3843	53.2953	66.0054	68.4084	65.6618
10.9915	8.91264	8.46223	7.10243	4.09144	3.3918	3.93999	4.48443	37.4887	87.3558	85.3826	64.9866	53.736	66.222	68.3547	65.2031
10.571	8.87947	9.05097	7.71244	4.26708	3.45207	4.014	4.52753	37.9381	88.9521	86.7285	66.1446	54.3434	66.8892	68.7527	65.2043
10.0403	8.76415	9.45208	8.15607	4.44107	3.56757	4.07316	4.59032	38.4503	89.602	86.426	66.4997	55.156	67.6374	69.084	64.9517
9.55357	8.87281	10.1949	8.85619	4.66216	3.65357	4.18545	4.66424	37.9711	91.4988	88.1277	66.9645	55.1332	67.3509	68.6948	64.2034
9.11213	8.95083	10.8781	9.49802	4.90032	3.79717	4.30273	4.68851	37.7332	92.2006	88.5359	66.6099	54.9414	67.3862	68.9703	64.4993
8.75687	8.92678	11.2623	9.89663	5.10434	3.93197	4.43603	4.76011	37.5984	91.307	87.9668	65.6604	54.7146	67.1179	68.6062	63.8945
8.4535	8.82882	11.449	10.2194	5.31312	4.04974	4.5611	4.77006	37.2383	91.3374	87.5007	65.417	54.4417	66.536	68.0635	63.4544
8.1762	8.71412	11.8035	10.7216	5.61109	4.19591	4.72287	4.89391	36.6249	88.741	84.6243	63.5968	53.4481	65.4419	66.7278	62.0053
8.22463	8.82834	11.9268	10.9087	5.77412	4.34702	4.92882	5.07437	35.924	87.406	83.4375	62.8131	51.9963	63.847	65.0336	60.2849
8.35957	9.02607	12.3582	11.33	6.0051	4.51446	5.09122	5.23063	36.3344	87.4036	82.0737	60.688	50.2368	62.1506	63.2496	58.2568
8.61683	9.35976	12.9618	11.7766	6.28477	4.65981	5.25319	5.35115	35.8453	87.3384	82.9463	60.6072	48.454	59.1734	60.4141	55.6969
8.79773	9.45159	13.1304	11.9066	6.41966	4.75874	5.395	5.45523	35.6675	86.9008	81.5445	59.694	47.1807	57.3468	58.5888	53.9319
8.97084	9.36934	13.2237	12.0546	6.64767	4.91992	5.58408	5.51734	35.7136	86.2776	80.7942	59.1819	46.1362	55.1256	55.7457	50.9308
8.93028	9.25842	13.142	12.0904	6.83379	5.10786	5.74416	5.64732	35.3461	85.6918	80.0434	58.6362	44.6713	52.8918	53.403	48.6187
8.82494	8.8607	12.6765	11.7782	6.88559	5.26868	5.86629	5.81312	34.986	83.9284	78.6569	57.7887	43.308	51.4748	51.7996	46.6809
8.67466	8.53853	12.3618	11.6544	6.9519	5.37672	5.93196	5.93261	34.1828	82.2809	76.7839	56.4161	42.1337	50.5464	50.9422	45.4311
8.35719	8.25385	12.155	11.5354	7.03086	5.47643	6.04062	6.01673	33.9596	82.2691	77.1217	56.8912	42.248	49.8612	50.1289	44.8378
8.01499	7.90722	11.6824	11.2281	7.00282	5.54732	6.15643	6.06276	33.13	80.1828	75.5566	56.3327	42.1344	49.2461	49.0984	43.5655
7.46856	7.41075	11.0212	10.8601	7.02849	5.67512	6.28329	6.23556	32.3951	78.8118	73.5204	54.6724	41.0764	48.2487	47.9707	42.4841
7.05659	6.94599	10.0753	10.0916	6.88222	5.79524	6.41724	6.40825	31.5576	76.454	70.8322	51.9734	39.1015	47.0266	46.7417	40.7358
6.57707	6.52416	9.38865	9.58878	6.84586	5.88582	6.5382	6.60666	30.9144	75.524	69.7054	50.4613	38.0592	46.0783	45.8848	39.7715
6.27163	6.30739	8.95406	9.17577	6.85464	6.08905	6.768	6.76162	30.0895	73.6204	67.7726	48.9164	37.7536	46.2708	46.1923	39.9906
6.1333	6.08349	8.56759	8.84176	6.84491	6.26476	6.97665	6.94655	29.196	71.5905	65.7214	47.7616	37.4978	45.8616	45.6761	39.4251
5.93644	6.01406	8.45109	8.61369	6.87812	6.42733	7.2933	7.1495	28.2603	69.1003	63.0014	45.4722	36.0221	44.0749	43.8832	38.0814
5.99533	6.20526	8.79609	8.92783	7.20011	6.68403	7.50222	7.3781	26.7292	64.6795	58.5098	42.1265	34.4348	42.7847	42.7771	37.1022
6.08063	6.42592	9.22299	9.35991	7.6136	6.93342	7.66513	7.54005	25.7372	61.6208	55.1318	39.0071	32.224	40.5416	40.6012	35.2112
6.05177	6.44006	9.28115	9.45949	7.83144	7.18763	7.83835	7.60956	24.2529	56.5521	51.3965	37.4504	31.1564	38.9695	38.8417	33.4212
5.99841	6.40893	9.16879	9.52844	8.18592	7.53834	8.10522	7.74092	22.851	52.2534	48.3377	36.1899	30.6979	38.1858	37.7039	32.1817
6.01094	6.44075	9.29822	9.71521	8.46857	7.88626	8.3639	7.84689	21.3904	46.9836	44.6033	34.4723	30.1593	37.5695	36.9382	31.4698
6.10753	6.62887	9.71713	10.2288	8.85319	8.24148	8.73379	8.20763	19.7172	42.1898	40.8124	32.3719	28.6503	35.929	35.5737	30.3689
6.07957	6.78679	10.0252	10.7191	9.40812	8.7482	9.24196	8.52586	18.2394	37.6012	36.9198	30.5598	27.4236	34.1866	33.8959	29.0251
6.16096	7.02467	10.5127	11.3668	10.1719	9.39115	9.66922	8.8336	16.812	33.3799	34.5678	30.111	27.2549	33.888	33.6708	28.8817
6.12603	7.12607	10.9323	12.1159	11.0373	10.2803	10.5128	9.44003	15.3088	29.5197	32.4179	29.2617	27.1084	33.7525	33.523	28.8568
6.24109	7.41539	11.5259	13.1857	12.2855	11.4622	11.6463	10.2578	14.1364	26.695	30.7604	28.9524	27.8449	34.8054	34.5244	29.6446
6.278	7.64185	12.0549	14.1304	13.4857	12.6141	12.8391	11.3196	13.3526	24.2397	28.811	28.4166	28.4614	35.6765	35.3962	30.4756
6.44066	7.91574	12.7241	15.1482	14.9715	14.389	14.6659	12.8631	12.6048	22.4114	27.3586	27.8619	28.3328	35.6049	35.5881	30.7538
6.62926	8.26718	13.4266	16.2904	16.5431	16.2098	16.7144	14.8488	12.3049	20.859	26.4738	27.4434	27.6651	34.6446	34.745	30.23
6.66618	8.33314	13.534	16.8099	17.7737	17.9753	18.8868	16.9237	12.1349	19.7548	26.2197	27.4859	27.4896	33.9821	34.1041	29.9829
6.77424	8.38483	13.6328	17.2731	18.9086	19.6711	20.8348	18.9113	12.085	19.4803	26.3567	27.4582	26.9253	33.335	33.6892	29.7206
6.9204	8.33141	13.6008	17.9048	20.4892	21.8891	23.3183	21.2093	12.2052	19.4203	26.4471	27.5189	26.4488	32.1276	32.4176	28.6777
6.91153	8.24828	13.4164	18.3205	21.8487	23.7255	25.3318	23.2092	12.0212	19.3133	26.6441	27.5013	25.355	29.9086	30.056	26.5817
7.03743	8.41958	13.7249	19.0712	23.618	26.3149	28.3653	26.2453	11.9795	18.5387	26.0951	26.8606	23.5956	26.9483	27.0851	23.9922
7.2342	8.71145	13.9443	20.2142	26.2611	29.7002	31.9813	29.2526	11.7589	17.725	25.0783	25.5233	21.6725	24.2228	24.2889	21.6371
7.45146	9.03337	14.498	21.6151	28.7991	32.7101	34.9687	31.8567	11.7985	17.2439	24.4788	24.5378	20.2573	22.0027	21.9223	19.505
7.77176	9.56434	15.5441	24.0125	32.6652	37.1454	39.4343	35.3307	11.8066	17.0959	24.1329	23.9593	18.5251	18.8515	18.6594	16.8041
8.30473	10.3987	17.0371	26.5732	36.1074	40.8804	43.0744	38.4185	11.2916	16.195	22.5566	22.217	16.5898	15.9825	15.6437	14.1145
8.75754	11.3075	18.8333	29.5886	39.9464	44.8761	47.1713	42.0679	10.9783	14.9666	20.3804	20.0452	14.8105	13.4465	12.8225	11.6483

## Sheet: C03
li 1	li 2	li 3	li 4	li 5	l 6	li 7	li 8	re 1	re 2	re 3	re 4	re 5	re 6	re 7	re 8
5.66295	15.5282	38.9989	54.3235	37.5121	40.9579	47.4651	44.4828	14.9064	28.0298	65.8895	69.7117	28.7229	8.63817	5.20731	3.92715
6.28065	18.3181	45.92	63.2702	42.7646	46.6997	54.1046	50.7149	12.7358	23.7444	55.8938	61.0095	24.756	7.37527	4.55621	3.52668
7.31077	22.575	57.2617	80.2663	50.9849	53.2562	61.6802	58.1298	11.0092	19.6332	45.8712	49.968	20.5415	6.27761	3.98927	3.26385
8.31419	25.9933	65.2831	93.971	58.0284	59.353	68.3674	64.4435	8.94848	15.9259	37.7575	41.3796	17.2076	5.40024	3.57396	3.06764
9.22597	29.4309	73.8191	110.589	66.7089	64.1938	73.5186	70.185	7.55626	13.2221	31.4946	34.8505	14.341	4.49437	3.21637	2.94119
9.83638	32.6022	82.0841	123.72	73.8594	68.1043	78.3923	75.3296	6.49352	11.2992	26.6892	30.013	12.2772	4.01942	3.03642	2.83074
10.609	35.2765	88.3318	134.91	80.2129	69.8815	81.1442	79.0355	5.73268	9.35841	21.9081	23.9893	9.77418	3.51155	2.81452	2.75175
11.2642	37.7745	93.2868	144.338	86.3141	71.739	82.3493	81.418	5.05586	7.80298	18.2326	20.1599	8.32321	3.19468	2.65705	2.69618
12.0768	40.8093	98.6998	151.627	91.8273	71.7449	81.4028	82.1259	4.63684	6.96273	15.9414	17.8475	7.48297	3.04382	2.62653	2.71334
13.4212	45.5876	109.573	164.686	100.362	75.9581	83.2814	83.0268	4.36677	6.11861	13.2914	15.0947	6.46461	2.9747	2.64627	2.71264
15.0745	51.3666	120.861	174.327	107.33	78.0766	83.5705	83.1104	4.20346	5.46912	11.8929	13.1861	5.79268	2.91777	2.66251	2.73137
16.2526	55.4907	130.05	181.832	111.695	79.127	83.151	82.9398	4.08441	4.99175	10.3769	11.7332	5.27001	2.82762	2.72186	2.83228
17.5655	59.8239	136.754	186.196	113.813	80.3495	83.8236	83.9077	3.82262	4.51187	8.91849	10.2105	4.70428	2.81933	2.76401	2.84731
18.5235	63.2	142.879	189.219	115.4	80.8228	85.1966	84.5371	3.79918	4.33751	8.43803	9.83747	4.6757	3.05788	2.94934	2.91598
19.916	68.1577	149.369	190.035	114.476	81.3766	87.0818	85.9539	3.83151	4.15653	8.04618	9.62746	4.74113	3.23419	3.08076	3.12114
20.8525	70.2198	148.037	183.669	110.147	77.2568	84.2323	85.0696	3.84748	4.18108	8.13094	9.65507	4.77501	3.30018	3.11153	3.18538
22.433	74.5999	152.472	186.279	109.848	77.6135	84.8883	86.0176	3.88092	4.22735	8.34717	10.0553	5.00386	3.40544	3.14312	3.23947
24.7801	81.2423	162.643	193.397	111.346	77.2749	84.2792	85.5314	3.82253	4.57138	9.66015	11.2895	5.82342	3.67013	3.21019	3.33848
27.6756	89.0199	174.143	200.679	112.376	77.5429	82.3396	83.6123	3.87086	4.64233	10.0374	11.6123	6.13082	3.83396	3.24947	3.43246
30.3811	95.2221	184.63	209.477	115.344	77.5504	81.5737	84.1236	3.88656	4.71206	10.3484	12.1544	6.2646	3.76293	3.20249	3.44276
33.6687	102.937	197.121	217.222	117.33	78.6198	80.9279	83.1353	4.04068	4.93238	11.4821	13.3559	6.86587	3.89931	3.18735	3.38335
36.0942	109.662	205.11	222.811	118.84	77.658	77.915	79.9469	4.16584	5.47674	12.9704	14.441	7.42158	3.95925	3.2002	3.38938
37.3264	110.801	205.145	219.843	116.675	75.3121	73.5658	74.4852	4.40383	5.71395	13.8511	15.5444	8.03467	4.05121	3.17106	3.31297
37.8978	109.449	199.238	211.595	112.602	73.0145	71.1535	69.9857	4.72763	6.5441	15.8401	18.0006	9.14993	4.14645	3.2178	3.23731
37.7774	107.347	192.599	199.292	105.115	68.7124	66.2192	64.2122	5.08081	7.4199	18.2406	20.9321	10.6282	4.61375	3.43405	3.21061
37.8192	105.024	183.827	189.268	98.702	63.4243	60.373	57.0498	5.16469	8.04997	20.2468	23.4979	12.2033	5.04726	3.45112	3.12425
38.0312	102.994	174.642	175.977	89.1688	58.6936	56.351	51.8908	5.53603	8.94883	23.2997	27.003	13.7489	5.17635	3.45982	3.09131
37.5547	99.8774	165.678	165.349	81.2545	54.039	53.1428	47.6209	6.10012	10.2897	27.6917	32.0788	15.7949	5.38814	3.55562	3.13159
38.0946	100.465	160.859	156.842	76.5738	50.3451	48.9232	43.5322	6.62861	11.6616	30.9835	35.2297	16.8785	5.63958	3.67602	3.15019
37.7173	99.7179	158.911	152.815	72.5162	47.7138	46.5611	40.9113	7.02518	12.4044	32.6805	36.496	16.8887	5.29763	3.43629	3.04438
37.4124	98.5853	154.241	143.136	67.4884	44.5017	43.9255	39.3104	7.56812	13.2381	34.5675	37.7587	16.8092	4.87308	3.33767	2.96707
37.7854	98.3423	152.988	141.245	64.6314	42.4579	43.3579	39.6524	8.53845	14.952	37.9959	41.0596	17.4273	4.87817	3.36126	2.91795
38.9695	100.394	153.35	140.97	63.017	40.9904	41.7439	37.4287	9.77562	16.0962	39.3309	42.1425	17.0848	4.48799	3.16699	2.76575
41.5371	104.034	156.323	141.888	62.4519	39.8333	39.8048	34.5681	10.3807	16.243	39.258	41.4521	16.3898	4.0529	2.92847	2.62337
43.362	106.641	155.899	140.69	60.6519	37.7653	38.0266	32.5345	11.44	16.8909	39.6246	41.2122	15.8672	3.89388	2.82068	2.54513
46.0156	110.769	158.646	143.343	61.756	36.5909	36.1468	30.63	12.688	17.2488	39.3257	40.5277	15.1286	3.71738	2.74839	2.50722
46.1722	112.529	161.183	144.422	61.371	34.9886	34.034	27.957	13.8905	17.2513	38.3861	38.9833	14.3817	3.47498	2.58929	2.42013
46.6073	113.451	161.196	143.632	59.7068	33.9433	33.4244	26.976	14.6732	16.0784	34.0012	33.5443	12.1782	3.17198	2.50248	2.40472
45.8048	111.611	159.829	142.753	59.233	34.9846	35.1454	28.8379	15.4198	15.6909	32.1782	31.0392	11.0035	2.96968	2.48352	2.41697
45.6048	112.815	164.74	147.232	60.5004	36.9702	37.4922	30.5213	15.5464	14.3035	28.0341	26.398	9.26154	2.65657	2.34721	2.36123
44.8511	111.712	167.871	150.743	60.5772	37.5245	38.5872	31.3598	15.9038	13.3594	24.9743	22.8142	8.05182	2.58532	2.30448	2.33721
45.7175	112.434	169.27	151.36	60.3358	38.143	39.5628	31.9545	15.9384	12.163	21.7944	19.8346	7.18196	2.51319	2.28376	2.33177
47.0748	114.799	173.629	156.397	62.0913	39.4467	40.0451	32.1663	15.1482	10.5458	17.5711	15.8715	5.93976	2.3561	2.212	2.28704
47.9728	116.873	177.741	158.896	62.5572	38.1241	38.658	31.1336	14.7061	9.51521	14.6536	13.0062	5.14576	2.35316	2.20333	2.27376
50.8537	122.612	182.646	163.589	63.7359	37.6346	38.0453	30.2864	14.2017	8.9622	13.0377	11.2862	4.71839	2.40978	2.20587	2.27293
50.7283	122.785	180.671	160.949	63.0425	37.7025	38.071	30.2476	13.8644	8.38187	11.7366	10.2238	4.36979	2.38536	2.19619	2.25778
50.7808	123.451	180.743	161.751	62.8114	36.6147	36.9968	29.7067	13.2402	8.00352	10.9544	9.30647	4.02178	2.33045	2.17884	2.23507
52.1085	126.354	183.918	163.294	63.7659	36.0641	35.9236	29.0266	12.7418	7.71297	10.2237	8.32431	3.66427	2.27766	2.16592	2.22387
53.0858	128.563	188.712	166.084	65.0458	35.3017	34.5729	27.3932	12.3167	7.40508	9.21188	7.56173	3.45032	2.25445	2.15123	2.19787
53.2505	128.345	188.598	166.755	65.3257	34.7772	33.7389	26.4349	12.02	7.41708	8.40266	7.13346	3.40607	2.25104	2.14559	2.16564
54.0977	128.658	187.942	165.31	65.2975	34.4145	32.8317	25.5355	11.5362	7.24171	7.60881	6.70012	3.28792	2.23659	2.13279	2.15148
55.7611	129.941	189.013	165.447	65.3711	33.5993	31.0499	24.1197	11.057	7.25028	7.32161	6.4694	3.25002	2.25456	2.15888	2.18073
56.7288	130.72	186.785	163.132	64.0771	32.5939	30.044	23.2719	10.4626	7.06732	7.28786	6.32629	3.25326	2.29913	2.18851	2.19368
55.9545	127.837	179.87	157.403	61.4222	32.191	30.1537	22.9182	9.91593	7.07855	7.14523	6.04161	3.15964	2.30561	2.20982	2.18323
55.6325	127.761	178.821	154.733	60.1554	31.869	28.9027	21.7967	9.38944	6.83371	6.98456	5.82962	3.11803	2.34704	2.28337	2.24934
55.3851	125.101	177.227	153.204	58.4711	31.3264	28.1281	20.6208	9.09742	6.93831	6.95853	5.69964	3.09647	2.36635	2.33357	2.30028
53.158	120.885	174.543	149.878	56.6999	30.0441	26.7908	19.4905	8.79552	6.81624	7.10371	5.76638	3.07903	2.32744	2.35077	2.32809
51.9188	119.404	171.672	146.108	54.9972	29.2001	26.0193	18.4443	8.30755	6.95008	7.21142	5.87046	3.14284	2.36619	2.40957	2.38773
52.3545	121.58	173.353	145.337	54.2154	27.7716	24.2226	17.2457	7.89059	7.10388	7.3652	5.9613	3.24207	2.44872	2.50099	2.48191
52.6447	120.235	170.604	142.28	52.2006	25.9848	22.7503	16.4144	7.30714	7.22534	7.50115	6.075	3.33205	2.49543	2.56347	2.53015
51.0399	119.335	168.498	139.259	50.2097	24.1778	21.2625	15.5963	6.75664	7.10919	7.58431	6.11932	3.4135	2.5583	2.63195	2.64327
51.15	120.275	170.7	141.953	50.5481	22.785	19.8966	14.9499	6.28537	6.98307	7.6212	6.29236	3.54653	2.71434	2.75605	2.8002
51.1735	118.966	167.665	140.745	50.0204	21.7232	18.6829	14.1009	6.0131	7.2426	8.19928	6.78675	3.89235	2.91078	2.88906	3.00418
50.6916	116.471	164.626	138.033	48.676	20.92	17.8423	13.6622	5.85255	7.43878	8.94875	7.53275	4.19968	3.19825	3.22817	3.30101
48.6298	112.742	159.654	134.199	47.5201	20.226	17.1627	13.1204	5.782	7.61609	10.3539	8.90469	4.69933	3.5103	3.57517	3.58932
46.029	106.123	150.115	126.913	45.3507	19.089	16.2873	12.3799	5.63323	7.89647	11.4344	10.1344	5.13594	3.76365	3.82664	3.81512
44.4226	103.693	149.095	124.831	44.102	18.6678	16.0869	12.2067	5.54914	8.55438	12.0726	10.6155	5.28485	3.88292	4.02816	4.02712
43.2027	100.608	144.609	120.467	42.4033	18.4928	15.7509	11.9135	5.53071	8.69904	13.3013	12.0214	5.9381	4.28307	4.43555	4.25101
41.929	99.839	146.211	123.126	43.4286	18.2323	15.4961	11.795	5.54602	8.88997	14.5915	13.4101	6.45711	4.80491	5.0499	4.7224
39.9193	96.9827	143.943	121.593	42.9703	17.9986	15.216	11.5054	5.17447	8.58791	15.0419	14.1377	6.82763	5.28082	5.64382	5.16896
37.7866	95.0174	144.316	122.6	43.3633	18.0795	15.0729	11.3751	4.76834	8.40579	15.6586	14.5013	7.05306	5.67786	6.18348	5.62026
37.0943	93.1031	140.332	119.088	42.5597	17.9362	14.9351	11.0589	4.44176	7.72131	15.8192	15.1306	7.6291	6.46077	6.99761	6.19786
35.8032	90.8535	137.09	117.533	41.9916	17.3368	14.3209	10.6184	4.11684	6.89785	15.7067	15.1397	7.91772	7.34045	8.04358	6.98963
34.6399	89.4381	134.519	113.678	40.2593	16.9942	14.2984	10.467	3.76392	6.43643	14.9146	14.5927	8.13139	8.01938	8.88431	7.76502
35.3109	90.8577	134.525	112.041	39.7457	16.9797	14.0149	10.3129	3.49296	6.33583	15.1348	15.5149	9.13097	8.83495	9.61052	8.38252
35.58	91.2802	135.395	112.823	39.8142	16.7799	13.5947	9.90232	3.61422	6.32889	14.814	16.0009	10.0244	9.77303	10.5206	9.15314
36.7728	92.4657	136.617	112.919	39.1877	16.0245	12.7948	9.38348	3.56722	6.32762	15.2747	17.5931	11.0612	10.9539	11.9162	10.3619
36.953	91.54	136.073	112.337	38.4282	15.3072	11.9564	8.86128	3.67667	6.66994	16.7855	19.8599	12.4739	11.9662	13.0198	11.4909
38.5099	93.2825	137.42	113.144	38.75	14.8166	11.224	8.46294	3.674	6.6573	16.8815	20.7728	13.0195	12.3416	13.4656	11.9976
38.4478	91.8526	133.927	110.478	38.2491	14.1149	10.2743	7.88976	3.58023	6.31356	16.5002	21.6941	14.0423	12.7564	14.0157	12.6786
38.0034	90.7509	131.811	107.34	36.3398	13.2011	9.70818	7.56277	3.41384	5.99953	16.1568	21.4453	13.8384	12.6392	14.0133	12.9811
39.7143	93.608	133.178	106.784	35.3234	12.6263	9.36524	7.22937	3.02244	5.41895	15.0292	20.4846	13.3561	12.3955	14.0245	13.257
39.7284	94.8999	134.047	106.306	34.4662	12.2419	9.15788	6.98881	2.83847	4.8147	13.3066	18.8335	12.7673	12.0525	13.8936	13.4959
39.7614	95.8187	134.035	104.973	33.8415	11.8801	8.88955	6.76909	2.73138	4.5414	12.4333	18.0281	12.4734	12.0064	13.879	13.6236
39.532	95.0353	133.857	103.755	32.3899	11.2533	8.6185	6.71316	2.68312	4.46741	12.2265	17.339	12.0609	11.8461	13.8447	13.6184
39.9279	94.2612	132.093	101.769	31.4859	10.984	8.50071	6.72221	2.64483	4.30749	11.4633	16.1604	11.3534	11.5623	13.8836	13.689
39.5576	93.2538	130.765	100.509	30.9326	10.7501	8.46331	6.81688	2.59681	4.2767	11.1943	15.6148	11.1184	11.6799	13.9728	13.7295
38.1234	90.0257	127.989	99.3849	30.6876	10.414	8.152	6.71136	2.69395	4.39802	11.3639	15.371	10.9304	12.2021	14.9891	14.6942
37.6462	88.2577	127.512	98.685	29.9516	9.71535	7.67334	6.45273	2.80805	4.50811	11.3153	14.9559	10.6558	12.7393	16.0409	15.6027
36.8872	86.6236	125.583	97.3152	29.5441	9.53006	7.39903	6.12664	2.87685	4.66522	11.5905	15.0133	10.7433	12.9817	16.4276	15.947
36.2519	84.1416	121.656	94.604	28.777	9.09225	7.00522	5.72409	3.05155	4.84484	11.9364	15.5811	11.0823	13.6255	17.3918	16.7734
34.6639	79.9186	116.087	91.2115	27.8192	8.54178	6.52627	5.28631	3.15912	4.97215	12.266	16.3228	11.7115	14.7966	19.1354	18.4228
32.1989	74.152	108.494	85.2557	26.2612	7.92914	6.00165	4.86059	3.33276	5.24745	12.9343	17.3182	12.7901	17.3403	22.7414	21.6303
29.2885	66.9644	96.6044	76.0641	23.4844	7.21057	5.38197	4.40556	3.40376	5.74015	14.3895	19.1024	14.2615	20.6117	27.4009	25.8515
26.0263	59.2448	84.4213	66.8068	21.0412	6.69033	4.98071	4.12373	3.5646	6.33671	16.2308	22.3481	17.2779	24.0513	31.5738	29.7172
22.9319	52.5306	74.8216	59.703	19.0947	6.18932	4.61877	3.98892	3.75201	6.86697	17.9419	26	21.4748	28.9015	37.3655	35.343
20.5383	46.7738	67.5281	53.2979	16.688	5.29234	4.14123	3.77109	4.07281	7.82834	21.0657	30.9973	25.6157	34.6429	44.9621	42.8593
17.8581	40.7965	58.6929	45.578	14.1017	4.63562	3.67876	3.4338	4.49477	9.17361	25.7574	39.7111	31.3221	39.4966	51.0703	48.5731
15.4864	34.8422	49.7509	38.9483	12.2766	4.21861	3.48878	3.36443	5.27226	11.5216	33.4152	51.398	38.7534	45.6359	58.9636	56.2517
12.8788	27.2291	38.9177	30.642	9.9089	3.68649	3.1822	3.18255	6.01852	14.042	41.93	66.2489	47.8134	51.9854	66.4017	63.2416
10.771	21.598	31.0767	24.7335	8.09107	3.21017	2.9933	3.12235	7.08002	17.5921	53.1773	82.0118	57.4521	58.6098	74.2191	70.9482
8.60276	16.8467	23.4165	18.356	6.28855	2.97361	2.92811	3.0604	8.00027	21.1028	62.9177	95.8347	66.9003	63.887	80.302	77.0202
7.52832	14.1329	19.5674	15.3521	5.39474	2.8605	2.94906	3.1476	9.05553	24.2481	73.3906	109.15	74.2584	70.6937	88.2188	84.6268
6.07082	11.7324	16.574	13.0844	4.8046	2.71571	2.94574	3.19383	10.3544	27.648	83.5791	123.402	82.2481	75.292	92.1783	88.6891
5.16901	10.0016	14.5251	11.7875	4.46031	2.76213	3.02654	3.26553	11.7001	31.1697	93.2586	137.517	91.5092	79.448	95.3839	92.0651
4.64769	8.77536	13.1206	10.8855	4.32343	2.77961	3.06152	3.35825	12.7306	33.542	101.997	149.365	96.1064	80.9222	97.0985	94.8036
4.41873	8.09194	11.9368	9.98013	4.16279	2.87635	3.12234	3.47938	13.8123	36.1909	110.949	165.277	103.081	83.1267	99.4652	97.1366
4.29645	7.75939	11.4285	9.61327	4.10765	2.92736	3.1164	3.48586	15.7598	39.6621	119.057	178.238	112.339	84.641	99.3813	98.4262
4.10987	7.27298	10.5102	8.86027	3.97552	2.92992	3.09569	3.47125	17.4208	43.3425	125.319	183.914	118.051	87.3879	101.815	102.005
3.76313	6.39292	9.15265	7.71443	3.68826	2.94053	3.13909	3.53987	18.7953	46.5569	133.278	192.569	124.58	88.3998	102.462	104.34
3.76471	6.48802	9.09556	7.52568	3.63173	2.91935	3.15328	3.59099	20.0861	48.753	138.793	201.521	132.882	90.414	102.398	105.42
3.74735	6.42871	8.83466	7.30529	3.62344	2.91285	3.1864	3.6414	21.7987	53.0621	148.447	209.332	139.099	90.7586	99.6556	103.671
3.65669	6.26281	8.69561	7.19178	3.62646	2.86479	3.21385	3.68574	23.0478	55.6031	154.832	212.769	140.946	89.8127	97.601	101.444
3.63469	6.2892	8.74603	7.15291	3.63458	2.83155	3.22476	3.63136	23.3207	56.9544	159.638	218.409	143.569	89.9348	93.7819	97.3924
3.7592	6.50694	9.20984	7.44941	3.68868	2.79501	3.18507	3.58643	24.2979	58.9621	164.76	224.872	145.134	89.4809	92.1307	94.7565
3.83844	6.35888	8.91068	7.42287	3.75841	2.77338	3.11413	3.53743	25.727	62.6499	173.599	230.793	143.309	88.9667	91.7256	93.2937
3.78232	5.99191	8.85669	7.3667	3.74399	2.79296	3.08886	3.44389	26.8425	64.0901	178.167	230.905	139.866	87.5989	90.8309	91.8007
4.0038	6.71156	9.77037	7.64774	3.90335	2.88305	3.09194	3.42387	27.5065	65.9102	181.829	232.398	138.284	87.6422	90.439	91.5217
4.50718	7.414	10.4287	7.81402	4.01351	2.90735	3.03549	3.39174	28.5408	68.2503	186.192	236.299	137.16	86.1398	92.9807	95.4238
4.86589	7.57283	10.7206	8.12813	4.21844	3.00155	3.08094	3.42412	29.8626	69.8587	191.454	241.654	139.876	85.6734	92.2714	93.8037
5.4207	8.53494	12.0872	8.86713	4.63106	3.13376	3.10622	3.50712	30.4113	70.2313	190.17	234.745	134.942	83.9785	90.8829	92.586
6.10096	10.2493	14.6163	10.4703	5.24321	3.32075	3.14403	3.63367	30.1858	69.798	186.846	230.096	133.368	81.7044	87.7841	89.0978
6.68902	11.6952	16.8179	12.1668	5.97653	3.42298	3.11057	3.83916	30.2985	70.6902	184.377	224.981	130.695	80.0558	83.5176	83.6399
7.24266	12.5485	18.3228	13.6437	6.96813	3.57736	3.18076	4.44781	29.2331	67.5485	175.661	212.224	124.488	76.927	79.1159	77.7467
8.16828	14.3845	20.5609	15.1308	7.92713	3.79133	3.24288	4.99683	28.3003	65.5024	167.232	200.634	117.51	73.2426	73.5955	71.6233
9.00777	16.8157	23.1341	16.2249	8.98637	4.06887	3.42604	6.1181	27.022	63.7346	160.638	191.594	109.35	66.532	65.6396	63.8533
9.47082	18.6487	25.1603	17.7156	9.74398	4.268	3.58106	7.13789	25.4876	60.2934	152.447	181.832	102.006	61.6349	60.4674	58.8673
10.799	22.1538	27.8347	19.2408	10.8713	4.51385	3.8036	8.09034	24.6203	57.1015	143.673	169.963	93.9733	56.3022	54.5426	53.3022
12.356	25.39	31.4511	21.5188	11.7964	4.87803	3.94375	8.61407	23.8442	54.6564	137.5	164.068	89.9765	52.1755	49.3951	48.7008
13.5375	28.3496	34.6704	23.2569	12.5867	5.08532	4.09463	9.13105	23.1686	51.8629	133.208	159.5	85.9131	47.3988	43.5845	42.2485
14.9088	31.1313	38.0891	25.6377	13.1222	5.31143	4.18014	9.3218	23.1069	50.6845	129.422	153.587	80.3093	44.0941	39.3964	38.2738
16.3144	34.2243	41.1528	27.4551	13.1275	5.48249	4.25735	8.95719	23.2021	50.0752	130.537	154.037	79.4912	42.1699	36.8844	36.1049
17.6415	36.2624	43.6976	28.9036	13.2129	5.71815	4.24989	8.1166	23.2628	49.4913	127.212	148.626	74.6228	40.1808	36.0062	35.1389
18.3934	36.4502	44.993	29.0787	12.6221	5.70616	4.18106	7.17734	23.4875	50.1227	128.823	149.718	72.6538	39.6407	36.6369	34.5
18.4862	36.1356	45.3779	29.248	12.1276	5.53598	4.07516	6.45857	24.1861	50.8004	127.54	145.809	68.4324	38.3762	36.8278	34.7967
19.2302	35.9062	43.9402	28.0935	11.2539	5.35835	3.98968	5.443	24.4153	50.6639	124.898	144.768	69.4093	38.122	37.2958	35.9363
19.6935	34.7319	41.9218	27.4429	10.7071	5.0635	3.78811	4.80713	24.5178	50.4572	121.793	144.372	70.3932	38.202	37.56	36.3443
19.9138	32.6336	39.4123	26.0667	10.0006	4.6893	3.59811	4.48956	25.015	51.4117	122.468	144.042	70.6604	38.8605	37.7556	36.0983
19.9736	29.943	35.2853	23.7828	9.02917	4.21734	3.42059	4.22758	26.2027	54.1579	128.072	148.344	73.281	40.1124	36.6955	34.8463
20.2988	29.1481	32.2495	22.0327	8.06972	3.85246	3.25125	4.19078	27.1422	56.1048	132.191	153.389	76.3714	41.2294	36.6569	34.6053
19.7971	27.0739	28.3969	19.1485	6.94977	3.68858	3.16933	4.15458	28.2737	58.0382	139.284	163.348	81.4333	43.4139	38.546	35.9532
19.2923	26.141	25.2934	16.8949	6.35361	3.51679	3.04334	4.1219	29.9342	60.9788	149.277	174.317	85.9263	45.1228	39.9389	37.0443
18.6197	25.154	21.3766	13.9978	5.48506	3.23919	2.96565	4.15256	30.9223	63.5999	156.142	183.443	89.8697	46.4493	39.5729	36.3981
18.1444	25.5856	19.3888	12.3346	4.96596	3.0305	2.88766	4.10211	31.7661	65.484	160.406	189.266	92.1159	47.0044	39.6442	36.367
18.0388	27.0379	18.3669	11.4988	4.57993	3.03966	2.83669	4.06964	32.3729	66.1609	162.213	192.657	93.1694	46.6997	39.4562	36.0704
17.9279	27.4257	15.8107	9.67292	4.24341	2.87171	2.74972	4.02138	33.031	68.1637	166.036	195.092	92.6202	45.898	38.9596	35.7988
18.2265	27.4589	13.5251	7.89627	3.81627	2.78867	2.73873	4.03577	32.8182	67.4537	163.576	192.981	92.7528	45.2329	36.5914	33.3643
18.3632	27.1776	12.7283	7.33451	3.66855	2.82711	2.75139	3.96154	34.0095	69.4296	167.978	194.71	92.2125	44.2497	34.1935	30.9418
19.1739	28.0002	12.4299	6.85849	3.54448	2.8978	2.76117	3.79761	34.5713	69.8932	169.133	193.708	91.0785	43.6297	34.2498	30.6518
18.6363	26.651	11.6061	6.48848	3.4608	2.86506	2.73007	3.62003	35.1022	71.2676	172.608	196.239	91.4892	43.0003	33.4892	29.8411
18.1322	24.5366	10.0591	5.67098	3.2582	2.75853	2.74968	3.46782	35.3709	70.7002	169.047	191.62	90.75	42.9423	32.4937	29.0494
18.1374	23.7675	9.41262	5.36855	3.1678	2.7258	2.71936	3.27898	35.2769	68.9287	162.721	183.168	86.9236	42.0322	31.3403	27.0701
18.5542	24.4938	9.90921	5.53749	3.15261	2.68289	2.66984	3.12546	35.0311	68.059	159.694	179.661	84.3391	40.4969	30.7075	26.4134
18.77	25.845	10.546	5.66028	3.16207	2.61537	2.66006	3.06305	33.8192	68.5876	159.541	177.251	83.0179	40.1198	30.0071	25.9155
19.6883	28.7625	11.4017	6.01784	3.28133	2.61549	2.68293	2.96548	33.497	68.1674	156.932	172.852	80.7125	40.0112	29.1091	24.8951
20.535	31.4371	12.3089	6.30615	3.45502	2.76936	2.75306	2.9215	33.2952	68.1919	158.25	175.987	82.4496	40.3142	28.1774	23.5196
23.1724	36.0664	13.8226	6.62135	3.59688	2.86594	2.79159	2.8628	33.0037	69.2058	160.485	179.559	83.4179	39.5302	26.9009	21.9879
24.1027	38.6169	14.7379	6.88051	3.74442	2.99338	2.83269	2.81945	33.4182	69.8074	160.766	178.985	82.8603	38.5297	26.0435	21.2593
24.6299	40.0078	15.1463	7.14073	3.85469	3.07792	2.8766	2.69842	32.7801	68.8378	159.056	177.444	81.4572	36.9059	24.0275	19.3483
24.9228	40.1372	15.6844	7.31454	3.93301	3.19495	2.94254	2.67062	32.3724	66.2343	154.698	173.133	79.4546	35.3153	22.4184	17.6846
25.597	40.8432	16.5436	7.60666	4.03496	3.23048	2.99928	2.68976	31.9515	64.8146	149.22	166.539	75.8138	33.4323	20.899	16.1676
25.3653	40.067	16.7534	7.90148	4.09032	3.33056	3.02577	2.82411	30.8208	61.8527	143.079	159.624	72.032	31.0395	19.5665	15.1895
23.7488	37.2335	16.4228	8.25967	4.30834	3.46439	3.14643	2.92859	30.1254	60.5942	142.89	159.987	72.0714	30.3252	18.8018	14.6437
22.2053	34.5051	16.8134	8.96342	4.47958	3.59977	3.24884	3.09197	29.8815	59.4003	139.689	155.925	69.6422	29.1162	18.2963	14.1818
19.8019	30.6869	16.656	9.32867	4.63743	3.66818	3.29617	3.20078	29.4446	58.6699	139.082	153.799	68.566	28.3532	18.168	14.2686
17.1484	26.728	15.7139	9.31421	4.67018	3.76985	3.31764	3.32681	28.1725	56.29	135.1	147.18	64.6511	26.8656	17.7214	13.9435
15.3198	24.1731	15.0268	9.22645	4.67406	3.79865	3.33864	3.39797	28.0481	55.6448	131.811	140.644	61.3031	26.2111	17.3454	13.5659
12.3954	20.5863	14.1626	8.99352	4.62739	3.77941	3.40347	3.52866	27.2425	53.7774	125.634	134.854	58.7666	25.407	16.9915	13.2444
10.712	18.0588	13.9333	9.08367	4.74204	3.86774	3.48794	3.61042	26.4627	51.8262	121.941	128.968	56.0669	24.3433	16.1744	12.7733
10.0515	16.9314	14.1248	9.54931	5.05241	3.95227	3.61227	3.70386	25.5821	49.5622	116.721	122.938	53.4405	22.8338	14.8542	11.5849
9.5184	16.5482	14.9685	10.6533	5.49804	4.07669	3.83068	3.80775	25.941	49.6383	117.294	124.583	53.6618	22.3075	14.5752	11.2481
9.10022	17.3348	17.3207	12.5366	6.25217	4.5793	4.30686	4.09036	25.9718	49.0932	115.858	125.216	53.4099	21.7569	14.5079	11.2444
8.95565	18.0104	19.518	14.692	6.96203	4.93543	4.71194	4.29525	26.5682	51.4711	121.542	132.159	56.4336	22.0828	14.3476	11.1545
8.9397	18.8273	22.0617	16.5684	7.76713	5.67253	5.42164	4.80074	27.5701	54.2005	131.02	142.972	60.6979	23.1322	14.4634	11.0528
8.24945	18.6199	23.0616	17.7908	8.5601	6.46811	6.26096	5.47253	28.3848	55.7213	135.486	146.715	61.7245	23.3005	14.7737	11.3053
7.92229	18.7659	24.7203	19.6066	9.37708	7.1093	6.949	6.09914	29.0993	56.1824	137.161	147.759	61.8229	23.5694	14.8606	11.3042
7.41754	17.9455	25.0074	20.48	9.93225	7.71175	7.53433	6.58958	29.102	57.0409	139.223	148.239	61.617	23.0388	14.4677	10.9834
6.8314	17.3624	25.8229	21.9814	10.7061	8.33605	8.15543	7.2268	29.775	58.5956	141.3	150.42	62.4706	22.8328	14.0723	10.5434
6.50249	16.7031	25.9466	23.495	11.8736	9.74618	9.84994	8.49919	30.6549	58.1774	138.047	145.94	60.4009	22.1156	13.8144	10.2709
5.91776	15.4072	25.6175	25.0171	13.4915	11.3568	11.4344	9.71737	31.4604	59.445	138.87	146.865	60.1358	21.83	13.5577	10.0495
5.27231	13.1641	23.912	25.2972	14.7042	12.3105	12.2949	10.6243	31.9017	61.2927	140.538	147.441	60.1343	21.8855	13.4281	9.70703
4.90784	12.3032	23.4145	26.2873	16.1119	13.5622	13.2748	11.3226	32.828	63.9093	143.295	149.048	60.8284	22.381	13.637	9.70527
4.64231	11.4795	22.5775	27.2783	17.3364	14.3997	14.2109	12.0915	34.5677	66.8272	149.203	155.75	63.6857	23.0746	13.7618	9.67964
3.90619	9.62688	20.6269	26.7272	17.9896	14.7725	14.4613	12.4172	34.9715	68.3118	154.532	161.051	65.1865	22.7091	13.7695	9.8365
3.61867	8.62072	18.9811	25.5682	17.7623	14.3337	13.9388	12.1107	35.7134	70.3194	158.81	164.067	66.312	22.7813	14.0346	10.1913
3.54232	8.35276	18.2424	25.4991	17.9962	14.0389	13.4217	11.5986	35.3398	69.0468	155.297	160.526	65.3123	22.5576	13.92	10.1079
3.55672	8.22855	18.093	25.2078	17.7863	13.3307	12.3981	10.6498	35.5175	69.4836	156.409	163.106	66.1184	21.6007	13.2126	9.77552
3.4491	8.02701	17.6322	24.6553	17.3633	12.8472	12.1435	10.6074	35.1339	70.0044	157.787	164.456	66.673	20.8711	12.7573	9.54642
3.50382	8.08207	17.6159	24.8929	17.6995	12.8367	12.1495	10.8073	34.4849	67.6139	150.391	157.037	64.0993	20.4395	12.7273	9.54759
3.57322	8.13066	17.7041	24.6032	17.6166	13.0849	12.6766	11.3407	33.4757	65.4659	146.552	152.614	62.3513	20.2989	12.6906	9.40918
3.70501	8.37018	18.4054	25.5251	18.7249	14.2864	13.8245	12.4154	34.0158	66.6257	148.796	156.73	64.4754	20.3871	12.6042	9.50772
3.77626	8.25163	18.227	25.8688	19.0426	15.1825	15.0723	13.5051	34.2119	66.5077	151.549	160.531	66.4341	21.3451	13.0976	9.86199
3.76722	8.38801	18.8711	26.7915	19.5842	15.9112	16.2084	14.4647	33.8282	63.6156	145.442	154.002	63.8975	21.3809	13.5906	10.1208
3.93677	8.79668	19.5439	27.4492	20.3294	17.2271	17.7179	15.8163	32.8517	61.9638	141.815	151.026	63.1638	20.689	12.8753	9.67671
4.02584	8.92091	20.033	28.308	21.2624	19.2953	20.3477	18.2508	31.38	59.1289	135.82	145.156	60.3465	19.4163	12.3859	9.28832
4.17842	9.18902	20.3995	28.8535	22.529	22.5401	24.5076	21.9672	28.76	54.3872	124.136	132.106	55.2386	18.1297	11.6019	8.61733
4.23173	9.46652	21.1382	30.0736	23.605	24.6066	27.2881	24.607	25.1503	47.3291	109.26	116.988	48.6292	16.0512	10.1466	7.47596
4.52548	10.4165	23.6563	33.0239	25.5002	27.4941	30.8427	28.161	21.847	40.8547	92.3887	96.8165	39.4125	12.5819	8.38504	6.22299
4.58097	10.5299	24.4958	34.6488	26.7464	30.1116	34.3768	31.5748	19.3297	35.5976	79.1297	82.0157	32.7171	10.38	7.20092	5.34193
4.95454	12.3747	29.7697	41.5025	30.1041	34.2276	39.6106	36.7631	16.6673	30.3619	68.7435	71.2221	28.6987	9.26819	6.2477	4.62691
5.40668	14.6224	36.5441	50.8121	34.5478	38.9623	45.3323	42.4983	14.8092	26.453	60.3392	63.8556	26.2382	8.29424	5.23879	3.93997

## Sheet: C04
li 1	li 2	li 3	li 4	li 5	l 6	li 7	li 8	re 1	re 2	re 3	re 4	re 5	re 6	re 7	re 8
18.2124	16.6879	19.8726	22.967	21.4852	18.4782	22.3028	34.6901	15.5861	11.2245	6.08914	5.10117	3.38874	3.05774	2.82394	2.81866
19.8519	18.9744	22.3588	24.6714	23.1078	20.2681	24.0879	36.7171	15.6669	11.4809	6.2689	5.09479	3.38141	3.02032	2.82004	2.92941
21.7673	21.954	25.0104	26.118	24.5264	22.4587	26.3794	38.8581	16.0074	11.8606	6.49305	5.23707	3.50712	3.12308	2.9525	3.15043
25.2547	26.95	29.2005	28.7286	26.5879	24.6151	28.3755	40.5302	16.4362	12.2051	6.64426	5.36371	3.61193	3.23076	3.09804	3.42115
28.7784	30.8712	32.4692	30.6373	28.1975	26.5413	30.2833	42.0635	16.3625	12.5332	6.80208	5.43626	3.67366	3.2983	3.20904	3.60332
32.7605	34.9952	35.7901	32.8227	29.9422	29.1354	32.6529	43.573	16.4199	12.3871	6.85801	5.47059	3.67681	3.3376	3.29695	3.78395
37.2873	39.8985	39.7512	35.2578	31.2544	30.7734	33.9272	44.4816	15.8754	12.2284	6.90055	5.5278	3.71722	3.42815	3.42545	3.97451
43.5409	46.8748	45.1108	38.5781	33.3244	32.5253	35.3027	45.2682	15.6977	12.185	6.92884	5.57351	3.71551	3.46479	3.49062	4.12022
51.6429	55.7268	51.5031	42.3884	35.3116	34.0433	36.1928	45.5553	15.5286	12.0677	6.9746	5.5728	3.72146	3.46247	3.49624	4.1581
58.6281	62.5997	55.9468	45.0769	36.9897	35.3319	37.1702	46.2877	15.5648	12.0649	6.88751	5.47648	3.6532	3.43321	3.46584	4.10859
63.024	67.0366	58.5986	46.64	38.0372	35.8471	37.2283	46.0318	15.5603	11.8377	6.67372	5.30847	3.51594	3.27681	3.29605	3.94235
66.4421	69.907	60.1746	47.3003	38.112	35.56	36.6617	45.4216	15.4191	11.6189	6.45872	5.05078	3.34517	3.12721	3.14538	3.78331
68.1176	71.4653	60.6244	47.0462	37.7493	34.74	35.5157	44.5159	15.2209	11.3524	6.24936	4.87568	3.21345	2.98401	2.99482	3.65541
68.4006	71.4373	59.998	46.4428	37.3458	33.5956	34.0664	43.3282	15.184	11.1473	5.97828	4.7076	3.09224	2.8471	2.83211	3.50699
67.0029	69.3019	57.971	44.9338	36.2691	32.1728	32.3151	41.5376	15.3149	10.8983	5.76057	4.50354	2.93393	2.6564	2.62139	3.32286
63.1441	64.2699	53.3567	42.0452	34.5813	30.673	31.0635	41.2364	15.1439	10.6516	5.5145	4.33394	2.84024	2.54026	2.50616	3.18128
58.1047	57.7527	48.0732	38.4719	32.6986	28.5705	29.0908	39.9812	15.0458	10.2845	5.27332	4.1903	2.73472	2.4373	2.40678	3.08276
52.9156	51.3379	43.57	35.7952	31.0578	26.9226	27.4244	39.3575	14.6896	9.96849	5.17292	4.0916	2.68905	2.37418	2.33105	2.98678
49.7852	46.9993	40.3302	33.8741	29.5754	25.238	25.6772	38.5081	14.7014	9.80116	5.19691	4.09819	2.7599	2.41868	2.34893	2.9292
47.3952	44.0762	38.0191	32.4715	28.7927	24.4709	24.9375	39.1622	14.8812	9.6662	5.30044	4.14132	2.87629	2.46678	2.35676	2.874
46.2659	41.7863	36.018	31.4976	27.546	23.3113	23.7316	39.1421	15.1738	9.66805	5.4138	4.17525	3.04568	2.54602	2.42402	2.82523
46.7629	40.8873	35.1208	30.7301	26.5778	22.429	22.783	39.3367	15.761	9.81718	5.58124	4.20236	3.15009	2.61726	2.51444	2.76692
47.416	40.6645	34.6985	30.5027	26.0419	21.3872	21.7291	39.7232	16.833	10.0079	5.67344	4.2414	3.26595	2.65872	2.54638	2.75838
48.3579	39.8291	33.988	30.6076	26.1083	20.437	20.825	39.3576	17.7825	10.1724	5.79373	4.25968	3.32145	2.68152	2.55817	2.76796
49.343	39.3161	33.2445	31.0073	26.4894	19.5434	20.0603	39.3036	18.7965	10.3326	5.88876	4.30239	3.36235	2.7133	2.60083	2.80345
50.5183	38.6303	32.3355	31.5177	27.5486	18.9228	19.4291	39.1166	20.0481	10.5125	6.02977	4.3444	3.36923	2.70189	2.61161	2.84887
51.1297	37.1818	31.5401	31.989	28.7861	18.1984	18.7519	39.407	21.5742	10.8252	6.06106	4.35957	3.37423	2.70743	2.665	2.92898
52.2193	35.9619	30.5721	31.8374	29.5787	17.5167	18.0089	38.489	23.1751	11.4267	6.2714	4.44973	3.39106	2.70826	2.7188	2.97743
53.9812	35.8276	30.4991	31.961	30.9201	17.4693	18.035	37.2858	25.4352	12.0294	6.49767	4.63224	3.38547	2.68931	2.75734	3.08345
55.3231	35.6395	30.1738	31.4503	31.311	17.2584	17.8759	35.3919	27.3193	12.7095	6.72854	4.81446	3.402	2.69843	2.75259	3.09948
56.8261	35.5124	29.811	30.9172	31.3141	17.0014	17.5786	33.4422	29.6886	13.251	7.04325	4.99886	3.45006	2.72211	2.8159	3.11753
57.9893	35.5731	29.3768	29.8254	30.2776	16.4902	16.9555	31.4898	32.5356	14.0886	7.27929	5.19307	3.56034	2.78855	2.87507	3.17984
58.7029	35.5942	29.108	28.3798	28.8489	15.9373	16.3729	28.868	35.183	14.7539	7.72677	5.50814	3.73002	2.87542	2.89259	3.12474
59.4152	35.7353	29.0918	26.7715	27.2809	15.8422	16.1195	26.6751	36.9185	15.4064	8.06904	5.71176	3.86151	2.97122	2.97256	3.13299
60.6196	35.8817	28.7889	25.567	25.2	15.3133	15.4572	23.8951	38.107	15.82	8.34459	5.93333	3.94869	3.03482	2.98936	3.04052
60.9022	36.0792	28.8615	25.1428	23.5164	14.8772	14.906	21.8621	38.9664	16.3708	8.52484	6.03774	3.98879	3.09134	2.99287	2.98084
61.9951	35.6569	28.7105	24.5517	22.3072	14.6259	14.4421	20.5352	39.5097	16.7116	8.7174	6.10791	4.08509	3.16842	3.03031	2.90268
63.1582	36.3916	29.6369	24.974	21.6653	14.9925	14.572	20.5442	39.3598	17.1429	8.88195	6.21479	4.2056	3.24379	3.06543	2.87289
65.7475	38.3757	31.353	25.4852	21.5957	15.6907	15.0487	20.5691	38.796	17.3934	9.10591	6.29276	4.34852	3.31424	3.0831	2.84786
67.043	39.1643	32.1933	25.749	21.5704	16.2444	15.5632	21.2053	37.3378	17.269	9.15537	6.28778	4.38811	3.32765	3.08479	2.83185
68.6819	40.5446	33.1252	26.2835	21.7539	16.5213	15.7632	22.3251	36.1728	17.099	9.22348	6.27405	4.45317	3.31829	3.05929	2.78599
70.5537	42.5065	34.4024	26.8671	21.8707	16.7833	15.9119	24.0558	34.2748	16.8653	9.11137	6.18324	4.52685	3.29895	3.04551	2.77404
71.9143	44.0096	35.437	27.2431	22.1202	17.1075	16.2922	25.62	32.4316	16.4047	9.0406	6.09723	4.60089	3.33241	3.05178	2.82225
74.1506	45.8152	36.7356	27.6776	22.8373	17.5994	16.6297	27.7175	30.7487	15.8445	8.90696	5.97839	4.57396	3.3238	3.05691	2.8406
75.821	47.0885	37.4176	28.0236	23.0004	17.6181	16.5084	29.7118	28.9425	15.4728	8.78912	5.80967	4.57575	3.29734	3.03569	2.82617
76.9031	47.3686	37.2257	27.9771	23.1247	17.6877	16.519	30.617	27.4889	14.5512	8.55474	5.668	4.509	3.26465	3.02303	2.83429
78.3681	47.8878	37.3864	28.0197	23.0465	17.38	16.1147	30.9587	25.9898	13.889	8.22421	5.53986	4.40177	3.23172	2.97483	2.79353
79.8302	48.506	37.9004	28.4514	23.2675	17.5309	15.9831	30.9223	24.8509	13.6244	8.15971	5.48382	4.29028	3.21551	2.98075	2.78378
82.7667	49.4474	38.1752	28.8184	23.2882	17.5287	15.7877	29.7961	23.8867	13.3446	7.99688	5.39457	4.28237	3.25609	2.99503	2.81462
83.2625	49.8881	38.4023	29.1585	23.4835	17.4826	15.5674	28.2	23.7651	13.1944	8.07909	5.39833	4.25885	3.25717	2.97904	2.79847
85.3904	50.2091	38.3454	29.3185	23.348	17.3436	15.1265	26.7039	23.663	13.0504	7.9835	5.28532	4.19321	3.21715	2.93734	2.76306
85.8671	50.4895	38.7619	29.813	23.0216	17.3578	15.0529	24.5463	23.5623	12.8667	7.86025	5.26043	4.16757	3.2022	2.90805	2.75606
85.2449	50.6362	38.9139	29.7379	22.8286	17.243	14.8354	21.8682	23.8288	12.7511	7.80061	5.29937	4.15279	3.2311	2.91894	2.8016
86.7586	51.513	39.3413	29.727	22.4966	17.0366	14.508	19.9221	23.7129	12.8073	7.76378	5.2977	4.1122	3.19976	2.88711	2.78825
88.2165	51.8003	39.0109	29.2161	21.8299	16.6246	14.1645	18.0162	24.1104	12.9337	7.71244	5.32312	4.11228	3.2035	2.90018	2.79913
89.3157	52.73	39.5315	29.3823	21.7669	16.5688	13.9637	16.4432	24.4146	13.011	7.69931	5.29898	4.06815	3.1761	2.8706	2.79158
89.1617	52.7285	39.3136	28.8688	21.5177	16.4454	13.8155	15.6043	24.6643	13.1792	7.54317	5.19748	3.93778	3.09111	2.79896	2.74432
90.9718	53.4605	39.6438	28.9171	21.554	16.5687	13.8576	14.8109	25.8535	13.4831	7.58697	5.24617	3.83731	3.05487	2.77646	2.75276
91.7663	53.677	39.5235	28.678	21.5629	16.5072	13.7401	14.4542	27.3959	13.9143	7.66759	5.36441	3.86705	3.11052	2.8151	2.77533
92.8122	54.152	39.6549	28.3118	21.3456	16.2789	13.4551	13.8156	28.1737	14.3339	7.64172	5.44499	3.83695	3.10414	2.81988	2.76858
92.6518	53.9399	39.4422	28.0632	21.2713	16.2158	13.3066	13.4605	29.2462	14.7961	7.65182	5.47423	3.78132	3.10693	2.82216	2.78108
93.402	53.8599	39.365	27.9455	21.2715	16.225	13.2436	13.1233	30.2772	15.1816	7.62943	5.47106	3.75323	3.11171	2.83915	2.77647
92.7276	52.7904	38.6155	27.6392	21.1783	16.1206	13.0593	12.7526	30.8091	15.6142	7.63883	5.43084	3.64609	3.07205	2.8146	2.75415
91.3206	51.432	37.7197	26.8146	20.6049	15.7273	12.785	12.3955	32.0374	16.1847	7.69862	5.44851	3.60392	3.05643	2.80676	2.73634
90.7339	50.7774	37.2722	26.1164	20.1423	15.4134	12.4608	11.9098	33.4106	16.2959	7.75209	5.57	3.65323	3.07782	2.82805	2.75743
88.8179	49.4348	36.4809	25.113	19.3197	14.8702	12.017	11.438	34.234	16.6059	7.79048	5.58455	3.62788	3.07292	2.84481	2.78586
88.5781	49.0848	35.9654	24.3901	18.6762	14.3806	11.5477	10.9196	34.201	16.7788	7.91446	5.61106	3.5872	3.06532	2.83702	2.76745
88.3419	48.4318	34.9886	23.5653	18.117	14.0286	11.3089	10.6656	34.9824	17.0389	7.9936	5.61174	3.55207	3.0342	2.8252	2.77691
87.1515	47.4076	34.0258	22.7437	17.4879	13.5616	11.0126	10.4205	36.2749	17.5097	8.09955	5.63109	3.53742	3.04861	2.82903	2.79827
86.7243	46.0146	32.9014	21.8673	16.7992	13.0841	10.6229	10.0771	37.3565	17.6334	8.17399	5.70393	3.54004	3.03301	2.80311	2.84866
85.8115	45.0184	31.899	21.0137	16.1542	12.5801	10.2629	9.81661	37.6974	17.892	8.20972	5.7125	3.54855	3.04549	2.82059	2.89428
86.071	44.2277	31.1229	20.4887	15.7487	12.3246	10.0429	9.54032	38.1626	17.8964	8.17343	5.75295	3.51592	3.04263	2.84039	2.899
85.0222	43.7404	30.6433	20.1055	15.4044	12.0932	9.94329	9.50577	38.9134	18.0733	8.21953	5.76309	3.51541	3.06687	2.8466	2.92069
85.4506	43.4467	30.5971	20.1587	15.3611	12.0379	9.8709	9.43215	39.6581	18.2182	8.14875	5.76545	3.51501	3.07619	2.85242	2.95526
83.8714	42.4299	30.0724	19.8506	15.1301	11.8531	9.72418	9.29384	39.8547	18.3314	8.19188	5.81898	3.55463	3.10765	2.87946	3.00232
82.1051	41.3248	29.3876	19.2802	14.6112	11.5053	9.44904	9.0794	39.1977	18.2202	8.10334	5.81932	3.63275	3.21758	3.0236	3.1311
80.418	40.4518	28.9546	19.0071	14.4078	11.3642	9.32554	8.9362	39.3183	18.1296	7.98872	5.81922	3.71318	3.34425	3.15319	3.25325
77.1189	39.2945	28.5478	18.9358	14.3452	11.2879	9.24119	8.7704	38.8648	18.2054	8.11111	5.92682	3.83283	3.46432	3.30329	3.38247
75.2406	38.6619	28.1448	18.4938	13.9353	11.01	9.05808	8.65067	38.9055	18.2654	8.18924	6.00451	3.96972	3.64103	3.49136	3.60142
73.1937	37.6974	27.6735	18.3631	13.8644	10.9688	8.99245	8.63342	38.2268	18.2851	8.30961	6.07536	4.10676	3.8206	3.71669	3.86305
69.5691	35.9218	26.6688	17.9864	13.687	10.9303	8.99281	8.59075	37.035	18.239	8.35195	6.09154	4.26369	4.10377	4.10796	4.28631
66.4963	34.4457	25.6327	17.5152	13.4428	10.7456	8.87953	8.48736	36.4114	17.9592	8.38567	6.17521	4.46573	4.41182	4.48475	4.67527
63.0187	32.4238	24.4975	17.0356	13.1813	10.6261	8.81237	8.39979	36.0455	17.7578	8.51773	6.3255	4.62534	4.65431	4.81356	5.0723
59.3166	30.739	23.7026	16.899	13.1594	10.6317	8.81303	8.38254	36.6484	17.6457	8.77812	6.46837	4.91407	4.9661	5.10918	5.42304
54.4907	28.237	22.1724	16.1927	12.8255	10.4639	8.71934	8.38229	36.0355	17.7651	9.04057	6.57554	5.04071	5.16802	5.40909	5.8087
50.1261	26.6851	21.4938	16.013	12.7717	10.4573	8.72723	8.40895	36.1785	17.7592	9.23208	6.60617	5.10998	5.25473	5.53091	6.03112
45.8227	24.8982	20.4367	15.5113	12.48	10.2791	8.59729	8.31974	36.0935	17.7851	9.34627	6.64387	5.17609	5.3295	5.63921	6.22298
41.4521	23.1228	19.2577	14.826	12.0791	9.9671	8.41083	8.17367	35.8752	17.9345	9.53713	6.72709	5.2294	5.39845	5.77812	6.46161
36.9244	20.7081	17.6229	13.8658	11.4418	9.51769	8.12869	7.95925	35.5973	18.1971	9.73991	6.89002	5.31195	5.4189	5.77532	6.5055
33.1433	18.8939	16.4144	13.109	10.8961	9.07366	7.75573	7.6241	35.1937	18.378	10.0033	7.00069	5.40841	5.52524	5.93106	6.77213
29.9318	16.9581	14.9768	12.267	10.2963	8.57662	7.34681	7.29322	34.3782	18.3933	10.0331	7.13535	5.47117	5.51047	5.9052	6.8364
27.1916	15.6749	13.9554	11.5908	9.73113	8.10572	6.94935	6.91703	33.3936	18.5158	10.3999	7.48605	5.67756	5.66731	6.06931	7.13104
24.3947	14.418	12.9288	10.7919	9.04555	7.5156	6.49136	6.53495	32.5914	18.2903	10.8192	8.14919	6.10796	6.01084	6.36973	7.54548
21.8273	12.5967	11.3761	9.673	8.25022	6.93621	6.0793	6.1396	31.8463	18.7067	11.7213	8.92754	6.58799	6.38954	6.81959	8.27414
19.3885	11.1532	10.1244	8.71511	7.46048	6.27425	5.56307	5.63668	31.0429	18.7706	12.0631	9.50721	7.06277	6.94648	7.54231	9.22447
17.4177	10.0597	9.17354	7.89067	6.74147	5.68066	5.06304	5.16315	31.4537	19.0305	12.827	10.3389	7.68548	7.54389	8.27209	10.2466
15.8993	9.21745	8.54364	7.29065	6.13934	5.14106	4.61348	4.72951	31.3765	19.8557	14.279	11.7179	8.61033	8.35888	9.16087	11.4148
14.6498	8.3877	7.77196	6.60037	5.54932	4.61262	4.18485	4.32308	32.2128	21.1072	16.0686	13.4224	9.86203	9.45433	10.3813	12.9724
14.0022	7.87189	7.1118	5.81843	4.87532	4.03014	3.73238	3.91709	32.4902	22.7236	19.2571	16.0851	11.5815	10.8376	11.6905	14.376
13.2713	7.33458	6.60917	5.38481	4.4798	3.71575	3.53753	3.7459	33.126	25.0949	22.8924	18.9083	13.2711	12.3067	13.1326	16.0963
12.9056	7.05901	6.21405	4.97577	4.09288	3.3874	3.29063	3.59191	33.9996	27.2496	26.3453	21.6947	14.9535	13.6328	14.4852	17.785
12.3858	6.77305	5.99426	4.74581	3.85283	3.16122	3.19167	3.52048	34.6189	30.7111	31.644	25.4559	17.2086	15.5279	16.4118	19.7698
12.1079	6.59033	5.82632	4.56615	3.68179	3.03811	3.18449	3.58047	35.2577	34.4969	37.191	29.5161	19.5858	17.5557	18.4812	22.0104
11.8329	6.49757	5.73817	4.51425	3.57431	2.95005	3.17154	3.64251	36.3142	38.9562	42.8305	33.6474	22.1642	19.8005	20.8955	24.7322
11.6222	6.34353	5.59444	4.49915	3.47298	2.92389	3.22215	3.80437	37.01	42.9035	47.2049	37.0385	24.4788	22.1013	23.3867	27.3111
11.5664	6.35547	5.59057	4.55254	3.50607	3.00491	3.36328	4.04631	37.915	47.2506	51.5514	40.5814	26.898	24.3231	25.6648	29.511
11.6287	6.20086	5.39151	4.53432	3.53216	3.05271	3.47106	4.21993	38.843	52.7868	57.124	44.843	29.7732	26.9061	28.1873	31.9263
11.446	6.11232	5.37353	4.62969	3.6069	3.11937	3.55827	4.38063	40.047	57.6822	61.617	48.452	32.1744	28.8885	30.0274	33.5432
11.393	6.03692	5.37495	4.732	3.73784	3.28626	3.65706	4.53672	41.3108	63.1834	65.1145	51.1169	34.21	30.8732	32.0033	35.299
11.2588	6.0683	5.43425	4.82922	3.79629	3.37863	3.70892	4.65906	42.2595	67.7915	68.1025	53.5302	35.9735	32.3858	33.083	35.898
11.2933	6.12631	5.46824	4.96532	3.83202	3.44485	3.73593	4.67907	43.4291	71.4431	70.8577	55.608	37.1168	32.9891	33.1598	35.4504
11.1897	5.999	5.33507	5.04255	3.83299	3.4597	3.72578	4.63012	43.4568	72.803	72.1191	56.5447	37.669	33.256	33.0555	34.749
11.1967	5.88508	5.203	5.09653	3.79064	3.40177	3.69028	4.51366	43.183	72.5154	71.9232	56.2409	37.3304	32.8131	32.2569	33.3837
11.1695	5.72039	5.06618	5.28677	3.71431	3.33343	3.67507	4.32944	41.93	70.0326	69.3616	54.222	35.9801	31.5872	30.8031	31.5464
11.2534	5.50409	4.93105	5.34655	3.57455	3.20413	3.60627	4.1433	41.2498	67.1274	66.1394	51.3894	34.1082	29.8994	28.8551	29.3502
11.6685	5.36345	4.76384	5.40753	3.40326	3.05265	3.59664	3.87796	40.4363	64.5736	63.3953	48.9607	32.548	28.6218	27.3885	27.5036
12.0467	5.18241	4.58118	5.44448	3.23308	2.82781	3.60092	3.58706	38.8416	59.9388	59.6781	46.0932	30.8125	27.1946	25.6873	25.4637
12.9215	4.92515	4.34225	5.38461	3.06364	2.6523	3.66591	3.35153	37.5911	55.0273	55.1203	42.7	28.8674	25.858	24.5173	24.2964
13.8586	4.68053	4.18139	5.31675	2.95543	2.52413	3.85098	3.21454	35.9895	51.0985	50.6978	39.0008	26.6441	24.2113	23.0805	22.8698
15.4643	4.58787	4.17201	5.23768	2.93027	2.47856	4.11212	3.13178	34.932	47.6891	46.0872	35.8694	25.0426	23.2328	22.2869	22.1769
16.9225	4.47892	4.11063	5.02933	2.86902	2.42553	4.40892	3.0426	34.5636	46.1475	43.8565	34.3072	24.1112	22.4089	21.4453	21.3446
18.3336	4.34171	4.03209	4.75815	2.82889	2.35427	4.84312	2.99026	34.4942	44.9768	41.8149	32.7792	23.3443	21.8111	20.8931	20.6894
19.5805	4.26325	4.01194	4.6734	2.85675	2.35576	5.30126	2.94087	33.6856	42.7268	39.1576	30.8263	22.1662	20.699	19.7963	19.5794
20.2577	4.40226	4.15459	4.55486	2.91204	2.39528	5.85644	2.96015	32.8988	40.6048	36.7551	29.0528	20.9835	19.7354	18.9054	18.638
20.9343	4.53909	4.15672	4.51774	3.02245	2.44502	6.28146	3.04393	32.6577	39.0081	34.3412	27.391	19.8548	18.6391	17.8071	17.4818
20.9883	4.71925	4.25753	4.62691	3.2213	2.50896	6.60079	3.21644	32.7292	37.4515	32.4745	26.0688	18.9377	17.7183	16.9002	16.4869
20.6949	5.23114	4.40278	4.65081	3.45106	2.55799	6.7783	3.40325	32.5944	35.9042	30.5856	24.8339	18.2658	17.0863	16.1896	15.737
19.9475	5.75803	4.62261	4.81032	3.90193	2.55917	6.81054	3.72696	32.984	35.2574	29.3868	23.8287	17.6457	16.4645	15.4808	14.8936
19.2471	6.48767	4.8658	4.96371	4.48158	2.60492	6.65299	4.2408	33.3422	34.6775	28.4183	22.9714	16.9393	15.6764	14.622	13.9261
18.5227	7.34272	5.14523	5.30291	5.39625	2.67241	6.422	5.18043	33.5163	34.0604	27.3242	22.1963	16.5502	15.4987	14.4534	13.6768
17.9764	8.09251	5.50178	5.54047	6.22627	2.70326	6.08244	6.67364	33.8561	33.2836	26.4136	21.4496	16.083	15.0522	13.9082	13.1061
17.9442	8.96764	5.9719	5.94747	7.36777	2.74956	5.59553	8.83971	34.5949	32.9563	25.8351	20.9104	15.8005	14.8984	13.6943	12.74
18.5994	9.82116	6.70668	6.37873	8.75222	2.8542	5.26797	11.1021	34.8356	32.2043	24.9716	20.291	15.4744	14.683	13.4394	12.4358
19.1653	10.5716	7.96712	7.00107	9.86578	2.90794	5.20867	14.3429	34.8703	31.5823	24.6059	20.0802	15.4	14.6339	13.2759	12.0692
19.8829	11.008	9.12715	7.77993	11.3113	2.91465	5.10226	18.0508	34.7882	30.4046	23.0289	19.0348	14.9053	14.2115	12.8695	11.6698
20.0791	11.3575	10.1898	8.81158	12.6837	2.95649	5.19929	21.5436	34.999	29.5098	22.0883	18.4319	14.6367	14.0162	12.6482	11.3675
20.8208	11.5558	11.6862	10.1186	14.2394	3.02901	5.54996	26.3163	35.8543	29.52	22.0874	18.3677	14.602	14.02	12.6097	11.2559
21.2555	11.745	12.8181	11.7658	15.2686	3.09963	5.86719	31.2184	36.1904	29.3803	21.628	18.0046	14.4044	13.9618	12.5892	11.144
21.7096	12.0022	13.5172	13.5083	16.3164	3.16042	6.24963	35.6946	36.6059	29.4484	21.5842	18.1127	14.6005	14.1124	12.656	11.0815
21.904	11.983	14.0952	15.1895	16.4827	3.20715	6.57455	39.5686	37.2929	29.665	21.6392	18.1967	14.6351	14.0929	12.5796	10.9479
21.6513	12.0426	14.3517	16.9489	16.6085	3.21056	6.77042	43.4168	38.1716	29.9554	21.6037	18.1722	14.6417	14.1153	12.5691	10.9288
21.5503	11.896	14.34	18.156	16.7328	3.26214	6.85164	45.7882	39.6343	30.2288	21.5942	18.2195	14.7193	14.2599	12.6435	10.9829
20.9245	11.4967	14.2886	19.1059	16.5673	3.35177	6.82247	46.3399	40.7865	30.8524	22.0092	18.5389	14.8686	14.4121	12.8138	11.1709
20.7005	11.2743	13.9678	19.7523	16.5146	3.4205	6.64521	45.93	42.2716	31.7892	22.4306	18.7135	14.89	14.4055	12.7795	11.0864
20.0845	10.8456	13.812	20.344	16.2923	3.4967	6.32915	44.0698	43.2591	31.6287	22.3536	18.789	14.8961	14.3071	12.6265	10.9258
19.4807	10.4473	14.0503	20.9853	16.0916	3.58593	5.97356	40.998	44.3348	32.1346	22.2927	18.748	14.8343	14.2505	12.5372	10.8581
18.8135	9.93066	14.7367	21.4073	16.0061	3.69161	5.74294	37.5937	45.0347	32.3876	22.0842	18.6652	14.8437	14.2432	12.523	10.7386
18.205	9.3111	15.3239	22.0741	15.9178	3.74036	5.33414	34.6338	45.921	32.8064	21.9356	18.5421	14.7259	14.104	12.3332	10.5259
17.388	8.86236	16.3739	22.4996	15.9274	3.86299	5.14845	31.6033	46.3905	33.2207	21.9501	18.4843	14.5891	13.85	12.0559	10.2737
17.3513	8.70475	16.986	22.6387	15.8897	3.93843	4.97692	29.6392	47.1527	33.3295	21.6341	18.0973	14.2438	13.4436	11.7104	10.0055
17.3639	8.57267	17.614	22.7816	15.8041	4.00847	4.74164	28.8995	47.5196	33.0228	21.5725	18.0919	14.2464	13.3304	11.4866	9.77048
16.8264	8.49529	17.9023	22.5097	15.5171	4.07763	4.56951	28.2015	48.3404	32.7519	21.0978	17.7252	13.9366	12.9998	11.1661	9.56358
16.8609	8.63084	18.2075	21.7704	15.2194	4.07782	4.47954	27.8459	49.2444	32.7757	21.1334	17.7383	13.8391	12.7926	10.9103	9.31092
16.9824	8.83421	18.2852	20.8299	14.5611	4.01014	4.23725	27.4959	49.3882	32.0996	20.5476	17.1862	13.3468	12.3097	10.503	8.95454
17.0999	9.09087	18.0403	19.5678	14.0622	3.98263	4.08019	26.7039	50.3405	32.4487	20.2517	16.7488	12.8595	11.7885	10.0117	8.64732
17.3801	9.34255	17.3626	18.0739	13.4684	3.9629	4.05541	25.9658	50.4561	32.4497	20.0432	16.4722	12.5907	11.4891	9.78816	8.47695
17.5588	9.42022	16.5582	16.6369	13.0757	3.94611	3.88972	24.0603	50.6933	32.3115	20.0541	16.519	12.5496	11.3613	9.57956	8.22243
17.4542	9.59614	15.7823	15.6138	12.6697	3.87103	3.81896	22.2252	50.0854	31.7403	19.6724	16.156	12.2156	11.0117	9.25408	7.8656
17.3937	9.66417	14.928	14.6258	12.3589	3.82115	3.73534	20.2312	49.4798	31.1438	18.943	15.5039	11.6522	10.4969	8.84094	7.53243
17.8728	9.94245	14.0717	13.9892	12.1705	3.75704	3.71489	18.88	48.3104	31.3154	18.6469	15.1712	11.3667	10.2103	8.55405	7.24541
18.7724	10.324	13.3694	13.6171	12.1476	3.7229	3.7058	17.6601	48.3805	30.9015	18.3754	14.9608	11.2915	10.1321	8.47376	7.13598
18.6497	10.2727	12.7541	13.379	12.2968	3.72132	3.79529	16.7113	48.0045	30.1672	18.2537	14.8963	11.1363	9.87937	8.23806	6.92068
18.5817	10.2197	12.1446	13.071	12.2572	3.62557	3.77521	15.9644	47.6861	29.6868	18.1205	14.7937	11.0156	9.64751	7.95864	6.64619
18.3977	10.2501	11.7777	13.0123	12.1633	3.55083	3.70266	14.7526	46.8228	28.6739	17.445	14.3277	10.6757	9.34307	7.70872	6.45984
18.2365	10.2535	11.3446	12.7612	11.8543	3.4775	3.67055	13.7646	45.76	27.9261	16.82	13.8042	10.2534	8.99606	7.44739	6.29198
18.0398	10.2228	11.1214	12.359	11.488	3.42263	3.60248	13.0126	44.9508	27.6033	16.6951	13.7055	10.1375	8.86421	7.3141	6.18874
17.8443	10.1852	10.8868	11.7255	10.961	3.37733	3.60151	12.1696	44.4974	27.224	16.3935	13.4215	9.81972	8.54139	7.08739	6.03901
17.2758	9.91662	10.6701	11.333	10.2503	3.33347	3.49242	11.1494	44.1237	26.7019	16.2438	13.268	9.67342	8.36883	6.91998	5.92755
16.4521	9.85625	10.1628	10.6523	9.47177	3.26886	3.37383	10.2024	42.3014	26.6471	15.9511	12.9453	9.41291	8.16892	6.78073	5.81555
15.7889	9.7604	9.71126	9.96868	8.64943	3.27206	3.28119	9.18843	41.2785	26.3429	15.6239	12.6035	9.1646	7.95685	6.59953	5.74377
15.1601	9.56407	9.36636	9.2513	7.84673	3.27306	3.29702	8.53481	39.6043	25.6028	15.3163	12.4048	8.99404	7.80582	6.46335	5.7133
14.9413	9.49386	8.86635	8.50132	7.10251	3.25159	3.3062	8.02663	38.3573	25.0445	15.0829	12.2451	8.87079	7.67178	6.30759	5.59094
14.6497	9.421	8.46311	7.73606	6.3354	3.23438	3.34298	7.85772	38.1493	25.0338	15.0553	12.1488	8.78219	7.60667	6.25797	5.56148
14.3765	9.39287	8.10096	7.01266	5.71806	3.24255	3.33056	7.70617	36.9527	24.3261	14.8358	11.9645	8.68086	7.56508	6.27284	5.5912
14.1338	9.28725	7.71813	6.55898	5.37133	3.28281	3.37807	7.90149	35.5423	23.6753	14.6349	11.7897	8.57065	7.50275	6.26951	5.62878
13.6281	9.12633	7.50195	6.34684	5.01331	3.24568	3.4151	8.4084	34.6483	22.8253	14.2265	11.5299	8.32946	7.2859	6.10056	5.48602
13.4238	9.00722	7.48409	6.46219	4.99808	3.27394	3.49259	9.12723	33.999	22.1956	13.9847	11.3289	8.17045	7.14503	5.95975	5.35578
13.3558	8.96511	7.68245	7.07164	5.31231	3.32088	3.5767	10.1267	33.0798	21.7045	13.7846	11.1319	8.06251	7.08666	5.92063	5.27491
13.451	9.03198	7.96391	7.87247	5.93699	3.45347	3.72027	11.579	32.4015	21.3312	13.5574	10.9135	7.94615	7.00628	5.91475	5.28191
13.4247	9.08955	8.31812	9.18674	6.83987	3.59107	3.85168	13.0323	31.1331	20.6391	13.1848	10.6528	7.79536	6.86721	5.81463	5.17178
13.728	9.27039	9.01952	10.279	8.21279	3.78159	4.07833	14.4129	29.612	19.7904	12.6536	10.2935	7.52461	6.62215	5.62562	5.01632
13.8597	9.40246	9.59943	11.6537	9.69811	4.03242	4.37089	16.2356	28.8901	19.2382	12.2853	10.0415	7.3834	6.50177	5.47323	4.88509
14.3643	9.84041	10.5461	13.2609	11.1132	4.30459	4.68221	17.8173	27.8315	18.4835	11.8099	9.74767	7.17956	6.34087	5.34077	4.75163
14.9514	10.2375	11.4822	14.6063	12.811	4.56556	4.93168	18.9191	26.5335	17.9631	11.5792	9.59617	7.06697	6.23305	5.24882	4.68071
15.4838	10.4991	12.1988	15.3965	14.0196	4.84929	5.21237	20.198	25.0161	16.8982	10.9821	9.23425	6.83959	6.06704	5.13949	4.60504
16.128	11.0225	12.9159	16.142	15.2336	5.07371	5.51071	21.451	24.1311	16.1727	10.4657	8.84772	6.49005	5.76324	4.89164	4.42665
16.8134	11.5815	13.3481	16.3731	16.1217	5.31499	5.78323	21.9368	23.1892	15.5357	10.1055	8.57207	6.27387	5.6234	4.80342	4.36231
17.5328	12.0834	13.6311	16.0692	16.3749	5.49239	5.96594	22.1589	22.5257	14.8598	9.69749	8.30517	6.07027	5.46306	4.68286	4.29305
17.8832	12.424	13.5818	15.716	16.3738	5.58202	6.02952	21.7826	21.5849	14.1431	9.22103	7.92192	5.79064	5.24181	4.51958	4.2033
18.1355	12.5841	13.6023	14.931	15.7657	5.73105	6.21091	21.0661	20.7247	13.2949	8.76177	7.53222	5.48841	4.98088	4.34768	4.05591
18.1749	12.6662	13.2694	13.9209	15.1095	5.83032	6.43311	20.1786	19.969	12.7605	8.53928	7.29965	5.27143	4.79576	4.20937	3.98342
18.4294	12.8327	12.9203	13.0829	14.1498	6.08285	6.91924	19.9891	19.1364	11.7452	7.88679	6.79878	4.97481	4.60732	4.11384	3.9174
18.4405	13.0262	12.6936	12.4163	13.2507	6.57155	7.69791	19.2083	18.2045	11.0858	7.41028	6.4166	4.72681	4.40361	3.96309	3.78461
18.1132	12.9088	12.5104	12.1875	12.5505	7.20347	8.63956	19.1415	17.0161	10.3217	6.89872	6.04893	4.41843	4.1366	3.74494	3.58471
17.6625	12.8144	12.5235	12.5651	12.1111	8.1776	10.1037	20.2552	15.9263	9.84525	6.34365	5.59659	4.05996	3.82947	3.47851	3.37036
17.3516	12.8469	13.0553	13.5911	12.4913	9.23942	11.5243	21.6134	15.3617	9.52667	6.05587	5.36069	3.82392	3.62119	3.29772	3.19182
17.2041	13.0977	13.8791	15.0188	13.5111	10.7865	13.498	24.0187	15.236	9.50398	5.84662	5.16859	3.59522	3.39636	3.11792	3.04289
17.3134	14.0648	15.2684	16.8803	15.2074	12.4418	15.5724	26.4402	14.9764	9.7814	5.77463	5.05996	3.45402	3.22713	2.94213	2.89993
17.3539	14.8883	16.5512	19.0481	17.2969	14.2863	17.8564	29.1532	14.9441	10.1687	5.8951	5.08756	3.41274	3.13021	2.84799	2.79634
17.4973	15.574	17.8099	20.7569	18.9904	16.1432	19.9171	31.4193	15.0385	10.4823	5.90443	4.92401	3.23399	2.95456	2.70242	2.70621
17.8588	16.6778	19.5033	22.5551	20.9444	17.9939	21.9132	33.4951	15.3542	10.8028	5.96276	4.9249	3.18082	2.89191	2.65367	2.70108

## Sheet: C05
li 1	li 2	li 3	li 4	li 5	l 6	li 7	li 8	re 1	re 2	re 3	re 4	re 5	re 6	re 7	re 8
19.9727	33.1043	38.3376	33.657	27.0219	20.7145	15.6086	12.155	8.89266	8.91345	4.49146	4.10189	3.14153	3.62821	3.15361	3.83024
22.8849	38.8351	45.1693	39.6084	31.8596	24.5265	18.4311	13.9053	8.13739	8.87373	4.30658	4.03523	3.14869	3.6832	3.26621	3.98924
27.2924	46.4726	53.0941	45.4954	36.2744	28.1227	21.4067	15.9303	7.67346	9.01708	4.26059	4.07536	3.20484	3.75212	3.37067	4.11891
29.884	50.9456	57.7065	48.9795	39.1099	30.751	23.7373	17.4297	7.39687	9.51403	4.25623	4.08036	3.24673	3.83346	3.40697	4.13645
30.6896	52.4898	59.2641	50.3926	40.9613	33.3234	26.339	18.835	7.06292	9.74547	4.14535	4.02235	3.23437	3.83865	3.40199	4.15394
31.3899	53.9948	60.7636	51.7562	42.5718	35.3422	28.4437	20.3003	6.89407	9.75604	4.04844	4.00978	3.23583	3.81693	3.38587	4.11979
32.1605	55.497	62.489	53.4706	44.4811	37.5081	30.7394	21.7541	6.81571	9.78483	4.00417	4.01447	3.24252	3.86107	3.38529	4.08235
33.6428	58.1064	65.1914	55.5542	46.4179	39.349	32.5872	22.8525	6.67012	9.93715	3.95808	4.02574	3.2195	3.91063	3.32389	3.94703
34.0991	59.1204	66.2488	56.3656	47.3624	40.5263	33.9357	23.855	6.46838	9.57777	3.84593	3.96411	3.12334	3.84149	3.16634	3.72365
33.2489	57.7274	64.3385	54.5089	46.0917	40.0329	33.936	23.8091	6.31943	9.19209	3.74484	3.91281	3.02805	3.75441	2.9921	3.45601
31.5292	54.8363	61.2103	51.7678	43.9953	38.722	33.3031	23.2822	6.17822	9.08508	3.65303	3.82053	2.90147	3.66579	2.79892	3.18188
28.7144	50.1511	56.2842	48.2451	41.758	37.2864	32.4231	22.5116	6.05961	8.69232	3.56507	3.73905	2.79724	3.60022	2.66627	2.99371
27.0905	47.694	53.797	46.2358	39.9729	35.5015	31.052	21.7912	5.91273	8.35089	3.45095	3.60974	2.7278	3.49487	2.53719	2.79987
26.9441	47.1785	53.1004	45.2985	38.7252	34.1405	29.9284	20.6386	5.99946	8.339	3.3935	3.56647	2.68541	3.4716	2.43481	2.6367
26.4888	46.2404	52.0173	44.1229	37.4189	32.5906	28.4056	19.4084	5.87019	8.54969	3.29943	3.49875	2.63566	3.44904	2.3375	2.50321
25.6008	44.4737	49.6339	41.7562	35.0631	30.3538	26.4843	18.2376	5.89065	8.69191	3.24306	3.45572	2.60139	3.3902	2.25833	2.39798
24.038	41.4128	45.9238	38.5437	32.2644	27.9294	24.1082	16.6055	6.05344	9.15514	3.22804	3.41083	2.56306	3.34666	2.18279	2.3291
24.0901	40.8164	44.6893	37.1304	30.6193	26.2295	22.4573	15.2323	6.23345	10.0077	3.20991	3.4148	2.54653	3.31708	2.14557	2.29555
24.5	40.8241	44.0307	36.5648	30.0027	25.3253	21.4723	14.5702	6.36438	11.435	3.19989	3.42508	2.54381	3.2672	2.12411	2.30752
24.8998	41.0763	43.7829	36.079	29.2659	24.4914	20.8145	14.2097	6.55216	13.8932	3.22229	3.4588	2.5702	3.18793	2.09386	2.31562
25.5132	41.7362	43.5572	35.5831	28.7557	23.9522	20.2482	13.6208	6.70926	17.1658	3.25053	3.47713	2.58424	3.15335	2.06147	2.30697
26.0293	42.0822	43.1759	34.981	28.0782	23.2627	19.439	13.0887	6.82602	21.9669	3.28182	3.49638	2.60261	3.12507	2.01928	2.31901
26.8754	43.3257	44.0369	35.164	27.8778	22.7917	18.8496	12.5159	7.0932	27.1246	3.33504	3.45232	2.60479	3.03172	1.95388	2.34055
27.5052	44.409	44.9565	35.6383	28.115	22.7153	18.4516	12.1477	7.41643	33.589	3.40807	3.46648	2.60576	2.96798	1.8776	2.33827
27.8667	44.7443	44.9025	35.4365	27.9973	22.6297	18.3626	11.9627	7.68118	39.3203	3.50292	3.51222	2.65279	2.90642	1.84706	2.36265
27.7735	44.3997	44.275	34.9242	27.7803	22.3798	18.1202	11.746	8.10443	44.5975	3.67775	3.56306	2.73262	2.85769	1.83437	2.39782
27.1718	43.0139	42.5123	33.5794	26.9023	21.7906	17.7509	11.4906	8.66116	47.5427	3.92889	3.64793	2.81059	2.88174	1.83718	2.44179
26.6705	41.9594	40.9424	32.1961	25.9376	21.0817	17.1542	11.0457	9.15964	49.7005	4.287	3.79576	2.94832	2.96323	1.87803	2.48801
26.2869	40.9675	39.8218	31.1777	25.0953	20.2872	16.4727	10.5658	9.81837	49.2338	4.5776	3.87272	2.95817	2.96638	1.90739	2.50485
25.4281	39.3894	38.4016	30.165	24.4246	19.7495	15.9841	10.2112	10.4218	48.4455	4.94499	4.04249	3.03331	3.01953	1.96033	2.53517
24.7838	38.1216	36.782	28.9403	23.5944	19.2394	15.6417	9.95626	11.2259	45.4666	5.23981	4.16872	3.08085	3.06483	2.04205	2.54004
23.8819	36.1786	34.743	27.3867	22.5014	18.5033	15.1591	9.68599	11.8835	41.1256	5.57208	4.30754	3.13356	3.14344	2.12265	2.53863
23.283	34.8517	33.1988	26.121	21.5254	17.8139	14.7348	9.40933	12.4755	35.8546	5.87865	4.38775	3.17362	3.22172	2.19567	2.50483
22.7105	33.7952	32.0971	25.2865	20.8505	17.2706	14.2992	9.18539	12.8458	29.9101	6.04726	4.43806	3.15163	3.2818	2.23784	2.46816
21.7	31.9414	30.5596	24.4034	20.4248	17.1618	14.3009	9.09399	13.2934	24.8491	6.15384	4.47233	3.12282	3.31613	2.26396	2.41293
20.7832	30.3958	29.2854	23.6214	19.9954	16.9524	14.1127	8.91047	13.3516	20.2268	6.15825	4.4449	3.06436	3.32766	2.27542	2.35683
19.7314	28.5329	27.7852	22.8187	19.5936	16.7295	13.9917	8.80553	13.1121	17.2415	6.11051	4.39695	3.00317	3.30036	2.26044	2.28621
18.6901	27.0257	26.4294	21.8964	19.0551	16.508	13.9148	8.70611	12.766	15.0846	6.00242	4.34018	2.94528	3.29123	2.23442	2.21869
17.9209	25.7062	24.9475	20.7834	18.2618	15.9596	13.5751	8.58425	12.3172	13.4301	5.76733	4.23289	2.87501	3.26611	2.19866	2.16706
16.7605	24.102	23.5897	19.9874	17.8211	15.6835	13.3414	8.43397	11.6348	12.0705	5.50287	4.06564	2.76884	3.20471	2.13214	2.06039
16.085	23.2987	22.6888	19.3428	17.3952	15.3966	13.0204	8.18703	10.911	10.9384	5.18176	3.91214	2.67468	3.10494	2.06684	1.99433
15.5036	22.5936	22.0498	18.9535	17.1665	15.2356	12.8739	8.09347	10.3267	10.3307	4.95513	3.81319	2.54265	3.03188	1.98312	1.93495
15.3985	22.5146	21.9477	18.8712	17.0857	15.1018	12.6309	7.96408	9.5427	9.67391	4.72343	3.71265	2.46869	2.96792	1.9324	1.9008
15.3208	22.2925	21.6563	18.55	16.8168	14.9594	12.5161	7.87123	8.86846	9.1132	4.55389	3.6289	2.36829	2.912	1.88146	1.85257
15.3954	22.4124	21.7359	18.5691	16.7732	14.8512	12.3451	7.85867	8.41856	8.65689	4.39959	3.5491	2.30509	2.88271	1.82836	1.81025
15.67	22.8754	22.1995	19.0188	17.1728	15.0971	12.4065	7.87349	8.08871	8.18314	4.20678	3.48055	2.25838	2.83516	1.79544	1.78019
15.8648	23.1012	22.3776	19.1022	17.2447	15.2286	12.5644	8.024	7.62501	7.92951	4.12499	3.40243	2.21122	2.76903	1.76433	1.74437
16.3261	23.7349	22.8623	19.4229	17.5041	15.3055	12.4972	8.00199	7.34116	7.62858	4.03797	3.41371	2.15667	2.71555	1.72759	1.72583
16.8389	24.4043	23.4709	19.8019	17.6573	15.2754	12.3881	8.06727	7.08675	7.46167	3.99492	3.41878	2.13827	2.7072	1.73277	1.7311
17.4138	25.2501	24.1001	20.2108	17.8202	15.1828	12.1099	7.95374	6.81851	7.25582	3.91464	3.38693	2.1332	2.68391	1.74497	1.72394
17.5958	25.7343	24.3829	20.3041	17.7979	15.0959	11.9358	7.85546	6.65587	7.3041	3.92462	3.38488	2.14945	2.65998	1.7286	1.7066
18.0088	26.1906	24.8864	20.696	18.0452	15.1396	11.8143	7.74481	6.48819	7.22893	3.93823	3.37603	2.17187	2.62402	1.72375	1.71031
18.3915	26.4589	25.0311	20.7294	17.9872	14.967	11.5831	7.57722	6.40231	7.19611	3.90434	3.3824	2.18648	2.58839	1.72408	1.7054
19.0692	27.0213	25.3013	20.5898	17.5549	14.4429	11.1171	7.42212	6.37186	7.2261	3.93469	3.40344	2.22279	2.58185	1.75025	1.71109
19.5783	27.8304	26.0116	21.0325	17.7959	14.4783	10.9882	7.28363	6.40752	7.32856	4.01357	3.43814	2.28111	2.57693	1.75967	1.70299
19.7568	28.0296	26.1908	21.1103	17.7021	14.2658	10.7203	7.121	6.50665	7.43664	4.09638	3.49549	2.32535	2.56017	1.76988	1.72428
19.8503	28.0804	26.0981	20.9505	17.4182	13.9448	10.4222	6.87298	6.73215	7.61242	4.25518	3.55696	2.40112	2.55581	1.80499	1.71759
19.8106	27.7187	25.6315	20.4855	16.9499	13.5534	10.1289	6.6784	6.90822	7.89968	4.41882	3.62222	2.44	2.52865	1.81924	1.74858
20.1024	27.5728	25.2359	19.9802	16.4624	13.2154	9.94698	6.60102	7.3391	8.26705	4.62524	3.71389	2.51099	2.51566	1.85244	1.76583
19.9666	27.0596	24.5563	19.3541	15.9145	12.8175	9.68053	6.46373	7.83322	8.8243	4.973	3.9022	2.61383	2.54202	1.91715	1.7798
19.8962	26.7165	23.8141	18.5935	15.182	12.2332	9.25053	6.17598	8.39164	9.32348	5.3386	4.13442	2.76025	2.59291	1.98986	1.81294
19.798	26.2967	23.2265	18.1463	14.8217	11.9618	9.01991	6.00165	9.25625	10.0897	5.81911	4.3584	2.91184	2.61454	2.07584	1.86544
19.8117	25.8218	22.2504	17.2807	14.0886	11.3776	8.5819	5.7156	10.1813	11.034	6.37498	4.63247	3.06032	2.66621	2.14097	1.90401
20.2615	25.7213	21.7473	16.639	13.4378	10.8145	8.2226	5.54838	11.2026	12.0582	7.01684	4.90817	3.23365	2.75046	2.24227	1.95007
20.6047	25.3766	20.8254	15.7099	12.6403	10.2114	7.81747	5.30928	12.0888	13.3978	7.84784	5.2793	3.46031	2.86319	2.31675	1.97302
20.8331	25.0958	20.2021	15.0853	12.0885	9.73139	7.39066	5.02149	13.0023	14.4769	8.66543	5.72258	3.74769	3.009	2.42641	2.012
20.7942	24.6208	19.6064	14.5609	11.6702	9.34425	7.09115	4.84419	13.8523	15.7599	9.56252	6.28995	4.0761	3.16591	2.51627	2.03899
20.8426	24.2681	18.9227	13.8616	11.0439	8.82438	6.66982	4.584	15.0564	16.994	10.3945	6.79544	4.39444	3.30607	2.63269	2.09857
21.01	23.939	18.4272	13.3326	10.5352	8.40884	6.33698	4.3936	15.8738	17.8796	11.1008	7.22708	4.67659	3.42411	2.6995	2.12392
20.84	23.3812	17.6408	12.5253	9.80751	7.75908	5.83772	4.13281	16.2647	18.4777	11.6115	7.55496	4.88664	3.52738	2.75334	2.14633
20.5178	22.588	16.6517	11.5786	9.03281	7.16092	5.44393	3.90251	16.4734	18.7947	11.9484	7.75995	5.01861	3.59382	2.76117	2.12761
19.7641	21.3154	15.5179	10.6938	8.32662	6.62384	5.06313	3.69629	16.6508	19.1229	12.2948	8.02603	5.17386	3.67038	2.79416	2.12873
18.9092	20.1409	14.5441	9.95158	7.68723	6.09493	4.67984	3.45624	16.5116	18.8915	12.2771	8.18223	5.29936	3.76201	2.84627	2.14721
18.2608	19.0248	13.4579	9.124	7.03662	5.5865	4.35801	3.2822	16.2709	18.5054	12.1087	8.12335	5.23389	3.69969	2.81627	2.1407
17.7937	18.1595	12.5998	8.39623	6.39223	5.03849	3.99329	3.05401	15.7199	17.8093	11.6395	7.87661	5.07635	3.61205	2.75369	2.13056
17.2314	17.1747	11.756	7.751	5.85719	4.59714	3.68635	2.85224	14.9631	16.8668	11.1137	7.6081	4.93029	3.53933	2.69248	2.11097
16.6643	16.388	10.9763	7.13126	5.36189	4.17164	3.34524	2.63174	13.6764	15.7202	10.3637	7.20556	4.68088	3.42873	2.60257	2.08804
16.0351	15.4589	10.1918	6.62278	4.98473	3.86931	3.15801	2.52865	12.6179	14.5867	9.59051	6.77581	4.43481	3.33988	2.52993	2.06913
15.6341	14.7263	9.53735	6.19484	4.64195	3.60718	2.96363	2.38124	11.9486	13.6693	8.93815	6.41876	4.22293	3.24844	2.46009	2.06145
15.1675	14.1701	9.12231	5.9293	4.41452	3.41441	2.827	2.29389	10.9467	12.6358	8.29148	6.10885	4.01033	3.1319	2.3857	2.08293
14.5904	13.4377	8.62448	5.66071	4.22353	3.27837	2.69864	2.19402	10.0088	11.6651	7.58361	5.70202	3.77831	3.02832	2.34554	2.13102
14.1907	12.9115	8.25305	5.44229	4.05825	3.18511	2.6087	2.12492	9.34523	10.9979	7.09362	5.44465	3.61913	2.9407	2.30479	2.20132
13.762	12.396	7.89819	5.22735	3.89143	3.05578	2.50391	2.06048	8.67761	10.4444	6.73256	5.237	3.56572	2.92458	2.32561	2.30704
13.2094	11.8454	7.55768	5.01584	3.7343	2.9458	2.41632	1.99746	8.39846	10.2708	6.63984	5.22183	3.58196	2.95135	2.39336	2.46257
12.5925	11.2032	7.15426	4.79478	3.59682	2.84324	2.35393	1.95058	8.24613	10.092	6.53338	5.21716	3.56926	2.94733	2.46029	2.64692
12.1365	10.8725	6.98606	4.68957	3.50248	2.75591	2.2943	1.89717	8.33613	10.2337	6.61865	5.33459	3.67626	3.00357	2.56505	2.91036
11.8436	10.6439	6.82677	4.55708	3.38674	2.67283	2.2374	1.86957	8.36232	10.4223	6.77403	5.43754	3.81754	3.08275	2.69942	3.21977
11.5833	10.4077	6.65348	4.40868	3.28087	2.60456	2.19478	1.8475	8.33297	10.4433	6.78661	5.50982	3.94846	3.1919	2.86032	3.53916
11.2808	10.0871	6.40171	4.21691	3.15744	2.54016	2.16923	1.84419	8.33804	10.6109	6.90032	5.66486	4.1227	3.2841	2.99991	3.87296
11.3218	10.0861	6.27674	4.04309	3.03281	2.44144	2.13168	1.84914	8.41328	10.8068	7.0416	5.79346	4.28316	3.42502	3.19999	4.26013
11.1906	10.0242	6.15761	3.89599	2.92175	2.36939	2.10614	1.84136	8.46256	10.9481	7.09088	5.85865	4.42044	3.57447	3.40067	4.70063
11.0956	9.97896	6.05123	3.77738	2.83581	2.35092	2.09758	1.8553	8.39084	10.9215	7.08246	5.98531	4.61382	3.78073	3.65759	5.13797
11.2537	10.1304	6.02298	3.68732	2.78103	2.35184	2.10948	1.9141	8.44614	11.1179	7.3018	6.2682	4.95917	4.09903	4.00716	5.66956
11.4612	10.3162	6.04494	3.63429	2.7533	2.37786	2.12461	2.00394	8.60672	11.474	7.67556	6.67133	5.36713	4.4374	4.3626	6.17007
11.4328	10.3101	5.98296	3.58855	2.73865	2.40663	2.17002	2.09464	8.645	11.8826	8.05629	7.04888	5.81033	4.83025	4.73139	6.60931
11.4511	10.4454	6.04712	3.6047	2.79095	2.5071	2.26705	2.25249	9.30989	12.8217	9.21499	8.0917	6.76898	5.56355	5.32261	7.29464
11.485	10.5846	6.16289	3.7119	2.8774	2.64055	2.39935	2.45478	10.079	14.1156	10.3987	9.02693	7.53807	6.20935	5.87296	7.83502
11.5047	10.6708	6.2267	3.81279	2.95373	2.75019	2.49557	2.60055	11.1452	15.865	12.097	10.6144	8.90858	7.22926	6.53865	8.49752
11.3655	10.6801	6.34808	3.97915	3.0402	2.9042	2.62051	2.78255	12.6419	18.5311	14.3999	12.6056	10.5399	8.40254	7.36046	9.06838
11.2496	10.6636	6.38619	4.08621	3.12326	3.02654	2.73796	2.98045	14.7108	21.7723	17.3296	15.1905	12.7666	9.94659	8.16382	9.80593
10.9872	10.4567	6.3555	4.24158	3.20946	3.15101	2.84292	3.11567	17.171	25.7492	20.409	17.8424	15.0627	11.6479	9.32434	10.6377
10.8287	10.4019	6.38525	4.37169	3.25115	3.2199	2.93449	3.26094	19.5098	29.885	23.8945	20.7854	17.4276	13.3565	10.3913	11.5896
10.6352	10.3046	6.43412	4.53082	3.33741	3.30517	3.00268	3.35075	22.4919	34.7183	27.5237	23.8481	19.933	15.3929	11.9786	12.5676
10.341	10.0103	6.35633	4.68773	3.37475	3.35041	3.02832	3.38165	24.6117	38.4946	30.7826	26.8158	22.4242	17.3619	13.3959	13.6133
10.0038	9.72934	6.19213	4.74536	3.32752	3.29428	3.00507	3.36681	27.0478	42.5685	34.1167	29.5611	24.6413	19.0688	14.7584	14.7357
9.54976	9.30716	6.04548	4.84296	3.28977	3.26344	2.98123	3.34346	29.996	47.096	38.0861	32.7555	27.2164	20.9355	16.0998	15.6847
9.21622	8.98132	5.89211	4.92976	3.28356	3.25396	2.99435	3.35315	33.3075	51.8474	42.452	35.8487	29.404	22.5658	17.1893	16.6252
9.01715	8.74661	5.7583	4.9261	3.24433	3.18369	2.93495	3.26082	35.9543	54.9177	45.9346	38.3741	31.0446	23.7607	18.1852	17.3751
9.00415	8.73181	5.77999	4.96375	3.14553	3.06951	2.8376	3.1241	38.1416	57.484	48.8507	40.4382	32.4051	24.5999	18.6998	17.7959
8.9953	8.70794	5.80077	4.97473	3.14039	3.00846	2.77132	3.02992	39.6316	58.7759	50.8455	41.8481	33.1229	25.0333	19.0449	18.0635
9.01082	8.70318	5.80757	4.9682	3.06426	2.93734	2.69034	2.88834	40.4738	59.1893	51.5837	41.9808	32.8658	24.6349	18.6524	17.7351
8.91116	8.63633	5.74886	4.8861	2.94985	2.81281	2.58603	2.79394	40.6093	59.0753	51.5884	41.6606	32.5148	24.2513	17.9749	17.2136
8.7011	8.52331	5.75766	4.84589	2.87974	2.74778	2.50864	2.67236	40.7863	58.2755	51.0289	40.8518	31.6298	23.5467	17.3499	16.4674
8.69431	8.49477	5.72531	4.69288	2.81184	2.71513	2.41038	2.54156	40.2479	57.0557	49.9214	39.7451	30.6412	22.7156	16.5732	15.5978
8.6803	8.49785	5.74052	4.66054	2.77214	2.65161	2.32914	2.39747	38.7389	53.9084	47.4083	37.8828	29.239	21.7327	15.7155	14.6679
8.53435	8.32557	5.62789	4.55215	2.69961	2.58323	2.23532	2.29261	37.1766	50.965	44.2145	35.2955	27.59	20.862	14.8899	13.6958
8.30725	8.07091	5.49674	4.4932	2.69286	2.58644	2.20002	2.24261	35.9581	48.8265	41.7313	33.2475	26.0626	19.8521	14.1519	12.7556
8.0871	7.90187	5.37976	4.42174	2.65553	2.59496	2.15362	2.17236	34.8265	46.9012	39.248	31.3396	24.9945	19.3492	13.6516	11.9011
7.99923	7.84278	5.29116	4.46911	2.64141	2.58259	2.10959	2.1002	34.0817	45.3483	37.5285	29.844	23.9705	18.6269	13.2549	11.4116
7.95681	7.82315	5.2179	4.47194	2.66292	2.60325	2.05246	2.05608	33.6288	43.5603	35.9931	28.746	23.1347	18.1093	12.996	10.8948
8.20683	7.99731	5.24016	4.49805	2.70332	2.64442	2.02551	2.00081	33.3858	42.8471	35.3483	28.1864	22.6403	17.7072	12.8528	10.5605
8.55873	8.60472	5.48359	4.58212	2.73757	2.64983	1.98265	1.95393	32.8047	41.6362	34.3863	27.5744	22.3766	17.6266	12.8879	10.3481
9.2632	9.61723	5.99942	4.71666	2.82479	2.67208	1.9701	1.93917	32.4635	40.8309	33.7545	27.0043	21.917	17.2195	12.5778	9.886
9.79234	10.5178	6.51111	4.80253	2.93298	2.71496	1.98097	1.92292	31.7613	39.5817	32.7889	26.2537	21.3761	16.8541	12.4538	9.56303
10.4515	11.4603	7.06399	4.89959	3.00989	2.71228	1.97681	1.89259	30.7667	38.1332	31.7356	25.5415	20.8071	16.5305	12.2332	9.23079
11.5042	12.9544	7.84351	5.09863	3.07511	2.69626	1.975	1.8762	29.3138	36.1366	30.2064	24.3565	19.8789	15.8571	11.8409	8.92336
12.7114	14.6545	8.82168	5.38481	3.23815	2.72962	1.99456	1.89769	28.6919	35.1604	29.5847	24.0029	19.5747	15.63	11.6132	8.61374
13.7615	16.1699	9.79413	5.65717	3.42076	2.7712	2.04391	1.89681	28.2047	34.41	28.92	23.5391	19.2646	15.4885	11.5069	8.42287
14.3955	17.0871	10.3923	5.83025	3.48911	2.75734	2.05857	1.88974	27.3965	33.3591	28.1385	22.9466	18.844	15.2869	11.3987	8.29574
14.8766	17.9293	11.0495	6.07824	3.63721	2.77401	2.09732	1.90532	26.6543	32.3307	27.219	22.1961	18.1596	14.7594	11.0221	8.05961
15.3186	18.5259	11.5234	6.21262	3.69608	2.75605	2.11551	1.8897	25.6112	31.2007	26.205	21.3906	17.3589	14.0803	10.5662	7.7895
15.694	18.9312	11.8858	6.39267	3.74579	2.76403	2.1204	1.86207	24.859	30.1901	25.249	20.6089	16.7781	13.6529	10.1711	7.54275
16.0637	19.2954	12.0821	6.43804	3.74495	2.74368	2.13177	1.84498	24.0218	29.0596	24.2426	19.7207	15.936	12.84	9.64243	7.34944
16.1852	19.4466	12.3105	6.56598	3.80561	2.77083	2.15515	1.83274	23.2301	27.9824	23.2107	18.8222	15.2413	12.2432	9.18592	7.08058
15.9977	19.1593	12.2797	6.57183	3.82821	2.79137	2.15913	1.82308	22.4458	27.149	22.4871	18.2555	14.724	11.7552	8.80689	6.86293
15.5156	18.4856	11.9182	6.40465	3.73267	2.74569	2.13753	1.79017	21.185	25.8936	21.4221	17.4856	14.1481	11.3688	8.54447	6.68236
14.9664	17.7553	11.4686	6.1778	3.63369	2.67718	2.10016	1.7489	19.6799	24.1706	20.037	16.5285	13.4927	10.8695	8.07817	6.42686
14.4254	17.124	11.0862	5.94347	3.51419	2.62708	2.09028	1.72673	18.6029	23.12	19.0225	15.6719	12.8099	10.4257	7.80546	6.30095
13.6575	16.1001	10.4067	5.61505	3.35197	2.55736	2.06952	1.6894	17.9806	22.5321	18.282	14.9953	12.1983	9.92807	7.44271	6.11742
12.6229	14.838	9.58269	5.2003	3.18535	2.4926	2.05121	1.67415	17.9121	22.4461	18.1369	14.8332	12.0125	9.73529	7.2324	5.95676
11.5347	13.6298	8.89952	4.88168	3.03639	2.41297	1.99845	1.6467	17.7679	22.3556	17.9587	14.6633	11.861	9.62084	7.17234	5.9344
10.4853	12.3849	8.17145	4.56293	2.9077	2.35663	1.96534	1.61747	17.6875	22.2414	17.7981	14.504	11.7114	9.55685	7.21098	5.93487
9.33791	11.0255	7.31863	4.14694	2.7257	2.25163	1.92818	1.5922	18.075	22.6803	18.0656	14.7117	11.8834	9.67233	7.27084	5.95868
8.21168	9.61982	6.40192	3.66558	2.52218	2.17703	1.93571	1.5776	18.3466	23.2207	18.4583	14.9081	11.9266	9.54488	7.18497	5.95869
7.60963	8.80593	5.91758	3.41665	2.41823	2.1239	1.92127	1.57868	18.8035	23.6847	18.7933	15.0768	12.0377	9.57845	7.21946	5.99667
7.28585	8.34968	5.61422	3.28483	2.39025	2.11572	1.92004	1.57283	19.0349	23.8019	18.9487	15.182	12.0912	9.56704	7.24604	6.03783
7.13063	8.02757	5.40324	3.20818	2.37853	2.12367	1.93996	1.57073	19.3558	23.894	19.0921	15.2884	12.2246	9.60324	7.30454	6.03577
7.05818	7.78537	5.24614	3.17657	2.37489	2.12063	1.9478	1.56832	19.4943	23.8755	19.2592	15.4224	12.3022	9.63616	7.31022	6.01458
7.01878	7.64926	5.1339	3.1189	2.36735	2.12731	1.94893	1.55322	19.9537	24.3575	19.6881	15.6623	12.409	9.64071	7.28165	5.95267
7.09939	7.51702	5.02925	3.06885	2.32418	2.10476	1.9526	1.52947	20.5525	24.7481	19.8994	15.7151	12.4292	9.60883	7.20371	5.84564
7.18338	7.4744	5.01428	3.08788	2.30666	2.08249	1.9273	1.52115	20.983	25.0709	20.0982	15.7996	12.4552	9.51788	7.06272	5.71149
7.3342	7.61471	5.07747	3.16314	2.31356	2.07741	1.93508	1.53021	20.9884	24.9959	20.0207	15.6883	12.3457	9.37864	6.9749	5.62183
7.39644	7.85091	5.15852	3.25983	2.34529	2.09527	1.9172	1.52633	21.3301	25.0844	20.0301	15.6408	12.2446	9.21342	6.82601	5.48983
7.34717	8.07253	5.17425	3.28281	2.33148	2.098	1.91213	1.53335	21.7916	25.3334	20.4163	15.8208	12.2427	9.1082	6.713	5.36915
7.30462	8.26524	5.18888	3.31979	2.34094	2.10791	1.88662	1.54541	22.4077	25.8058	20.5547	15.7337	12.0576	8.96168	6.58571	5.2338
7.34796	8.70439	5.28321	3.35156	2.34021	2.1103	1.87776	1.56678	22.6674	25.9252	20.6373	15.6909	11.9685	8.86514	6.48794	5.15278
7.45733	9.1782	5.44084	3.46876	2.39527	2.13592	1.87871	1.58253	22.8801	26.161	20.7649	15.6862	11.9046	8.76257	6.38559	5.0713
7.69421	9.66846	5.71095	3.6475	2.49586	2.18765	1.90563	1.60877	23.0249	26.3071	20.9531	15.7752	11.8447	8.62518	6.28095	4.99188
8.28857	10.6254	6.21051	3.89887	2.60725	2.25655	1.95992	1.63564	23.5319	26.6764	21.1816	15.8621	11.7345	8.47164	6.1924	4.97115
9.08321	11.65	6.85956	4.23626	2.78322	2.35351	2.02868	1.65937	23.981	27.1216	21.4137	15.8952	11.6168	8.30718	6.08105	4.90135
10.1591	12.9817	7.66054	4.64923	2.98002	2.47195	2.11172	1.69488	24.2099	27.1542	21.4302	15.7895	11.5404	8.25764	6.01302	4.81693
11.7488	14.5466	8.53836	5.11333	3.17363	2.57638	2.18019	1.76346	24.2986	27.1728	21.2668	15.6374	11.4001	8.13105	5.89285	4.6789
13.7279	16.5692	10.0851	5.95096	3.57541	2.78209	2.26864	1.80613	24.2502	27.1373	21.1374	15.5118	11.22	7.92791	5.75442	4.57576
15.5987	18.6224	11.709	6.82935	4.0435	3.05414	2.42541	1.89031	24.2214	26.951	20.91	15.2317	10.952	7.73219	5.68445	4.55574
18.1301	21.0868	13.4526	7.73015	4.54012	3.32857	2.57106	2.00848	24.3042	26.681	20.4577	14.8903	10.6709	7.53884	5.58074	4.46587
20.6687	23.6855	15.2929	8.72747	5.13759	3.66372	2.75816	2.16105	24.0523	26.0225	19.7456	14.3399	10.3201	7.35231	5.4449	4.37358
22.3847	25.486	16.6014	9.52957	5.63991	3.97221	2.93421	2.28884	23.7173	25.4342	19.3466	14.0976	10.189	7.28084	5.37015	4.29585
23.5924	26.8433	17.7007	10.1833	6.09631	4.25324	3.07153	2.3935	23.4637	24.8427	18.7789	13.6707	9.86407	7.06871	5.21975	4.18001
24.6636	28.027	18.6574	10.7861	6.52315	4.50673	3.20831	2.47819	23.0275	23.7018	17.6727	12.851	9.32639	6.75216	5.05392	4.10381
25.1824	28.5512	19.2217	11.1615	6.84266	4.71307	3.3222	2.54208	22.8747	23.0923	17.0361	12.3707	8.99285	6.55128	4.96414	4.09206
25.306	28.6769	19.3955	11.2358	6.97062	4.81351	3.41194	2.5999	22.5568	22.0575	16.0416	11.6681	8.58732	6.3672	4.9068	4.10583
25.1226	28.27	19.1365	11.1416	6.99919	4.83606	3.45135	2.63034	22.4119	21.4801	15.5189	11.2943	8.34837	6.22386	4.80639	4.05259
24.1136	27.1628	18.4582	10.7858	6.89028	4.79016	3.48928	2.63555	21.9157	20.6511	14.8036	10.7511	7.95639	6.00894	4.66488	3.97608
22.4658	25.4551	17.3982	10.2816	6.65251	4.70518	3.46141	2.58271	21.5676	20.0017	14.1896	10.3072	7.59861	5.726	4.47404	3.88718
20.7888	23.5945	16.2929	9.70205	6.38974	4.57114	3.40816	2.52755	21.1216	19.3142	13.4572	9.74282	7.15182	5.4388	4.31755	3.8132
19.3622	22.1505	15.3027	9.11985	6.0828	4.41746	3.3322	2.5032	20.2414	18.1784	12.6046	9.19581	6.79553	5.25099	4.19464	3.73532
17.5028	20.1037	14.0764	8.51237	5.75991	4.28093	3.27779	2.48136	19.7215	17.4368	12.0809	8.86558	6.53324	5.08969	4.06197	3.63922
15.6761	18.0653	12.7474	7.82382	5.36591	4.08463	3.16636	2.46239	19.0471	16.4291	11.3552	8.45505	6.20765	4.88676	3.89874	3.53846
14.22	16.5829	11.9026	7.46242	5.21747	4.02708	3.15745	2.44286	18.2392	15.3781	10.522	7.89972	5.80335	4.66475	3.71147	3.401
12.5609	14.9041	10.803	7.012	5.07534	4.05049	3.18621	2.46175	17.3337	14.2561	9.56935	7.31576	5.37321	4.4508	3.55862	3.29297
11.343	14.1067	10.3723	6.928	5.11245	4.16782	3.26428	2.49829	16.7662	13.4685	8.93869	6.94135	5.11699	4.30781	3.41503	3.18257
10.7432	13.6886	10.1988	7.05682	5.28305	4.36349	3.41498	2.60658	16.4761	12.7553	8.43599	6.63628	4.89538	4.19017	3.31559	3.11591
10.4427	13.668	10.3422	7.38392	5.55234	4.56494	3.53957	2.71118	15.9641	12.1236	8.0316	6.35936	4.69745	4.10283	3.19653	3.00273
10.2431	13.6477	10.5108	7.70135	5.86248	4.79924	3.71519	2.89639	15.5108	11.474	7.57516	6.04271	4.49953	3.95175	3.04372	2.88967
10.3114	14.1063	11.1217	8.331	6.40381	5.17053	3.97976	3.09358	15.0665	10.9483	7.17927	5.76096	4.24775	3.80341	2.92329	2.8063
10.495	14.6937	11.728	9.00096	7.13661	5.71123	4.25765	3.30646	14.6493	10.6396	7.00883	5.67815	4.16591	3.79373	2.83747	2.72127
10.5517	14.8722	12.001	9.34969	7.52789	6.03151	4.47877	3.50492	14.4694	10.4336	6.82465	5.55172	4.05573	3.75102	2.76894	2.67382
10.5022	15.0201	12.3101	9.69557	7.87774	6.32626	4.64636	3.69894	14.0761	10.1472	6.54481	5.4196	3.9483	3.72489	2.72065	2.64079
10.5853	15.1363	12.5479	9.98133	8.19788	6.57884	4.86683	3.92877	14.0804	10.1486	6.46606	5.35356	3.87417	3.68027	2.67912	2.59656
10.5205	14.9636	12.5847	10.1206	8.40812	6.75223	4.9795	4.20216	13.886	10.076	6.37255	5.2957	3.81065	3.66708	2.63797	2.56992
10.5371	15.0275	12.7886	10.3529	8.70608	6.99394	5.16866	4.56355	13.627	9.87615	6.17328	5.14296	3.69793	3.61927	2.60158	2.59761
10.6422	14.9808	12.958	10.6572	9.03067	7.26282	5.40696	4.92265	13.5003	9.89611	6.08829	5.10438	3.64403	3.61532	2.63861	2.65854
10.7313	15.2236	13.5037	11.1967	9.49893	7.63048	5.67378	5.26937	13.2747	9.76025	5.95967	5.04012	3.59854	3.61953	2.66532	2.71531
11.0193	15.6677	14.4827	12.1791	10.3413	8.25004	6.14652	5.79502	12.9852	9.56241	5.78342	4.9186	3.49169	3.57445	2.67025	2.78282
11.5631	16.63	16.2125	13.7235	11.4945	9.08769	6.7989	6.41668	12.7034	9.41199	5.59441	4.77063	3.40385	3.53937	2.71269	2.90055
12.5462	18.5653	19.1741	16.5194	13.6324	10.5164	7.69874	7.14875	12.0452	9.08243	5.37096	4.62447	3.32846	3.53888	2.75618	3.01365
13.4274	20.3263	22.0418	19.2452	15.6908	11.9908	8.76509	7.95855	11.5607	8.84141	5.20411	4.49481	3.22523	3.48604	2.80433	3.14801
14.8294	23.0254	25.2936	21.9125	17.7248	13.5179	10.0147	8.85079	10.9062	8.68418	5.06177	4.43035	3.19554	3.54068	2.90663	3.30833
16.21	25.6685	28.9346	25.3023	20.4336	15.5351	11.3549	9.70696	10.3908	8.60128	4.87199	4.30251	3.15129	3.51872	2.9677	3.4509
17.4838	28.4871	32.5795	28.6675	23.1871	17.7581	13.2728	10.7139	9.82293	8.56278	4.79261	4.2222	3.15319	3.54171	3.05579	3.62699
19.8457	33.0597	38.3511	33.6514	27.1028	20.848	15.7142	12.1516	9.17421	9.16776	4.70153	4.17826	3.17574	3.60705	3.17292	3.81698

## Sheet: C06
li 1	li 2	li 3	li 4	li 5	l 6	li 7	li 8	re 1	re 2	re 3	re 4	re 5	re 6	re 7	re 8
11.2784	20.349	31.5988	29.4164	23.2211	27.4984	33.7225	31.9787	5.39698	10.3378	13.9192	9.92706	4.21784	3.36949	2.67815	2.45943
11.7071	21.5376	33.3705	30.907	25.2064	30.1652	37.0302	35.4225	4.92605	9.08609	11.9522	8.61606	3.90242	3.10823	2.49789	2.43392
12.0165	22.4589	35.0846	32.4752	27.0064	32.9701	40.7915	39.442	4.50628	7.98272	10.4131	7.57126	3.60903	2.92087	2.37698	2.43986
12.364	23.4447	36.8851	33.7785	27.8256	34.3608	42.946	42.0422	4.27851	7.34666	9.51576	7.03123	3.34672	2.7501	2.27476	2.42188
12.9791	24.7938	38.7857	35.129	29.4365	36.7103	45.8758	44.8273	3.99955	6.66221	8.57003	6.43007	3.14679	2.64812	2.26319	2.46373
13.1527	25.4464	40.0871	36.3968	30.4703	38.4418	48.2285	47.488	3.85484	6.16112	7.90136	6.01314	3.02214	2.59043	2.24323	2.49009
13.6805	26.6979	42.0094	37.3781	31.2194	39.6322	49.6666	48.9177	3.74803	5.88898	7.4174	5.65146	2.93784	2.60341	2.25881	2.50108
14.6476	28.5978	44.7089	39.155	31.8784	40.1888	49.9587	49.1408	3.74559	5.72811	7.0802	5.47896	2.96673	2.63541	2.28164	2.4953
15.9295	31.1891	48.6907	41.6211	31.9007	40.003	49.7277	49.2465	3.73462	5.56879	6.83804	5.41496	3.00916	2.705	2.36324	2.52362
17.0335	33.4605	52.9172	44.2966	31.6705	40.1038	49.6042	49.2371	3.7792	5.46468	6.66762	5.28441	3.02953	2.78321	2.42413	2.54458
18.022	36.3988	58.0369	47.6819	31.615	39.5593	48.4772	48.0766	3.84601	5.43462	6.63992	5.41867	3.03424	2.81776	2.46025	2.55518
19.2004	39.4034	63.5807	51.6053	32.5418	40.4847	48.6994	48.0756	3.88672	5.40353	6.60038	5.3629	3.10771	2.91658	2.5648	2.57921
20.4395	43.1127	69.9322	55.9198	32.4284	39.671	47.2008	46.7185	3.93351	5.42315	6.65019	5.44429	3.12906	2.93258	2.58752	2.54642
22.5429	47.7659	76.8721	60.5194	32.4439	38.7225	45.4984	44.6137	3.94754	5.40162	6.57918	5.37042	3.13862	2.97053	2.62534	2.53444
24.1872	51.5668	82.7279	64.4705	32.1725	37.3427	43.2998	42.304	4.0199	5.36936	6.49214	5.3458	3.1547	2.96398	2.64329	2.54465
25.3868	54.3998	87.2702	67.2628	31.3652	35.3292	40.4073	39.3668	4.15191	5.50313	6.67759	5.47303	3.14981	2.94181	2.66502	2.50108
26.4848	56.524	89.6977	68.597	30.6536	33.7803	37.7671	36.3765	4.34678	5.66921	6.74488	5.4174	3.135	2.90089	2.65737	2.51702
27.9783	59.3263	93.3229	71.0888	30.3779	31.6105	34.2127	32.3684	4.65634	5.84862	6.82381	5.44689	3.11703	2.84399	2.67035	2.61854
29.546	61.7168	95.3489	72.0248	29.674	29.4843	31.0362	28.8581	4.81138	5.83036	6.62464	5.23342	3.10245	2.7776	2.67467	2.69029
30.7877	63.8012	97.1613	72.5557	28.0706	26.0071	26.5236	23.9559	4.96432	5.83266	6.49384	5.20448	3.04171	2.68577	2.62848	2.87774
31.1439	63.0771	94.8756	70.1527	26.7189	23.5567	22.8852	19.858	5.17105	5.85526	6.35674	5.07546	2.99343	2.61398	2.57367	3.11546
31.7427	63.0843	93.8462	68.6215	26.0538	21.9904	20.2271	16.7471	5.3755	5.92944	6.24027	5.05319	2.95323	2.50744	2.54043	3.79166
31.9946	62.9797	92.2634	66.9333	25.7574	21.1056	18.2757	14.251	5.61574	6.02453	6.209	5.01209	2.94413	2.48144	2.56051	5.4035
32.0315	62.4428	90.5494	65.3231	25.3028	20.7701	17.6435	13.3791	5.73975	5.92255	5.90543	4.78425	2.92591	2.4515	2.53312	6.8718
31.4382	60.4297	87.2119	62.8172	24.4579	19.9852	16.8287	12.6278	5.71396	5.78313	5.70162	4.72515	2.84185	2.37493	2.48136	7.84162
30.6155	58.0188	82.8748	58.9312	23.0906	19.1277	16.1402	12.1134	5.51249	5.53022	5.43793	4.6248	2.79209	2.33615	2.46002	8.24488
29.3518	55.2952	78.8105	55.683	22.0823	18.4999	15.7282	11.9427	5.40497	5.38263	5.28501	4.57553	2.72271	2.29686	2.43845	8.36738
28.3409	52.2905	74.0784	52.2184	21.1302	18.1196	15.454	11.7599	5.35163	5.32635	5.26292	4.5381	2.6575	2.24915	2.43077	8.40535
27.842	51.2657	72.0774	50.534	20.4136	17.4958	14.9938	11.4633	5.18915	5.14807	5.09174	4.4167	2.59172	2.19854	2.4335	8.29776
26.4837	48.7613	68.0954	46.9467	18.8666	16.4232	14.2376	11.0266	5.11108	4.97063	4.88899	4.27307	2.50715	2.18099	2.40748	7.94007
25.0429	45.6884	63.4053	43.2996	17.4052	15.3302	13.4378	10.5322	5.03697	4.89167	4.9375	4.23788	2.4417	2.17875	2.51075	6.8407
23.9811	43.4834	59.7738	40.1295	16.406	14.6167	12.7154	9.94376	5.11833	4.75137	4.84496	4.19455	2.39548	2.20345	2.68009	5.54996
23.8431	43.6621	59.6136	38.9402	15.8767	14.2351	12.2137	9.53263	5.37046	4.79061	4.8489	4.22307	2.3944	2.25826	3.04693	4.16948
23.7504	43.8307	59.9058	38.7299	15.5947	13.9743	11.827	9.16246	5.93652	4.88129	4.84039	4.22196	2.40267	2.3871	3.54394	3.43609
23.9453	44.5137	61.1734	39.1632	15.5405	14.0189	11.4933	8.812	6.8439	5.3224	5.0226	4.36105	2.50567	2.57543	4.07636	3.11702
23.9908	45.1568	61.964	39.5561	16.0054	14.3716	11.5371	8.74289	7.79264	5.90117	5.32618	4.49803	2.61506	2.85529	4.43307	2.7843
23.8911	45.0213	61.517	38.9083	16.0252	14.7564	11.712	8.66251	8.50228	6.19773	5.56355	4.63857	2.76897	3.12771	4.98182	2.71129
23.7879	45.1518	61.6874	39.0812	16.3589	15.235	11.9441	8.73583	9.18109	6.5908	5.96737	4.93838	2.96297	3.33786	5.24086	2.79155
24.3439	46.362	62.9629	39.6732	16.9728	15.708	12.1673	8.76183	9.71966	6.86729	6.15028	4.99733	3.08134	3.49229	5.44076	2.84802
24.693	47.2142	64.239	40.3354	17.3458	16.1374	12.4908	8.91689	10.1968	7.25184	6.34482	5.12114	3.1997	3.61181	5.48883	2.88629
25.1425	48.0072	65.5553	41.4368	17.6309	16.3166	12.5817	8.96963	10.5465	7.46733	6.51645	5.16378	3.2954	3.65423	5.32445	2.89675
25.6951	48.5373	66.194	41.7827	18.0337	16.7394	12.7431	8.92503	10.7371	7.80562	6.84048	5.33672	3.38352	3.68313	5.0865	2.83769
25.8918	48.4069	65.558	41.0467	18.2224	16.9522	12.8968	8.96213	10.6556	8.02274	7.13615	5.52771	3.43098	3.65888	4.74461	2.77002
26.2257	49.4682	67.149	41.9043	18.2001	17.0841	12.9903	8.98792	10.4907	8.40027	7.59105	5.70665	3.40599	3.50186	4.4087	2.69643
26.4855	49.9578	67.5389	42.1152	18.2909	16.9952	12.8979	8.94683	10.3864	8.58558	7.84174	5.86929	3.41537	3.36642	3.94483	2.71909
26.4772	49.8566	67.0923	41.5313	18.1405	16.9463	12.9276	9.00534	10.3339	8.65419	7.81416	5.81051	3.3159	3.2375	3.64138	2.65396
26.2279	49.1937	66.4296	41.2675	18.1822	17.1415	13.042	9.07292	10.1473	8.88312	8.18828	6.05633	3.26844	3.07905	3.29894	2.60743
26.4892	49.4132	66.1696	40.7969	18.6722	17.7054	13.4008	9.23834	9.89527	8.98895	8.55605	6.26631	3.23278	2.99363	3.16238	2.57102
26.4103	49.3618	65.9423	40.4022	18.6704	17.9677	13.6505	9.42311	9.61562	9.02428	8.7987	6.44034	3.188	2.93138	3.08715	2.52268
25.9721	48.6425	64.503	39.4443	18.9122	18.1357	13.8515	9.60373	9.20347	8.8264	8.83544	6.4485	3.16444	2.85282	3.01101	2.45501
25.7761	48.4505	64.2705	39.5822	19.1563	18.2891	13.9104	9.58337	8.75151	8.74346	8.97161	6.4635	3.06842	2.74054	2.95008	2.39519
25.5046	47.7593	62.9751	38.7042	19.4052	18.3539	13.8938	9.54797	8.31456	8.27103	8.73128	6.34041	3.01048	2.69527	2.93007	2.36772
26.0249	48.4351	63.389	38.7866	19.5104	18.4928	13.9354	9.52736	7.81324	8.02349	8.7118	6.27013	2.92645	2.61119	2.88764	2.30671
26.4849	48.9946	64.2691	39.2228	19.7336	18.5392	13.824	9.37051	7.12349	7.53386	8.43676	6.1825	2.90368	2.58376	2.83327	2.28137
26.8389	49.1851	63.9926	38.8957	19.7115	18.2568	13.5278	9.13959	6.61129	7.22252	8.34685	6.15311	2.89817	2.59188	2.842	2.30833
27.1187	49.074	63.7698	38.5178	19.6135	18.0268	13.3458	9.02402	6.07876	6.81628	8.14179	6.05845	2.83564	2.54783	2.83224	2.30328
27.2021	48.7645	63.0385	37.7519	19.7279	17.9514	13.1698	8.85005	5.66442	6.61142	8.15123	6.12634	2.8583	2.59461	2.86225	2.33665
27.4552	49.1655	63.4247	37.7254	19.5392	17.8936	13.1361	8.8148	5.43635	6.6795	8.48278	6.43766	2.8908	2.60477	2.91355	2.37865
27.47	48.7989	62.5729	37.0135	19.058	17.5936	12.9627	8.7646	5.27766	6.84452	8.99633	6.77703	2.97472	2.63575	2.95275	2.40034
27.7067	48.5406	61.601	36.3491	18.6465	17.2418	12.7768	8.70979	5.22346	7.39513	9.88865	7.42999	3.11099	2.71873	3.03307	2.46939
27.9034	48.2782	61.1232	36.0572	18.6596	17.1944	12.6843	8.64718	5.16991	8.05983	11.0603	8.18706	3.34991	2.81045	3.06668	2.53369
28.2143	47.908	60.1355	35.2908	18.3194	16.8748	12.4942	8.54778	5.48393	9.24069	12.9942	9.45376	3.69902	2.89485	3.17273	2.58401
28.5492	48.1061	60.1245	35.1043	17.7399	16.4492	12.1712	8.3428	5.98069	10.9703	15.545	11.165	4.18102	2.97832	3.29721	2.64663
28.8333	48.2209	59.0071	34.2446	17.31	16.0841	11.8546	8.11289	6.58036	12.8477	18.2357	12.9646	4.6769	3.12875	3.40723	2.74357
29.7893	49.5297	59.5364	34.5151	16.8546	15.7352	11.5798	7.90288	7.37671	15.3016	22.0435	15.6883	5.53451	3.34591	3.63757	2.92054
30.795	50.7701	60.111	35.0527	16.3633	15.0505	11.0572	7.61893	8.22275	17.8228	25.8737	18.3028	6.44358	3.68389	3.87851	3.14488
31.7607	51.8081	60.4056	35.0938	16.0504	14.6051	10.6837	7.33492	8.76671	19.2342	27.889	19.804	6.99404	3.95727	4.07574	3.35579
32.2757	51.7066	59.5337	34.6404	15.4778	13.9814	10.1792	6.9925	9.2234	20.5121	29.9721	21.358	7.52386	4.24343	4.28796	3.58884
32.8542	52.1551	59.3356	34.3829	14.9471	13.1931	9.5804	6.61888	9.65671	21.6703	31.9145	22.9101	7.95494	4.54197	4.57603	3.8916
33.035	51.9534	58.4986	33.7932	14.3596	12.5948	9.06072	6.24764	10.1839	23.1604	34.3536	24.8521	8.65175	4.90109	4.85481	4.16386
33.5992	51.8564	57.3542	32.8861	13.9949	12.1613	8.79728	6.10637	10.3229	23.7441	35.4376	25.7373	9.05354	5.33103	5.25005	4.59562
34.0503	51.4036	56.4948	32.2796	13.4095	11.5862	8.38066	5.83961	10.1791	23.7114	35.8985	26.4014	9.47648	5.65323	5.4758	4.79944
33.9931	49.9009	54.0654	30.7138	12.7857	11.0391	7.92101	5.52521	9.75221	22.6584	34.5143	25.6576	9.44754	5.98245	5.73515	5.1331
33.682	48.0162	51.4754	29.0424	12.324	10.688	7.63478	5.31767	9.34352	21.7035	33.2535	25.1341	9.4187	6.04953	5.806	5.22583
33.2882	46.5957	49.9204	27.7861	11.8139	10.4355	7.46943	5.18051	9.28175	21.53	33.3825	25.5011	9.6322	6.32765	6.09118	5.54339
32.9273	46.1013	49.6001	27.4341	11.6347	10.3598	7.35101	5.04974	8.94751	20.6899	32.1616	24.7707	9.55758	6.58785	6.32661	5.84877
31.8097	44.0965	47.1174	25.9685	11.0338	9.94967	7.07765	4.83889	8.55151	19.798	30.7641	23.8134	9.54568	7.00728	6.69216	6.25586
30.9074	42.6176	45.6484	25.4008	10.5389	9.48961	6.79201	4.67046	7.81822	17.9562	27.9777	21.8857	9.44269	7.58945	7.2009	6.86506
29.3584	40.7479	44.0572	24.5632	9.92671	8.9859	6.42457	4.41202	7.365	16.6529	26.0577	20.5526	9.30558	8.21335	7.75925	7.51836
27.0498	38.3817	42.1635	23.7317	9.52711	8.68309	6.24915	4.3527	7.11266	15.8375	25.0334	19.9398	9.58119	9.06396	8.5384	8.28907
24.5863	35.7054	39.7172	22.3562	8.97795	8.28904	6.09	4.30903	7.05576	15.7539	24.9629	19.8457	10.2756	10.4513	9.77324	9.4529
23.2104	34.2833	38.4505	21.7765	8.70974	8.03227	5.89686	4.16433	7.01625	15.6362	25.0085	19.7326	10.8084	11.6044	10.9135	10.5501
21.5728	31.7548	35.4681	20.3252	8.38892	7.65726	5.67149	4.06479	6.83328	15.1592	24.2397	19.0037	11.1426	12.6564	11.97	11.5936
19.1408	28.4915	31.8546	18.4033	7.854	7.11572	5.33796	3.86757	6.80678	15.0535	24.3391	19.0901	11.668	13.4783	12.7979	12.3813
17.6181	26.2095	29.9099	17.5589	7.52209	6.82626	5.17738	3.82073	7.06219	15.6731	25.5424	19.9104	12.245	14.1779	13.5545	13.1422
16.2591	24.2176	28.0578	16.585	7.2058	6.56326	4.98411	3.70884	7.73716	17.4956	28.6011	21.9452	12.7912	14.8249	14.177	13.7216
14.1157	21.096	24.7442	14.6748	6.6533	6.08003	4.61958	3.46983	8.28991	18.8863	30.7601	23.4043	13.3396	15.4405	14.7393	14.2346
12.7865	19.0578	22.2443	13.2757	6.26649	5.73206	4.34388	3.2856	8.61495	19.7082	31.8547	23.9328	13.8431	16.2271	15.3827	14.9401
11.7987	18.0694	21.1963	12.5649	5.94495	5.487	4.15613	3.16523	8.76237	20.0946	32.6097	24.7192	14.3445	16.5151	15.5825	15.287
10.5775	16.1086	19.26	11.4692	5.55779	5.25417	3.99746	3.08228	8.90783	20.3966	33.2083	25.3309	14.9682	17.3006	16.1299	16.0197
9.58536	15.0779	18.2515	10.7987	5.18783	4.97339	3.79072	2.97947	9.00643	20.612	33.5543	25.7904	15.4806	17.8952	16.6345	16.545
8.86759	14.1936	17.382	10.158	5.02733	4.88208	3.701	2.91543	9.12761	21.0065	34.3372	26.5413	16.0134	18.4294	17.0269	17.0566
8.31828	13.1974	15.8685	9.13196	4.72167	4.64412	3.53007	2.79416	9.46325	21.7735	35.5896	27.6997	16.8687	19.3351	17.6266	17.6245
7.8234	12.3621	14.6593	8.22063	4.45401	4.42736	3.37718	2.71407	9.73901	22.2869	36.2007	28.2935	17.9701	20.4414	18.7162	18.6467
7.24727	11.3932	13.5178	7.58278	4.17016	4.14336	3.22065	2.61748	10.0923	23.2171	37.8436	30.1232	19.2367	21.7018	19.8433	19.6686
6.76846	10.4141	12.2704	6.89449	3.99915	3.9854	3.1453	2.60141	10.7685	25.0829	41.5536	33.3706	20.8803	23.0328	20.9646	20.6458
6.37806	9.48603	11.0158	6.20961	3.66323	3.69755	2.99719	2.57346	11.2582	26.5959	44.3741	35.5427	21.8096	24.143	21.8052	21.1222
5.7399	8.21842	9.31123	5.25833	3.45326	3.49392	2.90998	2.56956	12.1334	28.7644	48.2274	38.3717	23.0907	25.6321	23.227	22.139
5.05068	7.07188	7.96575	4.61726	3.18131	3.23175	2.79659	2.53401	13.0074	31.0043	51.9922	41.3189	24.7189	27.4881	24.5059	23.2065
4.52933	6.10721	6.84288	4.08447	2.97942	3.03861	2.74325	2.56448	13.5097	32.5741	54.9887	43.5896	26.441	30.2281	26.8848	25.1746
4.31233	5.64781	6.19086	3.75659	2.8973	2.99286	2.78343	2.61944	14.1144	34.2284	57.9291	45.8146	28.3734	33.0999	29.4995	27.6759
3.9337	5.01971	5.45231	3.49097	2.79936	2.90976	2.78286	2.65302	14.6393	35.8136	60.6952	48.1199	30.4866	36.1582	31.9354	29.9434
3.83892	4.83828	5.15209	3.39715	2.8372	2.95327	2.86564	2.76368	14.9149	36.5066	61.7825	48.7392	31.6937	38.8165	34.6825	32.8479
3.64729	4.51912	4.81209	3.25447	2.82028	2.9651	2.90974	2.83656	15.3553	37.1638	62.3902	49.1196	32.8823	41.0815	36.9673	35.143
3.66992	4.45172	4.66945	3.2575	2.92153	3.04942	2.98859	2.87154	15.4375	36.8706	61.5374	48.4431	34.1718	43.5189	39.3212	37.5975
3.66194	4.37745	4.53433	3.2548	2.98922	3.12774	3.08188	2.93565	15.9559	37.8244	62.9386	49.3118	36.0026	45.8448	41.5065	39.6949
3.78418	4.44629	4.53576	3.25126	3.1252	3.26374	3.16184	2.99295	16.524	39.4445	65.5399	50.6712	36.9354	47.6543	43.7401	42.0654
3.83591	4.50904	4.54204	3.31603	3.27387	3.34747	3.22197	3.04557	17.6288	41.1507	67.7316	51.6328	38.0065	49.4234	45.6919	43.9399
4.00384	4.64103	4.55921	3.36272	3.3704	3.41851	3.2564	3.04997	19.1181	44.5264	73.415	55.9795	39.4882	51.0933	47.5581	45.7201
4.12016	4.6818	4.57476	3.38646	3.38899	3.41752	3.2651	3.07067	20.4394	47.3609	77.4886	58.8274	39.514	50.4018	47.228	45.5419
4.07775	4.58409	4.45868	3.31182	3.3626	3.38618	3.25152	3.13055	21.3644	49.8088	81.7859	61.9973	40.1987	50.3663	47.2494	45.1711
4.10906	4.59968	4.47712	3.33011	3.34955	3.35697	3.21058	3.11733	22.6893	53.2918	88.2981	67.1309	41.0721	50.1901	47.0659	44.6392
4.07182	4.52158	4.37017	3.27587	3.2879	3.26703	3.13627	3.16038	24.026	56.3481	93.3149	70.9739	41.8244	49.8319	46.8722	43.9765
4.0314	4.45741	4.31258	3.24336	3.20094	3.14054	3.01593	3.16775	24.975	58.4878	96.98	74.0956	41.1569	47.7164	44.8857	41.8304
3.93227	4.33759	4.19812	3.15926	3.03086	2.94826	2.87418	3.16818	26.1032	60.8926	101.246	77.8178	41.0379	45.7825	42.779	39.3601
3.81702	4.17359	4.09251	3.07919	2.86158	2.78803	2.7156	3.13932	27.5383	64.3592	106.412	81.5355	39.8577	42.9139	39.9615	36.204
3.73508	4.00433	3.95473	2.98997	2.68782	2.62613	2.60596	3.12115	28.5625	66.6213	109.88	83.9213	38.6441	39.4371	36.2967	32.1028
3.65766	3.83967	3.77263	2.83482	2.53562	2.50105	2.4758	3.11848	29.2917	68.1107	111.681	85.1761	37.9317	37.5014	34.245	29.698
3.70266	3.8367	3.73134	2.76361	2.38268	2.35316	2.32296	3.05848	29.9833	68.6099	111.66	85.1096	36.4533	34.2609	30.8997	26.4046
3.76799	3.79605	3.6618	2.70694	2.26841	2.24672	2.23562	3.00553	31.4811	70.9719	114.804	86.8808	34.8066	31.103	27.6867	22.8704
3.92158	3.83125	3.61807	2.67007	2.17196	2.16986	2.14759	2.90714	32.6716	73.161	117.615	88.5091	33.2274	27.7845	24.3082	19.6953
4.13462	3.81747	3.61073	2.65158	2.09353	2.10793	2.10188	2.83001	33.642	74.8304	119.763	89.7963	32.5292	25.9371	22.443	17.8876
4.38335	3.86581	3.58867	2.62786	2.06023	2.08932	2.08098	2.75087	33.998	75.2694	119.764	88.9966	31.6132	24.31	20.8086	16.3627
4.79415	3.92833	3.62733	2.64889	2.03955	2.06502	2.05137	2.67174	34.3467	74.9041	117.926	87.1536	30.7238	22.8799	19.3768	15.2379
5.18105	4.03674	3.68389	2.66455	2.06927	2.05868	2.03406	2.6325	33.9886	73.1936	113.895	83.8151	29.724	22.2491	18.7679	14.8697
5.55573	4.24537	3.8239	2.70443	2.06945	2.05889	2.01905	2.52289	33.8988	71.9817	111.617	81.5421	28.5303	21.2254	17.8471	14.1275
5.83109	4.33405	3.89405	2.73089	2.11371	2.06966	2.01624	2.44248	33.6773	71.4562	109.878	79.9454	27.9936	20.6631	17.0572	13.6086
5.93849	4.32735	3.8773	2.69782	2.10306	2.02967	1.98662	2.38031	32.5401	68.3436	104.3	75.3057	26.6671	20.1425	16.5048	13.3705
5.9046	4.28274	3.82301	2.67253	2.06939	1.96592	1.93067	2.28339	31.8335	65.9733	99.8947	71.7718	25.1808	19.2098	15.7	13.0275
5.93427	4.35927	3.7833	2.65388	2.10148	1.96154	1.93628	2.21538	30.9307	63.5474	95.2574	67.7104	23.7345	18.3288	14.8246	12.3285
5.98666	4.46034	3.8135	2.66839	2.06898	1.90009	1.92598	2.17681	30.1247	61.1701	90.6029	63.9354	22.5018	17.7034	14.2582	11.792
5.82858	4.56882	3.68445	2.5794	2.03754	1.87063	1.94399	2.21571	28.8993	59.1948	88.0043	61.7449	21.9301	17.1014	13.6796	11.4082
5.64856	4.69441	3.66964	2.58511	2.0268	1.86813	1.98399	2.2496	28.7195	58.8562	87.508	61.1296	21.1248	16.1028	12.7942	10.7092
5.55202	4.88441	3.70985	2.64938	2.09875	1.91407	2.06602	2.33062	28.219	59.1622	88.5613	61.478	20.6726	15.7051	12.5433	10.4085
5.60173	5.26005	3.84054	2.72952	2.15628	1.9533	2.17031	2.50078	27.8638	58.1943	86.6627	59.663	20.6825	15.8613	12.6751	10.2717
5.86413	5.73709	4.00747	2.86848	2.27925	2.01829	2.27479	2.62571	28.1435	58.7603	87.2675	60.1039	20.9605	15.7932	12.6116	10.0449
6.26582	6.32066	4.24385	3.04667	2.43099	2.12948	2.39032	2.78615	27.8058	57.8668	86.7009	59.7373	20.9888	16.0711	12.9253	10.0925
6.53516	6.8277	4.44597	3.14146	2.5411	2.20205	2.48144	2.95886	28.2347	59.2779	88.2941	60.2527	21.2563	16.2306	12.9297	9.94123
6.89373	7.51179	4.87654	3.33914	2.6918	2.3152	2.57571	3.08662	28.2055	59.5789	88.8997	60.7559	21.5079	16.1935	12.9206	9.9491
7.09799	7.93237	5.13446	3.45048	2.81499	2.41378	2.64704	3.21529	28.2703	59.8726	89.9876	61.5656	21.9473	16.6012	13.2934	10.1145
7.73787	8.58235	5.4537	3.58233	2.91715	2.49043	2.72995	3.25587	28.1366	60.5596	91.3074	62.1867	22.3245	17.1277	13.7226	10.3015
7.90256	8.82539	5.49444	3.5548	2.92722	2.51243	2.76365	3.29241	27.9904	60.1467	90.2242	61.4228	22.6255	17.6089	14.0437	10.4588
7.87015	8.70439	5.46374	3.55643	2.94641	2.56654	2.79778	3.23832	28.0278	60.6507	90.5043	61.5387	22.8121	17.7772	14.137	10.5102
8.22778	9.09616	5.77493	3.65283	2.95731	2.61111	2.81657	3.20019	27.7514	60.2537	89.7986	60.8566	22.8612	17.994	14.3735	10.7343
8.38526	9.27663	5.86613	3.65454	2.93372	2.6211	2.79741	3.13844	27.6456	60.5888	89.3856	59.985	22.8339	18.1485	14.4914	10.8207
8.6367	9.42386	5.94494	3.67881	2.91111	2.63337	2.77794	3.05258	27.3879	60.0573	88.7785	59.6139	22.5612	18.1411	14.5988	10.9221
8.57923	9.22306	5.75655	3.55816	2.82792	2.59162	2.75071	2.92999	27.5474	60.4512	88.4995	59.1315	22.456	18.3024	14.7455	11.013
8.59986	9.20112	5.71595	3.54334	2.74478	2.53219	2.67864	2.77016	27.2849	60.0001	87.7819	58.3458	22.4568	18.4882	14.8405	11.0201
8.03087	8.72446	5.49044	3.43567	2.65033	2.48544	2.62012	2.73178	27.1575	59.5486	86.856	57.8257	22.432	18.3483	14.6945	10.9008
7.91634	8.54297	5.48267	3.48245	2.60906	2.43477	2.57044	2.64689	26.9541	58.8043	86.3432	57.5973	22.4702	18.4336	14.7313	10.8671
7.70727	8.32048	5.33962	3.44474	2.57786	2.41288	2.53626	2.64095	26.8856	59.28	87.0234	58.1531	22.4754	18.4755	14.8058	10.8926
7.252	7.66467	4.98307	3.29978	2.4868	2.33743	2.48969	2.67244	26.628	60.0497	88.7196	59.2506	22.8576	18.7407	14.9145	10.894
6.71625	7.04614	4.7299	3.19412	2.3809	2.26268	2.45368	2.67473	26.8112	60.6877	89.9344	60.1897	22.6956	18.6882	14.8863	10.8018
6.11582	6.42777	4.47915	3.10848	2.34423	2.27033	2.46278	2.70567	27.4758	61.687	90.8432	60.6925	22.7692	18.6524	14.8116	10.7177
5.60724	6.0109	4.31077	3.1021	2.34634	2.31521	2.50904	2.75238	27.4759	61.4697	90.6724	60.5232	22.7145	18.473	14.6403	10.5282
5.27601	5.70334	4.17771	3.08302	2.3569	2.35705	2.54347	2.74667	27.7273	61.2616	89.7456	60.0767	22.5321	18.1405	14.2878	10.3106
4.85222	5.29185	4.04347	3.0867	2.35476	2.35156	2.53122	2.74071	28.4621	62.4433	90.8033	60.5171	22.571	18.1025	14.2142	10.1997
4.37793	4.90868	3.91313	3.03526	2.36705	2.3957	2.56057	2.74867	28.8159	62.8986	91.7178	61.2165	22.4886	17.6933	13.8	9.83309
4.13374	4.68897	3.88399	3.03976	2.36481	2.39722	2.57337	2.71873	29.4533	63.2194	91.9794	61.2762	22.1379	17.2414	13.4424	9.50936
3.97441	4.6177	3.88977	3.06042	2.40196	2.45677	2.63199	2.67162	30.7952	65.1329	93.5205	62.2117	21.8545	16.6511	13.0037	9.1508
3.82029	4.39772	3.85631	3.06925	2.42313	2.48592	2.68326	2.64598	31.0503	64.8438	91.9829	61.3283	21.6112	15.9751	12.3789	8.74429
3.60266	4.18668	3.85849	3.11223	2.4854	2.55507	2.76732	2.6358	31.5771	65.5482	92.1984	61.1505	21.322	15.544	12.0321	8.46798
3.44398	4.0213	3.85883	3.14112	2.50234	2.5803	2.81649	2.65326	32.1045	65.3233	91.1515	60.5442	21.0774	15.2289	11.8196	8.34386
3.35323	4.04958	4.06522	3.28111	2.56453	2.66633	2.9105	2.72665	32.6041	65.5017	90.1935	59.7541	20.6519	14.808	11.4773	8.03068
3.40204	4.30162	4.56587	3.61773	2.67558	2.79848	3.0774	2.88154	32.2113	64.2381	87.9029	58.3908	20.3072	14.4708	11.1543	7.80508
3.43504	4.61251	5.02568	3.92547	2.81936	2.9408	3.25786	3.06539	32.8308	64.6144	86.989	57.6462	19.9526	13.975	10.7656	7.53537
3.51055	4.88611	5.46263	4.321	2.98828	3.15479	3.49061	3.25815	33.3117	65.1841	86.477	57.2825	19.6577	13.5121	10.2982	7.18623
3.61762	5.22951	5.98512	4.73283	3.16375	3.33812	3.71379	3.4363	33.3422	64.4955	84.242	55.5074	19.2386	13.2992	10.0705	7.02622
3.71921	5.62815	6.67243	5.27548	3.39166	3.57072	3.95495	3.63842	34.6727	65.3025	84.4302	55.5368	18.952	12.8003	9.64672	6.65909
3.93332	6.15953	7.47279	5.95216	3.66343	3.78059	4.1797	3.84222	34.6022	63.9134	81.8127	53.8563	18.489	12.3234	9.12737	6.21782
4.261	6.94686	8.67171	6.89789	4.0786	4.14427	4.55405	4.15208	33.888	62.8426	80.1704	52.6998	18.025	11.9834	8.76528	5.89685
4.72705	8.02032	10.4093	8.27478	4.57257	4.49748	4.90329	4.44458	33.1869	61.7157	78.9149	52.0748	17.6976	11.5754	8.45766	5.64861
5.41654	9.41964	12.3926	9.84079	5.21744	4.92694	5.30648	4.78097	32.8243	60.7084	77.4133	51.2674	17.5249	11.3117	8.19735	5.44752
6.08348	10.6493	14.264	11.516	5.85893	5.33158	5.62207	4.97929	31.5415	58.2288	74.3645	49.5255	17.0692	11.0958	8.001	5.28697
6.64715	11.9192	16.2916	13.2767	6.50048	5.79635	6.04437	5.30718	30.6668	56.8532	73.6646	49.3894	16.981	10.9336	7.91495	5.19671
7.22787	13.0743	17.9999	14.586	6.99368	6.23519	6.38253	5.56895	29.5458	55.2398	72.1368	48.4748	16.6443	10.736	7.7907	5.06235
7.58242	13.6477	18.8352	15.4302	7.47387	6.80546	7.03599	6.16608	27.7256	53.0917	70.3662	47.287	16.2211	10.6053	7.77369	5.06596
7.70699	13.884	19.3687	16.274	7.94978	7.19234	7.51846	6.63691	26.9542	51.5088	68.4443	46.3118	16.0264	10.3792	7.63384	5.01459
7.79202	13.9851	19.6553	16.7939	8.46823	7.7069	8.10216	7.15257	26.1783	50.078	67.9576	46.6325	16.0777	10.3172	7.60245	4.97078
7.79602	13.898	19.6249	16.995	8.83946	8.37365	8.95224	7.88218	26.2698	50.0236	68.4404	47.1968	16.0194	10.2527	7.58856	4.96967
7.49736	13.2284	18.9544	16.6089	9.01966	8.88071	9.63912	8.56734	26.3374	50.2474	68.8527	47.4351	15.7642	10.0356	7.48256	4.88067
7.15459	12.6433	18.2901	16.1961	9.15131	9.41869	10.5133	9.43064	26.1159	50.3433	69.0812	47.3551	15.7708	10.0003	7.49546	4.88183
6.95492	12.0723	17.6473	16.0365	9.52963	9.94176	11.2298	10.0887	25.4908	49.244	67.1987	46.1123	15.3818	9.77518	7.32342	4.82929
6.79887	11.7698	17.4433	16.1678	9.87355	10.5473	12.133	10.9927	24.6633	47.8629	65.7023	45.2071	15.1624	9.55957	7.1448	4.73021
6.93954	12.0655	18.0892	16.6994	10.3441	11.4141	13.1467	11.7437	23.5521	45.9088	63.2247	43.7954	14.907	9.31984	6.91248	4.5677
7.96155	13.8275	20.0908	17.6805	11.0678	12.5009	14.368	12.8457	22.8016	45.0245	62.2232	43.2404	14.5585	9.0667	6.76382	4.45393
8.79391	15.1031	21.3075	18.2365	11.8319	13.4537	15.3062	13.5575	22.1033	43.4095	59.4979	41.3725	13.9991	8.75203	6.50078	4.28327
9.06651	15.6464	22.0005	18.6302	12.5634	14.3204	16.3448	14.5279	20.4061	40.8303	56.0987	39.0258	13.4195	8.3511	6.20604	4.112
9.3499	16.1061	22.3887	18.7467	12.9251	14.8748	17.0569	15.1212	18.7214	38.1513	53.3276	37.1847	12.8624	7.95643	5.9529	3.96683
9.3776	16.1421	22.3157	18.6306	13.3895	15.4619	17.8333	15.8181	17.3325	35.1038	48.915	34.3345	11.9241	7.41598	5.51704	3.70387
9.35681	16.0216	21.9533	18.1679	13.6129	16.0183	18.6182	16.4392	15.9466	32.2426	45.2552	31.8851	11.2381	7.19279	5.35418	3.5898
9.22122	15.575	21.3271	17.6918	13.7894	16.4626	19.2878	17.0576	14.4672	29.5345	41.8145	29.5437	10.4029	6.81151	5.05974	3.41445
8.98099	15.0675	20.5653	17.2124	14.3093	17.0266	20.0869	17.7524	13.3919	27.4019	38.9668	27.2104	9.7083	6.58308	4.86899	3.32762
8.44952	13.9232	19.0194	16.2059	14.2402	17.1342	20.411	18.2293	11.8411	24.6844	35.3726	24.5968	8.93649	6.24347	4.616	3.21209
7.70299	12.6726	17.873	15.9363	14.2268	17.2637	20.9284	18.8014	10.4955	22.1575	31.7994	21.8639	8.08341	5.82093	4.34709	3.08927
7.52679	12.338	17.7315	16.5205	15.1172	18.2758	22.0945	19.8487	9.60684	20.3452	28.7806	19.6954	7.45674	5.50513	4.10449	2.96202
7.64182	12.6059	18.801	17.8532	15.985	19.3224	23.4317	21.2988	8.49975	17.8262	24.7981	16.9084	6.7469	5.14169	3.82183	2.85374
8.25584	13.6836	20.6526	19.726	17.0207	20.5393	24.9381	22.9285	7.67158	16.0905	22.5673	15.5033	6.2122	4.84145	3.65591	2.79776
8.84356	14.7485	22.6154	21.855	18.5153	22.3619	27.2832	25.4511	6.84865	14.1795	19.8958	13.8206	5.71013	4.43404	3.36353	2.67765
9.63711	16.458	25.6312	24.6811	20.3597	24.5563	30.0187	28.2418	6.23835	12.3793	16.8579	11.8097	5.09513	3.97887	3.06685	2.59875
10.2885	18.2628	28.5538	27.2018	22.4022	26.9356	32.9401	31.2134	5.58596	10.94	14.8689	10.5855	4.56058	3.56974	2.81333	2.48735

## Sheet: C07
li 1	li 2	li 3	li 4	li 5	l 6	li 7	li 8	re 1	re 2	re 3	re 4	re 5	re 6	re 7	re 8
10.3767	19.528	34.2156	43.9803	47.3313	46.3129	39.8196	36.5598	6.22162	3.73335	3.87968	4.62536	3.44434	3.51315	3.44055	3.67741
12.0217	22.5409	40.252	51.8669	55.2456	53.41	46.1756	42.0879	6.23343	3.78399	3.78185	4.50239	3.40745	3.49481	3.4676	3.6527
13.7444	25.7186	46.5132	60.326	62.6128	59.1795	51.1721	46.7698	6.34594	3.903	3.8257	4.49691	3.39322	3.46874	3.52496	3.61968
15.4495	28.6072	52.61	68.7985	70.5846	66.0783	56.9594	51.4279	6.57335	4.05232	3.9213	4.52948	3.44159	3.49618	3.64852	3.63338
16.7795	30.7919	56.4508	74.1443	76.2094	71.6037	62.3175	56.468	6.74838	4.19224	3.98119	4.5584	3.46597	3.51822	3.79977	3.6487
18.1493	33.2526	61.1092	80.5087	82.6341	77.6579	67.5988	60.5306	6.87877	4.27066	3.95467	4.49236	3.45046	3.48556	4.03274	3.6211
19.3793	36.0697	66.6989	87.0206	86.9492	80.8722	70.8922	63.8637	6.88994	4.28367	3.9712	4.43131	3.43874	3.49905	4.39783	3.6335
20.9945	39.8112	72.9346	93.4587	91.2257	84.4885	74.1913	66.2468	6.82699	4.27449	3.94665	4.41971	3.40574	3.45267	4.88206	3.57836
22.1892	43.3605	78.4837	98.3324	93.6526	85.8992	75.4119	67.4439	6.74488	4.21257	3.92803	4.33708	3.37768	3.3955	5.16462	3.51591
22.6055	45.4236	81.5963	100.655	94.69	87.5772	77.6078	69.0113	6.51978	4.06114	3.85459	4.26304	3.28816	3.3011	5.30177	3.42339
22.2872	45.7578	81.7761	99.7867	93.3917	87.304	78.2196	69.6605	6.17566	3.87596	3.73612	4.14089	3.17109	3.1679	5.36938	3.33156
21.6677	45.6675	81.4597	97.8924	91.3701	87.2696	79.4722	71.0648	5.72635	3.6395	3.57351	3.97672	3.03976	3.02802	5.31038	3.21698
21.2771	45.8441	81.8499	97.8453	90.5054	86.7932	79.1753	70.5168	5.31374	3.39661	3.41197	3.85942	2.88847	2.86274	5.15965	3.12216
20.7933	45.0834	80.1417	95.329	88.4111	86.0971	79.0445	70.2921	4.89524	3.1664	3.25488	3.78919	2.7479	2.71646	4.92521	3.01971
19.8811	43.1622	76.2406	90.4651	85.5168	84.6152	77.9175	69.1329	4.70609	3.00511	3.07587	3.67587	2.58492	2.53806	4.51483	2.88834
18.3768	40.204	71.0159	84.6858	81.318	82.3749	76.6159	68.0385	4.51978	2.803	2.92209	3.58056	2.46735	2.44347	4.09147	2.78326
17.3309	36.7242	65.05	79.1696	77.539	79.0146	73.3891	65.0328	4.502	2.74011	2.82979	3.47065	2.37401	2.37803	3.86653	2.73527
16.7355	34.6787	61.4981	75.3607	74.5405	75.6659	69.7729	61.6379	4.57974	2.73211	2.69088	3.42469	2.33528	2.33364	3.74777	2.67139
16.6629	34.0162	59.9295	73.3663	72.7619	74.0957	68.0845	59.565	4.75263	2.76522	2.62105	3.37119	2.28923	2.31326	3.90515	2.62228
16.5284	33.733	58.3162	69.8893	69.2265	70.5257	64.5739	56.2128	4.98439	2.83875	2.55751	3.32713	2.26185	2.30206	4.18345	2.55221
16.6132	33.9412	58.3159	68.5103	66.8367	67.2398	61.0845	52.8904	5.24514	3.0092	2.52201	3.3007	2.25894	2.31213	4.52596	2.47546
16.85	34.6816	59.2374	68.3521	64.5601	63.2585	56.9148	48.9523	5.62132	3.24804	2.49734	3.24565	2.26148	2.29745	4.72266	2.43332
17.2888	35.0429	59.7937	68.6612	63.6964	61.4181	54.9966	47.2543	6.17182	3.62695	2.50892	3.27526	2.2675	2.29285	4.76663	2.37524
17.6635	35.6204	60.5108	68.9443	63.2524	60.6281	54.0777	46.4277	6.6795	3.91293	2.48503	3.24335	2.24956	2.26338	4.72902	2.33089
17.6083	35.4339	59.8247	67.6671	62.3815	60.3913	53.8828	46.1995	7.29571	4.29768	2.47416	3.23445	2.20619	2.21171	4.62326	2.26322
17.3485	34.5768	57.6444	64.9488	60.5568	59.6564	53.5181	45.8554	8.05834	4.66423	2.51833	3.20171	2.15729	2.1599	4.3828	2.22033
16.9531	33.5326	55.7265	63.0447	59.3554	58.9343	52.7973	44.9718	8.89703	4.98575	2.58224	3.17951	2.13694	2.11116	3.95929	2.17435
16.3962	31.8796	52.8671	60.129	57.1904	56.8608	50.8356	43.262	9.934	5.41316	2.67946	3.19736	2.13165	2.10687	3.5122	2.17397
15.6236	29.8681	49.323	56.6457	55.0067	55.2518	49.6821	42.5897	10.8071	5.72195	2.84444	3.2771	2.16993	2.13403	3.03666	2.17019
14.8898	28.4921	45.9865	52.4244	52.6109	54.2552	48.8932	41.86	11.5923	5.86243	2.91306	3.29107	2.18368	2.19309	2.73525	2.19175
13.9	26.5078	42.3544	48.3846	49.992	52.0936	47.0346	40.5359	12.6094	6.04702	3.04119	3.3245	2.23729	2.26447	2.5462	2.20506
13.1036	24.7118	39.7425	45.1755	46.6985	49.0514	44.5921	38.7911	13.8607	6.33897	3.19623	3.40158	2.31719	2.36913	2.46041	2.2422
12.8076	23.9893	38.8271	44.518	44.8684	46.1377	41.9157	36.8478	15.0347	6.57769	3.27576	3.45764	2.41263	2.49359	2.39328	2.32154
12.722	24.0295	39.3289	44.838	43.8023	44.1204	40.0155	35.2387	16.2192	6.84084	3.36273	3.5455	2.52423	2.63409	2.4025	2.38534
12.847	24.4806	39.8586	45.058	43.644	43.9162	39.7924	35.0043	17.2336	7.16276	3.4521	3.64486	2.63749	2.74966	2.45235	2.45829
12.9879	25.0362	40.9435	45.7914	43.7904	43.6947	39.2773	34.3809	18.0628	7.47376	3.52615	3.68675	2.75123	2.86481	2.51778	2.51766
13.0656	25.1489	41.266	46.2779	43.6204	42.7821	38.4958	33.6811	18.804	7.7001	3.59358	3.75164	2.85436	2.93267	2.54679	2.56333
12.9593	25.2537	41.9291	47.0036	43.1962	41.5641	37.2383	32.4768	19.7547	8.04178	3.67509	3.83055	2.96077	3.02376	2.60709	2.63155
13.3245	25.9514	42.6192	47.7006	43.1918	40.6048	35.9492	31.1062	20.0092	8.18802	3.70685	3.84081	3.02409	3.07639	2.65773	2.68491
13.9293	27.4218	44.4636	48.7927	43.1424	39.7995	34.845	29.7363	20.0321	8.23401	3.73982	3.90553	3.09518	3.13176	2.6876	2.74015
14.4247	28.7493	46.0434	49.7262	43.0433	38.9841	33.6997	28.5071	19.9371	8.3031	3.80378	4.00054	3.17526	3.19498	2.72087	2.77664
15.3859	30.5747	48.4379	51.4432	42.9645	37.6032	32.2554	27.246	19.5111	8.18985	3.80394	4.00415	3.2181	3.22708	2.75479	2.80529
15.9701	31.5818	49.2324	51.4801	42.1042	35.9492	30.5251	25.7019	18.8581	7.94328	3.74416	3.99149	3.22935	3.23899	2.75179	2.81169
16.7299	32.584	50.0201	51.4533	40.9347	33.8032	28.4847	23.8847	18.3642	7.75915	3.70147	4.0333	3.20016	3.21317	2.73671	2.79046
17.6879	33.9452	51.6042	52.3686	40.5619	32.2759	26.8369	22.4165	17.456	7.40431	3.60783	3.98551	3.15674	3.19382	2.7509	2.79585
18.4992	35.0568	52.8474	53.145	40.2529	31.2218	25.7813	21.4494	16.6513	7.0978	3.50771	3.92181	3.11554	3.17126	2.74339	2.79936
19.0933	35.8661	53.7365	53.6345	40.309	30.9526	25.4174	21.0331	15.5547	6.62383	3.35947	3.85987	3.06813	3.1425	2.74691	2.80454
19.3625	36.2176	54.2514	53.7738	40.0287	30.1793	24.5562	20.2248	14.2346	6.08751	3.17332	3.77725	2.99227	3.06806	2.72482	2.78103
19.4345	36.014	53.7708	53.1271	39.507	29.4769	23.5895	19.2	13.0544	5.57243	3.01199	3.68771	2.93636	3.02021	2.72538	2.78405
19.4713	35.7641	53.0975	51.8722	38.0727	28.288	22.725	18.5722	11.7741	5.0899	2.88457	3.69684	2.90942	2.98378	2.72927	2.78786
19.2654	35.7036	52.6838	50.8876	37.0669	27.6296	22.365	18.305	10.6116	4.6457	2.74495	3.62959	2.89888	2.99193	2.74755	2.79654
18.9452	35.226	51.7372	49.5989	36.0319	27.1401	21.8604	17.751	9.32486	4.17107	2.61769	3.55038	2.87232	2.96519	2.74718	2.83451
18.3484	34.2483	49.7417	47.308	34.7946	26.9502	21.7879	17.5545	8.25769	3.7396	2.55434	3.5269	2.87562	2.9708	2.77282	2.86709
18.2563	33.8898	48.6154	45.4511	33.194	25.8945	20.996	16.9326	7.13344	3.358	2.49507	3.52892	2.89089	2.98592	2.79752	2.89514
18.1	33.3282	47.2089	43.899	31.7301	24.7695	20.22	16.4242	6.38229	3.09068	2.45837	3.52588	2.89418	3.02147	2.84701	2.94792
17.8717	32.7094	45.3495	41.4256	29.6977	23.542	19.5094	16.0032	5.87036	2.92238	2.45203	3.5789	2.90931	3.05906	2.89552	2.99463
17.4269	31.8371	43.5588	39.9126	28.6517	22.7293	18.9627	15.6255	5.3235	2.74939	2.43333	3.57722	2.91954	3.10981	2.94704	3.06454
17.2025	31.0498	42.1528	38.531	27.8149	22.0468	18.2741	14.9832	4.79776	2.53549	2.4055	3.58194	2.92351	3.12802	3.01797	3.15373
16.9556	30.3467	40.8903	37.347	26.9526	21.3206	17.6682	14.4902	4.49725	2.46715	2.43504	3.63815	2.95413	3.17863	3.11165	3.25485
16.5765	29.8654	40.2986	36.2255	25.7469	20.4349	17.1145	14.1041	4.24117	2.39267	2.44633	3.70167	2.99323	3.22289	3.18173	3.34174
16.1551	29.1808	39.4825	35.2623	24.6505	19.6031	16.551	13.6855	4.00774	2.34618	2.44655	3.75265	3.03238	3.28182	3.27032	3.4305
15.5334	28.0932	37.987	34.2361	24.0497	18.9215	15.8769	13.1093	3.86533	2.30188	2.46046	3.81973	3.09515	3.35923	3.37844	3.53268
15.1317	27.2384	36.8608	33.1636	23.3667	18.5491	15.514	12.7014	3.78691	2.2551	2.48767	3.88456	3.19288	3.46315	3.49884	3.67022
14.7837	26.427	35.8234	31.9422	22.5528	17.6426	14.6941	12.1014	3.69974	2.23672	2.53616	3.91717	3.30281	3.56771	3.62146	3.80171
14.4314	25.7738	34.7604	30.8124	21.6537	16.8852	14.1567	11.7353	3.67517	2.2413	2.6336	4.02134	3.43685	3.69621	3.7603	3.95253
13.9774	24.7845	33.2741	29.4721	20.7171	16.0274	13.389	11.0933	3.67159	2.27948	2.71601	4.11662	3.60735	3.9363	3.96291	4.14224
13.6329	24.1367	32.2913	28.7265	20.1927	15.2865	12.6323	10.4158	3.71887	2.34794	2.86442	4.2746	3.93048	4.36784	4.34653	4.48968
13.23	23.2485	31.0121	27.7354	19.5772	14.6381	12.0071	9.91215	3.74909	2.44812	3.09294	4.50445	4.32726	4.8266	4.76005	4.91182
12.9121	22.4159	29.7316	26.6277	19.0397	14.2698	11.6789	9.63749	3.83132	2.69647	3.45147	4.98771	5.11113	5.58764	5.33338	5.51316
12.6055	21.5704	28.2911	25.2343	18.1675	13.7922	11.3208	9.30518	3.91334	2.97749	3.76128	5.34174	5.75205	6.45474	6.14789	6.31027
11.8673	20.4722	26.5894	23.6177	17.2561	13.4045	11.0432	9.05433	4.03702	3.32228	4.1488	5.9099	6.60692	7.43798	6.98429	7.16815
11.2806	19.352	25.241	22.8034	16.7719	13.0771	10.77	8.80525	4.20213	3.68036	4.53631	6.58027	7.63468	8.47157	7.85709	8.10896
10.8819	18.6343	24.307	21.9513	16.3254	12.9013	10.5373	8.57347	4.3724	4.18286	5.10751	7.5213	8.97387	9.93876	8.94872	9.17908
10.301	17.217	22.4376	20.485	15.7046	12.6474	10.2708	8.31289	4.49067	4.7058	5.62903	8.32252	10.1756	11.4264	10.1109	10.2847
9.75258	16.258	20.8501	19.0899	15.0668	12.3642	10.1543	8.2277	4.62095	5.19601	6.04577	9.07891	11.2998	12.5993	11.1903	11.4837
9.3285	15.2846	19.5037	17.8897	14.1803	11.8385	9.89186	8.06302	4.77022	5.80971	6.53587	9.91902	12.3944	13.7388	12.2781	12.6887
8.65685	14.2407	18.5562	17.1659	13.7973	11.6085	9.57985	7.72681	4.89176	6.30186	6.94135	10.6966	13.4921	14.8661	13.5093	14.0415
8.0914	13.0719	17.0715	15.9491	13.0507	11.1039	9.1826	7.41862	4.9529	6.72313	7.39956	11.4262	14.3433	15.8183	14.5861	15.3755
7.5413	12.1574	15.7524	14.7174	12.1008	10.4103	8.56933	6.90217	5.11381	7.18385	7.83594	12.0906	15.2356	16.7895	15.4849	16.3697
6.83046	10.7951	13.8408	12.8756	10.8298	9.62241	8.10895	6.5639	5.18225	7.46976	8.25405	12.693	15.9245	17.2244	15.8525	16.8456
6.31881	9.74664	12.4402	11.6446	9.97972	8.85451	7.5086	6.17524	5.28095	7.56095	8.44227	12.9477	16.2152	17.2809	16.0144	17.1943
5.99241	9.00215	11.3901	10.6048	9.07913	8.19948	6.99013	5.79075	5.34604	7.51353	8.59577	13.159	16.2659	16.9233	15.7108	17.0346
5.66463	8.33976	10.5256	9.73541	8.49552	7.89492	6.73815	5.55182	5.32846	7.358	8.74008	13.4455	16.5413	16.7924	15.3585	16.6596
5.33757	7.58226	9.41524	8.70069	7.74932	7.41398	6.33616	5.21995	5.29392	7.16323	9.00514	13.8244	16.6501	16.3753	14.7457	16.0845
5.03052	6.93438	8.48901	7.95157	7.16114	6.82234	5.88495	4.9018	5.30314	6.97985	9.2664	14.0169	16.7946	16.1206	13.9945	15.2953
4.82259	6.42357	7.89165	7.38534	6.62384	6.33036	5.50758	4.60208	5.23356	6.65658	9.34633	14.0934	16.9984	15.5859	13.0163	14.2321
4.68409	6.07675	7.45044	6.9743	6.20386	5.89446	5.11414	4.29824	5.3209	6.68979	10.0141	15.0302	18.229	15.8371	12.4884	13.5526
4.47551	5.6521	6.99692	6.518	5.79378	5.48178	4.80702	4.05532	5.38057	6.91714	11.1543	16.5957	20.0421	16.6394	12.2811	13.0425
4.2457	5.2444	6.50741	6.07323	5.42716	5.14646	4.48618	3.77584	5.55238	7.2654	12.3116	18.0618	21.6485	17.2973	12.316	12.9029
4.01394	4.8603	6.07807	5.61492	4.89632	4.62267	4.05665	3.44665	5.82253	8.01271	14.2385	20.0864	23.2817	18.0589	12.3947	12.713
3.8488	4.54565	5.77903	5.33296	4.5391	4.13875	3.60006	3.13516	6.1568	8.7524	16.215	22.3295	25.3453	19.3157	13.0786	13.2549
3.64173	4.11328	5.30384	4.80838	4.05717	3.71219	3.23087	2.86605	6.36339	9.23575	17.6065	23.9175	26.606	20.1463	13.8253	13.9286
3.44113	3.71765	4.79238	4.35855	3.68114	3.4363	2.98888	2.71277	6.65044	9.58918	18.3634	24.8402	27.6675	21.3402	15.0822	15.2792
3.33806	3.44106	4.46615	4.10906	3.46049	3.23452	2.84118	2.64157	6.76299	9.70792	18.816	25.2965	27.8379	22.2428	16.732	17.0995
3.25836	3.21883	4.13007	3.88759	3.31126	3.13204	2.74714	2.60205	6.90016	9.74688	18.9717	25.4108	27.814	23.324	18.853	19.6816
3.30254	3.06775	4.00876	3.85183	3.34689	3.18996	2.78688	2.66392	7.1545	9.83349	19.0983	25.6941	28.2231	25.3354	21.9497	23.18
3.39845	3.10136	4.06001	4.01301	3.55994	3.38185	2.97483	2.8836	7.47023	10.0604	19.2186	26.0892	29.3419	28.7285	26.4163	28.0994
3.46678	3.17196	4.13285	4.15801	3.81377	3.63954	3.19726	3.12641	7.77295	10.3837	19.6451	27.2053	31.4619	32.9014	31.7248	33.9024
3.56634	3.26198	4.20137	4.30742	4.05768	3.88844	3.39242	3.32603	8.30893	11.1127	21.0463	29.4583	34.2381	37.0517	36.6193	39.4859
3.6714	3.38485	4.3424	4.73055	4.33024	4.17429	3.63981	3.57419	8.86382	12.0511	22.9408	32.653	38.4528	42.0696	41.7576	45.0183
3.75317	3.48387	4.51378	4.97474	4.59442	4.41555	3.91792	3.86465	9.63131	13.5363	26.265	37.4059	43.4154	47.9376	47.993	51.2935
3.91125	3.58996	4.61791	5.19207	4.90391	4.67679	4.14916	4.08616	10.6927	16.1196	32.2589	45.8891	51.1034	54.4104	54.2835	57.6314
4.09591	3.68858	4.74169	5.42983	5.19295	4.89585	4.33328	4.29311	12.1537	19.1696	39.3083	55.7771	60.2376	60.9357	59.7466	63.0645
4.21371	3.74807	4.85005	5.64698	5.42227	5.02481	4.46316	4.46952	13.5174	22.1012	45.9304	64.4236	67.7145	66.6822	64.8233	67.5947
4.32941	3.78781	4.87105	5.68874	5.42874	5.01753	4.46495	4.50164	14.5129	24.3667	51.1539	71.5524	74.353	72.1229	69.7753	71.8859
4.43104	3.76967	4.8216	5.59687	5.34276	4.93481	4.43181	4.51315	15.2679	25.9738	54.5409	76.3091	79.3201	76.9856	73.8398	74.6179
4.5395	3.7031	4.7739	5.36611	5.29112	4.8403	4.36557	4.47294	16.0406	27.3096	57.2583	80.4182	83.3009	80.5631	77.5198	77.6948
4.54915	3.60672	4.62941	5.2954	5.21375	4.70751	4.23362	4.34592	16.7182	28.654	60.055	84.5757	87.0825	82.3329	79.1281	79.0407
4.5638	3.56854	4.5505	5.10262	4.97627	4.4899	4.07408	4.22074	17.3784	29.7423	61.871	86.902	88.8027	82.9526	79.3271	79.149
4.51458	3.44825	4.41343	4.92146	4.72456	4.25163	3.8653	3.98134	17.4259	29.8207	61.4387	86.6304	89.1558	82.5723	78.0845	77.7058
4.3719	3.29614	4.20292	4.60572	4.34783	3.95207	3.6575	3.75921	17.4634	29.8628	60.8676	86.3832	89.2813	81.574	76.5322	76.1102
4.19369	3.14304	3.94515	4.30634	4.07084	3.7129	3.38474	3.44389	17.3655	29.8014	60.4518	86.0912	88.6644	79.4066	73.6337	73.5393
4.02565	2.90298	3.63834	3.97011	3.77157	3.46101	3.1865	3.21754	17.3812	29.8881	60.0926	85.4012	87.7864	77.1968	70.3826	70.7762
3.92944	2.74346	3.38165	3.65475	3.46479	3.22571	2.99075	2.99989	17.3697	29.8145	59.4053	83.9395	85.7309	73.6219	66.2945	67.3659
3.8427	2.57729	3.15831	3.36625	3.18862	2.98591	2.82033	2.82176	16.8101	29.1076	58.1577	81.7678	83.0234	70.7784	63.1646	64.5181
3.90977	2.43284	2.9815	3.20968	3.07114	2.88633	2.71244	2.68591	15.912	27.8366	55.8257	78.252	79.1359	67.3897	60.016	61.3268
3.90466	2.29363	2.83854	3.12539	2.98465	2.78524	2.62183	2.56459	15.3544	26.9515	54.3032	75.4244	75.7915	64.8272	58.3464	59.7511
3.99084	2.18746	2.64828	2.94107	2.87252	2.7136	2.58153	2.50714	14.7121	25.9509	52.9184	72.7651	72.0037	62.6137	57.4811	58.9288
4.13757	2.1583	2.53835	2.83993	2.81233	2.65888	2.57068	2.44339	14.289	25.134	50.9	68.6891	67.563	61.0812	57.3669	58.3415
4.34571	2.12684	2.49497	2.77946	2.76326	2.59788	2.53645	2.37507	14.375	25.3186	50.863	67.7305	65.4246	60.2977	58.0772	58.7678
4.52733	2.09385	2.44704	2.72786	2.73693	2.56759	2.51545	2.34101	14.6647	25.9227	51.4944	67.7624	64.1755	58.7902	57.832	58.552
4.67476	2.08262	2.38056	2.63807	2.68045	2.52016	2.47306	2.29268	14.8473	26.4658	52.2043	67.8382	62.8686	57.7661	57.35	58.1742
4.75683	2.04581	2.32786	2.56597	2.61198	2.45107	2.40793	2.24056	15.1397	27.1198	53.3517	69.2564	63.9114	58.289	58.134	58.8348
4.83569	2.03534	2.28242	2.49873	2.56438	2.4099	2.37291	2.20975	15.241	27.6235	54.1689	69.9284	64.4843	58.4661	57.7823	58.0218
4.89872	1.99627	2.20556	2.40079	2.48898	2.3372	2.30637	2.14917	15.3152	27.703	53.7869	69.251	63.665	58.0305	57.6654	57.4219
4.99469	1.97269	2.14081	2.33598	2.44009	2.32819	2.2802	2.13694	15.3768	27.8166	53.5984	68.8369	62.6966	56.4813	56.2249	56.2453
5.05133	1.9562	2.08685	2.2689	2.42139	2.30245	2.25351	2.12075	15.2233	27.6388	53.1876	68.4095	62.3132	55.1706	54.2252	54.3533
5.15534	1.97109	2.05238	2.23031	2.38601	2.27682	2.2413	2.11197	14.8247	26.8791	52.0267	67.3246	61.5529	53.7876	51.8874	51.8591
5.30691	2.03328	2.06939	2.24749	2.38333	2.27165	2.21912	2.1052	14.1677	25.8803	50.6648	65.7757	59.7556	51.7551	49.674	49.6747
5.7711	2.1683	2.12554	2.27509	2.40712	2.29353	2.23431	2.12356	13.6446	25.1618	49.3871	64.3175	58.5975	50.1601	47.7541	47.6443
6.15174	2.30868	2.19305	2.34802	2.451	2.32786	2.24284	2.12629	13.3838	24.6319	48.4364	63.3679	57.7581	49.1893	46.6901	46.5843
6.5036	2.4412	2.27258	2.40669	2.49208	2.34917	2.25959	2.14551	13.2909	24.6321	48.2156	63.1771	57.4281	47.9597	45.1385	45.2584
7.11515	2.61048	2.36132	2.49384	2.56848	2.39898	2.27135	2.16467	13.1837	24.4842	48.2239	63.1547	56.9114	46.4678	43.391	43.602
7.70543	2.77208	2.45006	2.55627	2.61251	2.43668	2.29117	2.18432	13.0375	24.3094	47.7645	62.3698	56.5865	46.3168	42.2137	42.2815
8.32411	2.9106	2.52593	2.66835	2.72115	2.50829	2.33262	2.22182	12.9387	24.1655	47.0914	61.481	55.5788	45.1447	41.2352	41.6468
9.16389	3.14818	2.63945	2.78379	2.82446	2.56573	2.38029	2.25786	12.9273	24.1906	46.9632	61.0093	55.1899	44.5444	40.857	41.3222
9.80191	3.32853	2.72128	2.84629	2.89173	2.61421	2.42807	2.30244	12.8875	24.1588	46.7846	60.755	55.1054	44.1603	40.5484	41.0826
10.3299	3.47361	2.83227	2.96715	2.97528	2.66389	2.47292	2.36084	12.6188	23.6535	45.995	60.053	54.6723	44.2701	40.8605	41.4587
10.8205	3.63661	2.94788	3.08263	3.09294	2.74107	2.54433	2.42446	12.5135	23.4434	45.3929	58.9502	53.1983	42.8452	40.0109	41.1845
11.3537	3.77105	3.04974	3.18612	3.19277	2.8138	2.61149	2.49998	12.4545	23.405	45.366	58.5513	52.6129	42.384	39.5801	40.8463
11.7012	3.92071	3.15301	3.28525	3.2718	2.85277	2.65355	2.54349	12.439	23.5187	45.1963	58.1019	52.2081	42.1155	39.0477	40.2236
11.9384	4.0076	3.23386	3.40321	3.40114	2.95397	2.74892	2.63944	12.6212	23.7687	45.4656	58.3243	51.6245	41.2671	38.6299	39.4344
11.8516	4.03335	3.30054	3.46847	3.45077	2.98687	2.79451	2.70504	12.6866	23.8485	45.5786	58.2677	51.2654	40.9371	38.2457	38.9877
11.4847	3.97024	3.33041	3.54551	3.52424	3.05593	2.8478	2.76372	12.5873	23.6063	45.1109	57.8984	51.0328	40.7063	37.5904	37.8873
10.999	3.8896	3.36974	3.6499	3.63678	3.13906	2.91562	2.81421	12.7026	23.7667	45.302	57.9669	51.0867	40.5753	37.204	37.4163
10.5659	3.82253	3.3976	3.72648	3.74511	3.23215	2.98651	2.85451	12.9752	24.3489	45.8238	58.0494	50.6315	40.2032	36.7289	36.6981
9.95441	3.7015	3.37347	3.75589	3.79241	3.27134	3.02621	2.89289	13.2076	24.7392	46.2363	58.3525	50.7678	40.1854	36.15	35.7633
9.15884	3.58363	3.38163	3.81963	3.84198	3.30662	3.06564	2.93374	13.3718	25.084	46.4723	58.448	50.61	39.7487	35.6877	35.4281
8.29886	3.42015	3.39929	3.87197	3.88033	3.35211	3.12122	2.97947	13.3016	25.2753	46.6986	58.3407	50.4015	39.0614	35.095	34.9178
7.5395	3.28219	3.38867	3.88	3.88397	3.37118	3.14931	2.97694	13.2232	25.2165	46.1738	57.2202	49.1476	38.1774	34.377	34.1883
6.86389	3.16735	3.40848	3.93102	3.9378	3.43104	3.19714	3.00926	13.3837	25.6209	46.7626	57.5347	49.1225	38.2614	34.3734	34.1193
6.33407	3.06876	3.38334	3.9103	3.91449	3.44644	3.21939	3.04002	13.59	26.2534	47.4576	57.6539	48.2787	37.4905	34.1436	33.8655
5.84915	2.98229	3.36703	3.89707	3.90138	3.45417	3.23267	3.06425	13.5975	26.4744	47.6466	57.7202	47.896	37.074	33.7111	33.302
5.39507	2.91078	3.39392	3.94135	3.94065	3.49452	3.24108	3.06714	13.4647	26.1484	47.0769	57.096	47.0725	36.228	32.9911	32.4693
4.9779	2.82874	3.45379	3.99346	3.98537	3.5565	3.29659	3.09964	13.2689	25.6917	46.2523	55.4807	45.2647	35.5635	32.7482	32.3248
4.59931	2.78914	3.48151	4.00988	4.01166	3.58605	3.30638	3.09159	13.0509	25.2922	45.6923	54.7571	44.3199	35.2612	32.5566	31.9994
4.33185	2.76274	3.49944	4.02822	4.02598	3.63231	3.3239	3.12723	12.8196	24.6554	44.966	54.0788	43.832	34.972	32.1383	31.4505
4.09843	2.75119	3.50922	4.01762	3.99927	3.62899	3.33252	3.14693	12.4924	23.9595	43.8764	52.5822	42.488	34.3382	31.6714	30.9112
3.98558	2.79248	3.58637	4.08908	4.05778	3.70478	3.41877	3.20666	12.1614	23.182	42.3524	50.4224	40.9648	33.2563	30.6968	30.1413
3.83764	2.78862	3.62997	4.10946	4.06966	3.75326	3.47595	3.22881	11.8093	22.4772	40.9564	48.4814	39.7594	32.6373	30.1903	29.6344
3.75635	2.79836	3.68047	4.16623	4.12145	3.82916	3.55181	3.26924	11.6952	22.1663	40.1961	47.4423	38.9094	32.0063	29.8138	29.2025
3.65459	2.8107	3.72045	4.18416	4.1584	3.91143	3.63853	3.3462	11.603	22.0029	39.3699	46.0534	37.7209	31.0796	29.1621	28.6763
3.60409	2.94173	3.90656	4.28817	4.19757	3.97892	3.71891	3.40686	11.6296	22.2243	39.1111	45.0531	36.6112	30.1357	28.2961	27.6524
3.54211	2.96105	3.99422	4.35905	4.27362	4.06137	3.79147	3.45812	11.5008	22.1899	38.9055	44.5402	35.8645	29.1806	27.2914	26.5584
3.50027	3.03763	4.13328	4.45686	4.33327	4.13632	3.88559	3.54257	11.4045	22.275	38.6136	43.719	34.7559	28.0648	26.1861	25.6972
3.5322	3.13596	4.29388	4.60936	4.4326	4.21264	3.95105	3.61892	11.3984	22.4839	38.769	43.2964	33.651	26.8964	25.3025	24.7358
3.55309	3.29783	4.54998	4.7503	4.5085	4.30334	4.02866	3.69476	11.1513	22.0192	37.9037	42.135	32.4441	26.1692	24.7042	23.943
3.59007	3.46258	4.88726	5.04709	4.67347	4.45328	4.17326	3.82718	10.8981	21.4874	36.7567	40.2932	30.5567	24.733	23.4897	22.6687
3.74903	3.78184	5.36039	5.44641	4.89853	4.59866	4.30546	3.93654	10.5685	20.8053	35.5337	38.8556	29.3819	23.6788	22.2642	21.4036
3.84892	4.09068	5.94212	6.0314	5.24456	4.78854	4.41722	4.02417	10.1461	20.2408	34.3314	37.2358	28.0847	22.4173	21.0757	20.2082
4.01188	4.40045	6.39554	6.39663	5.46293	4.94694	4.55558	4.14682	9.85184	19.5996	33.081	35.5932	26.5973	21.4022	20.402	19.4899
4.14384	4.6578	6.83094	6.80972	5.71336	5.10024	4.67946	4.26429	9.689	19.194	32.0087	34.0513	25.1865	20.3236	19.4554	18.4964
4.3472	4.93929	7.23679	7.14637	5.94724	5.27335	4.83332	4.39708	9.45143	18.4053	30.2397	31.6399	23.6309	19.4748	18.4395	17.5755
4.6305	5.34622	7.8324	7.61788	6.23541	5.51068	5.00688	4.52023	9.20314	18.0633	28.9377	29.7775	22.2294	18.4727	17.5955	16.7363
4.85021	5.75001	8.43449	8.1192	6.53403	5.71255	5.1759	4.68011	9.28862	18.3681	28.7915	29.1966	21.4218	17.4965	16.8974	16.2317
5.05902	6.21289	8.97505	8.4715	6.7051	5.83192	5.27509	4.77716	9.28239	18.2128	28.0989	27.8368	20.072	16.6742	16.4204	15.8579
5.20223	6.58504	9.38256	8.7621	6.94662	6.01949	5.45122	4.93567	9.14086	17.8002	27.2817	26.7215	19.1572	15.993	15.6447	15.2159
5.36465	7.11795	10.0161	9.18165	7.22393	6.26027	5.65919	5.13705	9.22702	17.711	26.8249	26.0273	18.4137	15.4883	15.0775	14.7044
5.5369	7.65216	10.7857	9.72329	7.50968	6.48345	5.85175	5.32538	9.25877	17.7813	26.2472	24.8699	17.4437	14.8273	14.3137	13.9975
5.68382	8.23456	11.5913	10.4165	7.9598	6.8137	6.16108	5.62114	9.19594	17.5621	25.4403	23.6928	16.4117	14.2295	13.9505	13.8092
5.66801	8.72148	12.4607	11.2839	8.52549	7.15134	6.43731	5.88934	9.08448	17.3153	24.754	22.8593	15.7861	13.943	13.6908	13.4628
5.78329	9.21698	13.3549	12.211	9.0602	7.44747	6.75409	6.23706	8.82322	16.2888	23.4328	21.5105	14.8251	13.3169	12.9307	12.6619
5.87015	9.92847	14.7005	13.4573	9.77436	7.92154	7.12761	6.56376	8.49924	15.3636	21.8243	20.01	13.8171	12.6879	12.3146	12.0474
5.94303	10.2989	15.4828	14.2701	10.3953	8.48962	7.58772	6.91961	8.14686	14.6647	20.9861	19.0743	13.0653	12.0119	11.7181	11.3986
5.99323	10.8921	16.8295	15.6035	11.2997	9.33356	8.32397	7.50547	7.86441	14.0833	19.7196	17.4644	11.8804	11.2454	11.1497	10.8204
6.19898	11.4616	17.832	16.8003	12.17	9.98668	8.9108	8.02866	7.29879	12.9125	17.8838	15.7208	10.8043	10.5002	10.4975	10.2797
6.14899	11.5539	18.218	17.4315	12.9075	10.7594	9.57804	8.5484	6.86175	11.7333	16.3017	14.2455	9.88798	9.6646	9.66471	9.52233
6.09566	11.5536	18.4216	17.8433	13.5747	11.5581	10.1695	8.95038	6.53486	10.6247	14.5871	12.848	8.93133	8.73256	8.72707	8.61481
6.0125	11.4191	18.3162	17.9282	14.0478	12.2864	10.8767	9.69943	6.22241	9.58668	13.1335	11.6242	8.04782	7.8862	8.01162	8.01463
5.86551	11.256	18.2256	18.1828	14.6751	13.0421	11.4277	10.1684	6.04759	8.82679	11.8601	10.7467	7.38951	7.20071	7.49566	7.59979
5.82943	11.1273	18.1849	18.6724	15.751	14.2568	12.4284	11.0312	5.84092	7.9441	10.5806	9.77181	6.78037	6.61975	7.01001	7.18948
5.82224	11.1038	18.3135	19.2403	16.6891	15.2418	13.027	11.5146	5.57441	6.83867	9.09192	8.7165	6.16471	6.11575	6.45404	6.70308
5.93754	11.2198	18.5621	20.1195	18.1722	16.8499	14.2077	12.5398	5.51147	5.75511	7.5879	7.55683	5.418	5.54197	5.76024	6.01245
6.15485	11.6552	19.3113	21.5025	20.1194	18.937	15.7443	13.8793	5.50692	5.04962	6.52618	6.8544	4.92062	4.99891	5.17454	5.47227
6.55902	12.5763	20.9206	23.6358	22.6596	21.5512	17.8647	15.8179	5.64516	4.57897	5.81149	6.25242	4.54832	4.60517	4.74734	5.0695
6.90998	13.4078	22.6696	26.4245	26.1224	24.9483	20.6443	18.4566	5.75338	4.17137	5.12805	5.73056	4.20342	4.31547	4.40402	4.70537
7.57318	14.6329	24.7586	29.5301	29.8988	28.6397	23.6165	21.0986	5.99636	3.95517	4.6975	5.43323	3.9817	4.05919	4.13542	4.38082
8.18378	15.8223	26.9276	32.6567	33.7337	32.5187	26.9618	24.2836	6.07459	3.74618	4.3876	5.22983	3.83496	3.85219	3.86345	4.06902
8.95521	17.1513	29.1224	36.2149	38.7487	37.7874	31.7344	28.5135	6.16898	3.66389	4.08124	4.91105	3.62051	3.64119	3.59303	3.81064
9.79459	18.7314	32.1455	40.6338	44.3164	43.6148	36.9983	33.1721	6.25636	3.69468	4.0241	4.78055	3.52202	3.50204	3.47955	3.71003
10.8321	20.5676	35.874	45.4964	49.598	48.7229	42.0251	38.2725	6.2951	3.7595	3.97988	4.70789	3.46468	3.44837	3.45412	3.66654

## Sheet: C08
li 1	li 2	li 3	li 4	li 5	l 6	li 7	li 8	re 1	re 2	re 3	re 4	re 5	re 6	re 7	re 8
17.0226	20.3481	23.3252	22.8577	20.381	21.2601	23.9905	18.7238	10.5377	12.9477	12.0397	11.4851	8.77308	8.19084	5.18668	3.71694
18.1152	22.533	26.7571	26.5151	23.0453	23.9423	27.2822	22.1807	9.83218	11.8326	10.7139	10.2174	7.78191	7.31411	4.74221	3.5077
19.945	25.9978	31.9464	31.5427	26.82	28.4845	32.606	26.758	9.06729	10.6023	9.29141	8.83355	6.70175	6.39632	4.23406	3.2422
21.9018	29.5638	37.2002	36.0088	30.3358	32.7937	37.6081	30.5823	8.69345	9.78742	8.22266	7.76562	5.67258	5.40357	3.69881	3.01556
24.3877	34.3875	44.4967	42.0402	33.8911	36.9154	42.5777	34.1728	8.33576	8.97654	7.04497	6.63521	4.82073	4.78146	3.38072	2.84594
26.1826	38.4449	50.9032	47.4609	36.9398	39.8725	45.995	36.5057	7.88593	8.23764	6.16354	5.72448	4.13818	4.24761	3.10178	2.71973
28.4875	42.7592	57.2627	52.6107	40.0969	43.0611	49.6076	39.4593	7.65624	7.73753	5.462	5.02384	3.65447	3.89102	2.9367	2.63455
31.624	48.9996	66.0881	59.0559	43.3799	46.3694	53.3648	42.3261	7.75107	7.75063	5.2295	4.74472	3.27893	3.56216	2.80159	2.60979
35.6966	56.9969	77.5998	67.9404	47.1112	49.1456	56.1504	44.7108	7.82978	7.69531	4.936	4.42973	3.01008	3.35785	2.73824	2.62787
39.5124	64.272	88.1737	75.4975	50.2047	50.7962	57.4928	45.4101	7.94181	7.7528	4.82388	4.27277	2.8207	3.22008	2.68948	2.64119
45.4797	72.5527	97.8008	82.8059	52.8147	52.2123	58.655	45.4138	7.9967	7.71323	4.80275	4.2224	2.79127	3.23047	2.72985	2.68444
52.9714	82.3795	109.209	91.3763	56.3192	54.0985	60.0735	46.3281	8.12458	7.77251	4.85767	4.23279	2.76712	3.21668	2.75823	2.73752
62.5324	93.739	120.814	99.5052	58.9483	54.7439	60.2283	46.605	8.28026	7.77324	4.8781	4.22934	2.78496	3.23789	2.78549	2.78766
71.9597	103.563	129.97	106.502	61.4819	55.0345	59.9985	46.5718	8.46193	7.86919	4.86973	4.2346	2.78898	3.2679	2.82701	2.86023
78.6127	110.149	135.903	111.336	62.3199	53.5995	57.8108	44.4022	8.53057	7.87296	4.8207	4.15215	2.72326	3.19818	2.78914	2.82206
88.3269	118.743	140.675	113.966	62.1457	51.4349	54.6256	41.847	8.61389	7.86854	4.80712	4.18076	2.72344	3.17796	2.74885	2.79159
99.5841	129.091	146.291	116.485	61.4452	49.2128	51.4954	38.9157	8.62599	7.84036	4.80966	4.1829	2.68054	3.13536	2.70177	2.71285
111.017	138.198	149.274	116.493	59.6263	46.35	48.0476	36.2637	8.83529	7.97796	4.85042	4.1336	2.62747	3.06278	2.65056	2.62645
124.71	149.399	153.54	117.421	58.6038	44.1271	44.9462	34.051	9.19096	8.1693	4.93675	4.12838	2.62241	3.02938	2.63386	2.5741
135.814	158.982	158.436	119.702	58.6645	42.6364	42.265	31.4327	9.5119	8.51114	5.15603	4.134	2.59395	2.97177	2.57574	2.47005
149.768	171.674	165.144	122.505	58.7311	41.8259	40.7498	29.7643	10.0631	8.84784	5.42249	4.257	2.64794	2.99826	2.58606	2.38689
161.632	182.91	171.151	124.111	58.8791	42.0011	40.5829	29.0729	10.5313	9.2731	5.72886	4.43281	2.74365	3.065	2.59845	2.35086
168.168	188.687	173.554	124.632	60.0265	43.7601	42.2409	29.9434	11.0899	9.72038	6.02376	4.57695	2.82785	3.15239	2.62372	2.33285
171.681	190.507	173.4	124.015	60.7143	45.2029	43.795	30.6356	11.834	10.421	6.433	4.71279	2.88992	3.18396	2.64224	2.33305
179.241	194.834	175.038	124.554	61.7984	46.5278	45.09	31.4677	12.4039	11.1517	6.9722	4.99315	2.96144	3.23088	2.67557	2.35321
185.077	198.36	175.512	124.14	61.981	47.1823	45.978	32.0523	12.8958	11.8316	7.39643	5.17852	3.02563	3.27801	2.67536	2.34446
186.307	197.093	173.005	121.502	60.7012	46.6386	45.7991	31.7884	13.9284	13.0783	8.12558	5.51781	3.13212	3.31632	2.67634	2.33594
185.439	194.437	168.165	116.804	58.4673	45.215	44.396	31.0001	14.86	14.5472	8.97858	5.79782	3.17713	3.29835	2.66541	2.34405
186.359	192.126	164.099	113.54	56.4904	43.2261	42.1008	29.4842	16.331	16.6561	10.1376	6.22992	3.26483	3.28956	2.64771	2.34824
188.711	191.95	162.152	111.139	54.5582	41.5679	40.4376	28.4153	19.0972	19.9311	11.8663	6.81036	3.33574	3.20381	2.63293	2.32581
191.406	193.001	162.361	110.68	53.224	39.4791	38.1882	27.2547	23.2063	24.6292	14.4292	7.73233	3.61333	3.27187	2.66764	2.34847
190.745	192.715	162.09	110.047	51.8629	37.6996	36.2142	25.8867	28.166	30.2037	17.5625	8.98655	4.01124	3.42068	2.67813	2.31135
188.185	190.034	160.455	109.233	51.0223	36.5609	34.8921	24.985	34.521	37.2543	21.4689	10.522	4.51786	3.60934	2.70814	2.30097
184.688	185.971	157.835	107.613	50.0545	35.2445	33.349	24.2863	43.9866	46.9029	26.879	12.74	5.23823	3.88396	2.75031	2.29325
189.911	190.3	159.175	107.879	49.9668	34.3337	31.6908	23.4436	55.1001	57.589	32.5067	15.0261	5.97939	4.21196	2.82153	2.31642
189.683	190.214	158.877	107.424	49.4996	33.504	30.4934	22.9116	67.0769	68.5227	38.101	17.2467	6.67194	4.48352	2.86334	2.31406
190.334	190.193	159.908	108.438	49.6201	32.865	29.6031	22.7305	74.4134	75.1312	41.6188	18.6916	7.2164	4.77942	2.93599	2.3515
193.58	192.258	160.702	108.329	48.8163	31.6753	28.2997	21.8754	81.4255	81.218	44.8025	20.0126	7.62109	4.96592	2.9597	2.32201
195.751	195.876	163.594	109.668	48.5927	30.9952	27.2963	20.9897	86.6114	85.4945	46.8116	20.9074	7.94039	5.12269	2.97325	2.31518
199.182	197.831	163.873	109.191	47.9139	29.9851	25.9975	20.0813	90.0845	87.6926	47.6889	21.2826	8.03958	5.18196	2.98889	2.33804
209.325	206.711	169.04	111.906	48.6979	29.8852	25.7959	19.6375	91.7558	88.5042	47.9715	21.4236	8.10222	5.30521	3.05791	2.37279
213.397	211.413	172.565	113.786	49.4765	30.1357	26.0463	19.7105	90.1688	85.5632	46.0177	20.5369	7.80807	5.24628	3.10694	2.41707
215.152	211.866	174.069	115.015	49.8702	30.3611	26.3519	19.5921	86.4283	80.6331	43.1102	19.4637	7.53176	5.23112	3.17338	2.4405
219.974	215.419	176.212	116.348	50.6367	30.7113	26.3875	19.1917	82.0886	75.7946	40.4656	18.4669	7.18546	5.09372	3.19041	2.44779
223.091	219.718	178.335	117.073	51.2253	31.2575	26.8454	19.4817	76.1629	69.5134	37.1483	17.2687	6.93268	5.11292	3.2728	2.51422
224.403	221.688	180.505	118.525	52.1935	31.867	27.3204	19.8124	70.5399	64.2098	34.3641	16.0668	6.56312	5.05325	3.30108	2.54384
229.608	226.65	183.881	120.666	53.6885	32.6835	27.9665	20.3558	63.7617	57.6119	30.9875	14.8217	6.29625	5.07659	3.34763	2.55418
230.634	227.942	185.138	121.009	53.9326	32.9367	28.0459	20.4561	58.5368	52.8108	28.3344	13.7911	6.07874	5.15601	3.45553	2.6238
231.296	227.69	183.847	119.997	53.7579	32.8898	27.8606	20.3237	53.4074	47.6478	25.6985	12.9378	5.95106	5.3096	3.58918	2.69524
232.142	229.089	185.092	120.473	53.7093	32.5437	27.3478	20.0225	48.5336	43.2941	23.5985	12.3167	5.87384	5.48328	3.7176	2.75816
232.075	229.812	183.827	118.427	52.8181	32.1585	26.9341	19.615	44.4186	39.9854	22.1063	11.8911	5.8499	5.70602	3.88096	2.86298
230.043	226.873	181.839	116.852	52.2616	31.9067	26.5102	19.4772	41.1459	37.4449	20.9472	11.7488	5.85298	6.01944	4.12028	2.97812
232.994	226.424	180.02	114.641	51.4218	31.7953	26.4031	19.4297	40.0935	36.4458	20.5028	11.9754	5.97115	6.36769	4.43868	3.14929
233.572	224.758	176.83	111.579	50.2039	31.2889	25.8475	18.8997	39.56	36.1079	20.5076	12.2843	6.09144	6.56512	4.65049	3.26911
235.492	226.736	177.844	111.475	49.8146	30.9644	25.5077	18.7207	39.0379	36.2729	20.7663	12.7153	6.22975	6.85142	4.90513	3.43244
238.128	229.747	179.358	111.464	49.9155	30.9225	25.2782	18.4924	38.3174	36.4618	21.3275	13.435	6.39941	7.0801	5.11625	3.57633
239.843	231.137	179.191	110.922	50.119	31.0356	25.1079	18.4059	37.8403	36.0091	21.2313	13.6355	6.3639	7.14511	5.22237	3.6476
243.955	232.887	180.97	112.683	50.6197	30.7588	24.8248	18.3616	37.5214	35.8044	21.1196	13.7959	6.4024	7.25453	5.36382	3.75382
246.354	234.672	182.394	113.584	50.6277	30.7	25.0995	18.5792	37.726	35.6523	21.1245	13.895	6.42611	7.21683	5.40908	3.86008
245.299	234.301	182.021	113.565	50.441	30.0698	24.3366	18.0506	38.5626	35.9616	21.2297	14.0204	6.43306	7.04135	5.3082	3.87332
241.014	230.243	179.633	112.495	50.2409	29.9421	24.2037	17.8974	39.7063	36.3556	21.1928	13.9854	6.47528	7.08688	5.39175	4.00663
241.581	231.183	180.531	113.085	50.193	29.7815	24.2039	18.0372	40.0528	36.1026	21.0676	13.9732	6.428	6.89602	5.32546	4.04515
237.581	226.919	177.159	111.38	49.4712	29.235	23.9459	18.0372	40.7719	36.1397	20.7247	13.4241	6.22819	6.64135	5.22683	4.06578
232.779	221.94	173.266	109.328	49.3502	29.465	24.2072	18.1184	41.3555	36.2244	20.6309	13.158	6.18682	6.43366	5.10076	4.07736
224.547	213.402	166.664	105.533	47.8506	29.1554	24.4384	18.2246	40.9646	35.7611	20.3205	12.8291	6.06879	6.234	4.9976	4.108
219.049	208.57	163.44	103.785	47.5709	29.1756	24.3641	18.0717	40.2416	35.0307	19.9829	12.5088	5.83451	5.93322	4.85306	4.10902
215.174	205.18	161.558	103.503	47.9026	29.4169	24.5694	18.1909	38.1798	33.1701	19.2151	12.1315	5.68116	5.73283	4.78541	4.15395
212.859	203.871	160.374	102.571	47.4746	29.0541	24.3107	18.0981	35.9876	31.1737	18.3158	11.7377	5.49373	5.54212	4.7076	4.1583
203.945	197.313	156.485	101.006	47.3025	28.8658	24.0881	17.789	33.5521	29.4117	17.8625	11.6392	5.41719	5.43599	4.65706	4.20376
196.037	191.258	152.029	97.9984	46.4198	28.789	24.011	17.6301	30.7642	27.3129	17.2206	11.5104	5.36286	5.37206	4.65158	4.26863
194.044	189.678	150.497	96.7443	45.9981	28.5695	23.7645	17.5138	28.0904	25.2583	16.4766	11.3837	5.33726	5.44522	4.77429	4.42095
189.471	187.761	149.359	95.827	45.7699	28.2845	23.4704	17.4652	25.0809	22.8941	15.622	11.0712	5.25547	5.46295	4.85565	4.52467
186.212	185.049	147.047	94.1778	44.9019	27.6954	23.1259	17.2224	22.3578	21.0243	15.1361	11.1065	5.31934	5.60298	4.98705	4.67205
181.502	181.734	143.95	91.8245	43.8144	26.9272	22.6313	16.982	20.069	19.1359	14.6424	11.211	5.4405	5.68967	5.09448	4.74575
178.634	179.381	141.638	89.943	42.6843	26.541	22.3735	16.708	17.8096	17.3549	13.9893	11.1153	5.52187	5.80548	5.23317	4.9097
174.39	175.542	138.782	88.0812	41.6891	25.8664	21.8863	16.3801	16.399	16.4636	13.8376	11.2906	5.60591	5.89495	5.39339	5.08766
167.577	169.057	134.213	85.7309	40.671	25.0493	21.2854	15.9348	14.7992	15.3914	13.7504	11.574	5.79497	6.12525	5.6517	5.39514
157.428	161.209	129.552	83.2606	39.2139	24.0962	20.7233	15.4749	14.5216	15.4478	14.4124	12.3231	6.09386	6.32512	5.90522	5.68432
150.879	153.958	123.726	79.9052	37.9252	23.3623	20.1548	15.0928	14.2029	15.7882	15.336	13.3626	6.60983	6.70387	6.24918	6.04788
146.216	150.08	119.877	76.685	36.6037	22.6246	19.3616	14.451	13.5118	16.0793	16.2734	14.3208	7.1239	7.29416	6.87453	6.65483
140.371	145.851	116.203	73.9848	35.3063	21.6866	18.5223	13.7223	12.5232	15.6931	16.2985	14.6135	7.39149	7.76704	7.34879	7.10055
131.535	136.435	108.392	69.3566	33.5813	20.6766	17.686	13.2254	11.9725	15.3883	16.4141	14.8975	7.64208	8.38188	8.0462	7.76604
121.888	126.759	101.27	65.2293	31.6963	19.4963	16.807	12.7303	11.6623	15.46	17.0168	15.592	8.01208	9.04229	8.7197	8.36288
114.653	119.725	96.0768	62.0518	29.9616	18.4667	16.1733	12.2656	11.2106	15.3401	17.1388	15.8358	8.31476	9.84062	9.52459	9.11231
105.54	109.966	89.1152	58.1074	28.0936	17.2755	15.2799	11.6366	10.6727	14.9094	16.8806	15.8457	8.52022	10.6261	10.4521	10.0006
94.754	99.6289	81.8853	53.9476	25.7847	15.936	14.3692	10.8775	10.0781	14.2984	16.32	15.5508	8.66821	11.4615	11.349	10.8613
84.4645	89.1046	74.236	49.5759	23.6482	14.788	13.7777	10.4034	9.37764	13.2303	15.0609	14.6552	8.5621	11.9591	11.9916	11.5818
75.6616	79.158	67.022	45.5143	22.1766	14.0298	13.307	10.0206	8.68053	12.3496	14.3308	14.2113	8.60814	12.5232	12.6673	12.3246
67.6845	70.602	59.88	40.8124	20.1473	13.0204	12.6641	9.61844	8.54837	12.1198	14.003	13.8733	8.53859	12.8347	13.1755	12.9679
60.88	63.143	53.4384	36.5065	18.2763	12.1149	12.0801	9.24409	8.47451	11.9186	13.5172	13.4734	8.75201	13.64	14.0863	13.9654
54.2801	55.7459	47.2435	32.7483	16.8	11.2645	11.3321	8.79087	8.3454	11.6969	13.1111	13.2029	8.91451	14.2459	14.7702	14.7146
48.943	50.4647	42.5398	29.3812	15.3234	10.5252	10.7642	8.40048	8.42548	11.7923	12.9732	13.0696	9.49419	15.605	16.1619	16.025
45.5624	46.9626	39.0162	26.7818	14.3418	10.1037	10.3241	8.10825	8.59312	12.1062	13.3538	13.202	9.71748	16.1901	16.925	16.9519
42.2326	43.0449	35.6415	24.7823	13.6468	9.78406	10.0274	7.90019	8.9007	12.577	14.1997	13.8718	10.3963	17.6699	18.5728	18.6877
38.3859	38.8383	32.2805	22.5289	12.3937	9.05343	9.42951	7.50382	9.298	13.3572	15.315	14.8092	11.0814	18.8484	19.7883	19.9765
33.8498	34.4718	29.1461	20.5812	11.5135	8.52518	8.87375	7.09561	9.65682	14.6379	17.4953	16.7401	12.3607	21.2168	22.4392	22.7363
30.7615	31.609	26.8446	18.918	10.6215	7.94235	8.25738	6.62386	10.1454	16.5822	20.7831	19.7227	13.8686	23.7778	25.3095	25.6946
28.4399	29.3351	24.8265	17.361	9.80362	7.44575	7.77997	6.25672	10.7942	18.3387	23.5634	22.1645	15.1654	26.0908	28.0918	28.5092
26.3743	27.0811	22.6301	15.6777	8.9565	6.8224	7.11115	5.82966	11.4402	20.0154	26.2911	24.5052	16.7549	29.075	31.4864	32.0189
23.7724	24.1267	20.1159	13.9414	8.05348	6.23612	6.58681	5.55077	12.0708	21.5763	29.0623	27.2826	19.1344	33.1085	35.8202	36.286
21.5086	21.6894	18.0181	12.4731	7.12079	5.49418	5.8889	5.1249	12.6542	23.1927	31.6283	30.2393	22.014	37.5814	40.4976	40.8394
19.7616	19.9393	16.6877	11.5593	6.44118	4.90815	5.27634	4.7785	13.1474	24.7685	34.7022	33.5456	24.7858	41.7591	45.122	45.457
17.9948	18.1435	15.113	10.3365	5.76111	4.40999	4.70339	4.48129	14.0035	26.6327	37.911	37.4752	28.1281	45.9255	49.4668	49.6855
16.6161	16.5731	13.6408	9.30221	5.25295	4.04457	4.30414	4.30857	14.7586	27.793	39.9828	40.521	31.6735	50.3291	53.8917	54.0363
15.8196	15.81	12.8732	8.66963	4.83904	3.69185	3.96449	4.14314	15.4993	29.1972	41.7497	42.9901	34.1804	53.5469	57.4846	57.7058
14.9998	14.7772	11.7996	7.81097	4.25437	3.28712	3.63762	4.01396	15.9077	29.9532	43.9735	46.8898	38.3823	58.3288	62.3586	62.6257
14.0615	13.7918	10.837	7.08751	3.9301	3.14895	3.5445	3.93336	16.9533	31.4951	47.0187	52.0954	42.5523	61.2547	64.8964	65.3312
13.4946	13.2396	10.3157	6.72672	3.80183	3.07822	3.50243	3.88519	17.993	32.9575	50.0654	56.7616	46.2322	64.2878	67.7469	68.4591
12.8083	12.5304	9.74733	6.36299	3.67504	3.01603	3.48501	3.87617	19.7244	34.7859	52.5553	60.9811	50.1676	67.2704	69.6926	70.4152
12.3647	12.0677	9.27641	6.04163	3.56518	2.97748	3.52247	3.88207	21.4152	36.9142	55.2449	65.9777	54.7296	70.641	71.7958	72.478
12.0498	11.7989	9.06712	5.91395	3.58391	3.02996	3.59905	3.89393	22.8013	38.0685	56.3797	68.2161	56.7388	71.7812	71.9829	72.5752
11.6611	11.4304	8.7395	5.70068	3.53272	3.03162	3.61429	4.01896	24.8519	40.6433	58.1905	71.0418	58.8428	73.0768	72.3417	72.7819
11.3576	11.1392	8.46983	5.50648	3.47141	3.02584	3.625	4.19336	26.671	42.8506	59.2499	72.0021	59.1295	72.6314	71.1293	71.514
11.137	10.9646	8.34296	5.39634	3.38506	2.94838	3.54686	4.45074	28.821	45.2992	60.0274	71.6691	58.2263	70.8764	68.2496	68.3942
10.9011	10.7804	8.21235	5.28593	3.26754	2.87678	3.45272	4.66595	31	47.4602	59.5734	70.5634	57.0507	69.0637	65.9322	65.95
10.7083	10.6232	8.07586	5.1773	3.15787	2.7966	3.35221	4.82462	33.4676	49.6991	58.9303	69.4255	55.1798	66.1274	62.7333	62.2936
10.4654	10.397	7.92816	5.09704	3.09252	2.74952	3.26665	4.95226	35.886	52.268	58.31	67.4835	52.1802	62.0942	58.7544	58.0307
10.5071	10.4013	7.86554	5.00666	2.99256	2.65446	3.14664	5.14706	39.2979	55.8322	58.0082	65.8359	50.2767	59.5163	55.9156	54.6347
10.4239	10.3286	7.7759	4.91432	2.90986	2.58787	3.05938	5.16304	43.795	60.8168	60.2346	66.6952	49.6811	57.8869	53.435	51.256
10.4817	10.4466	7.83275	4.90567	2.90019	2.54685	3.03425	5.16055	48.4257	65.3854	63.7099	68.9362	50.2145	57.5754	51.8762	48.7414
10.698	10.6897	7.9652	4.96569	2.94869	2.57664	3.0432	5.16696	53.2486	70.4337	66.3847	70.4294	50.7614	57.6924	51.4953	47.4963
11.0842	11.0609	8.15001	5.03159	2.99219	2.58283	3.06848	5.14307	57.9427	74.8082	69.3543	72.5443	51.6079	58.0816	50.808	45.9318
11.8462	11.9776	8.77492	5.35208	3.17809	2.66762	3.13377	5.442	61.9474	78.5802	70.5346	72.3495	51.8067	58.5419	50.7669	45.4994
13.8245	14.1819	10.2033	6.06427	3.44988	2.77477	3.19327	5.6708	68.279	84.1629	71.9105	71.8981	52.1258	60.0564	51.9991	46.1586
15.8485	16.4867	11.772	6.80333	3.65464	2.80864	3.20011	6.05358	72.8285	87.8739	73.8605	72.7971	52.0902	59.4661	51.0749	45.0896
19.5979	20.6948	14.5643	8.13478	4.07706	2.93787	3.23377	6.39156	77.1166	90.9213	74.644	72.0144	51.6045	58.5713	49.8426	43.8202
23.4607	25.246	17.4582	9.43654	4.46039	3.0588	3.25961	6.73485	80.7186	92.9808	73.623	70.0669	50.5562	56.9462	48.1179	42.0087
30.5532	33.6308	23.2247	12.1922	5.3029	3.28555	3.2486	7.04437	83.9019	94.6446	72.6968	68.0662	48.4457	54.4424	45.9103	39.7365
37.5822	42.049	28.7479	14.701	6.04511	3.48121	3.23903	7.32384	87.7638	98.3325	72.574	64.8727	46.1382	52.4988	44.5563	38.3599
45.7998	50.8956	34.9056	17.7559	7.01884	3.76464	3.2351	7.3835	92.0827	101.443	72.8251	63.3813	44.9682	50.5684	42.6689	36.4448
54.1452	59.6551	40.7456	20.5702	7.89258	4.0313	3.24775	7.36077	94.4994	103.383	73.1083	62.7433	43.899	48.0542	39.8657	33.7308
60.7998	66.5184	45.32	22.7749	8.61635	4.28125	3.26118	7.265	95.3481	104.034	72.2972	60.5951	42.3246	46.0383	37.8869	31.7307
66.0261	71.3174	48.511	24.3762	9.16331	4.49607	3.30228	7.05528	95.6997	104.742	72.4491	60.3561	41.9652	45.3504	37.3127	31.2928
68.6909	73.5857	50.0249	25.1858	9.42949	4.58688	3.29481	6.79931	95.2078	104.296	71.5796	59.1655	41.3171	44.8482	36.9247	30.9329
68.6659	73.2708	49.9648	25.2127	9.37611	4.539	3.24967	6.46389	93.3918	103.285	71.2443	58.431	41.0059	44.4292	36.2801	30.1897
68.8017	72.9657	49.891	25.2362	9.37372	4.53399	3.21154	6.08844	91.1468	101.534	69.8014	57.8674	40.9148	43.4525	35.1665	29.3034
66.3199	70.0577	48.0075	24.326	9.06053	4.45369	3.19907	5.72041	88.7728	99.8124	68.0789	56.0858	39.7596	42.1899	34.1312	28.4386
61.9748	65.866	45.4368	23.1504	8.68906	4.32492	3.15945	5.4142	86.6758	98.1582	67.5397	55.8037	39.4527	41.7764	33.6814	27.9435
57.2603	61.0501	42.1556	21.4698	8.09891	4.10279	3.09299	5.16996	85.6668	98.0255	68.7474	56.5521	39.6706	41.4682	32.8792	27.0073
51.9281	55.3897	38.45	19.727	7.53395	3.94961	3.08927	5.01826	84.4188	96.59	67.5585	54.8812	38.7761	40.4378	31.6557	25.7576
46.4503	49.807	34.8184	18.0218	6.99388	3.79134	3.06446	5.06619	85.211	96.7436	66.4094	53.5938	38.8722	40.8132	31.071	24.6841
42.4416	45.3839	31.7993	16.5663	6.57789	3.70077	3.092	5.01306	87.11	98.8962	67.3488	54.2145	39.5441	41.3365	30.6978	23.8277
37.3896	39.6445	28.0319	14.9003	6.08477	3.59113	3.10574	5.03262	90.9455	102.765	69.5999	55.6997	41.0842	42.4143	30.9364	23.6507
32.0224	33.7421	24.2337	13.2535	5.59616	3.43332	3.09113	5.14879	93.6388	105.276	71.4861	56.8521	42.1724	42.9865	30.609	22.9695
28.3915	29.818	21.7967	12.2491	5.2429	3.31849	3.06026	5.17226	97.1691	108.366	73.1315	57.3998	43.0268	43.6688	30.5837	22.5005
24.5925	25.6451	19.1035	11.0957	4.88622	3.22876	3.06994	5.10215	100.645	110.896	73.6073	57.97	44.0033	44.5286	30.7918	22.2771
21.1415	22.2912	16.968	10.1609	4.57957	3.14371	3.03072	4.96942	104.297	114.381	75.0198	58.8721	44.9077	45.28	30.776	21.8717
19.3153	20.7805	16.4611	10.2036	4.60054	3.15922	3.04958	4.76959	105.321	115.666	75.6718	59.4637	45.1895	45.1599	30.4458	21.4215
17.7975	19.407	15.9833	10.2342	4.56435	3.12539	3.00535	4.69963	107.433	117.351	76.3453	59.6833	44.8814	44.2174	29.6044	20.6542
16.557	18.1618	15.5014	10.2271	4.47308	3.05453	2.98623	4.58201	109.358	118.385	75.939	58.8934	44.1332	43.2795	28.6798	19.6932
15.6469	17.1936	15.1225	10.2164	4.41578	3.04312	2.97141	4.39142	111.5	120.75	76.6141	58.4101	43.6354	42.7799	28.059	18.9938
14.7672	16.3868	14.8353	10.2236	4.4054	3.06859	2.97674	4.205	111.866	121.455	76.6638	57.7144	42.7245	41.7612	27.1655	18.2964
13.9297	15.7541	14.7519	10.357	4.41066	3.06936	2.97125	4.03565	112.89	122.913	77.7033	57.6708	41.8858	40.5956	26.2776	17.6597
13.5675	15.5117	14.9059	10.6328	4.52265	3.12501	3.0319	3.87951	111.469	120.562	76.5393	57.1349	41.439	40.1507	25.9337	17.3915
13.106	15.0678	14.8003	10.7191	4.50163	3.10184	3.01776	3.75639	111.971	119.578	76.0691	56.9409	41.2156	39.924	25.8137	17.2613
12.6413	14.8547	15.0584	11.0796	4.57881	3.09775	2.99884	3.5707	110.829	118.089	76.1927	56.3727	40.4677	39.2805	25.4883	17.044
12.2762	14.5239	15.0614	11.2245	4.61735	3.13098	3.0274	3.43472	107.022	114.208	74.4657	55.646	40.4621	39.2335	25.3535	16.9434
11.7931	14.0461	14.8206	11.1889	4.61134	3.14622	3.06142	3.29945	103.766	110.455	72.8264	55.6463	40.7432	39.0123	25.0446	16.5978
11.5965	13.7931	14.6055	11.0537	4.51186	3.07535	3.0375	3.16788	100.131	105.701	70.2237	54.4409	40.3968	38.9503	24.9613	16.3674
11.2276	13.3319	14.2179	10.8488	4.43604	3.02556	3.02907	3.02251	94.4839	99.7802	66.8464	52.8477	40.0692	38.9739	25.0191	16.3089
10.8957	12.9715	13.994	10.8071	4.3994	2.99251	2.9782	2.83122	91.3967	96.886	65.587	52.8098	40.4811	39.3697	25.0458	16.0765
10.6471	12.8331	14.0658	11.0356	4.50387	3.00847	2.9896	2.79907	87.1059	93.2821	64.3448	51.9732	39.9191	38.7006	24.5521	15.7202
10.502	12.7727	14.0872	11.0974	4.55353	3.09733	3.09305	2.7412	85.0217	91.9874	63.8268	51.5994	40.079	38.9192	24.3017	15.2386
10.5051	12.9347	14.3207	11.2855	4.65999	3.15467	3.14789	2.71784	83.6982	90.8723	63.9729	52.3644	40.8426	39.3093	24.1826	14.9164
10.4155	13.1176	14.8039	11.7776	4.85115	3.26759	3.26046	2.7325	81.1433	88.3062	62.7488	51.4002	40.4066	39.2333	24.2308	14.936
10.3811	13.3344	15.4806	12.4623	5.12399	3.40139	3.34802	2.71922	79.6012	86.4258	61.4412	51.1783	40.4032	39.2346	24.1374	14.8019
10.3791	13.6697	16.157	13.0766	5.32778	3.51372	3.46325	2.80721	77.572	84.3757	60.4791	51.7851	41.0702	39.5411	24.145	14.6821
10.4119	13.921	16.7634	13.7026	5.55624	3.68832	3.65421	2.95343	75.9994	82.6337	59.6039	51.3455	40.6261	38.9374	23.7421	14.3983
10.4982	14.1783	17.2483	14.1318	5.7562	3.85866	3.82294	3.05619	73.6946	79.8366	58.4644	50.7	40.1889	38.2304	23.0916	13.8724
10.6376	14.5972	18.0186	14.7879	5.94894	3.97057	3.93978	3.166	70.8233	77.035	57.2183	50.3947	40.0207	37.8659	22.6745	13.4751
10.6249	14.6542	18.3441	15.1439	6.18438	4.17601	4.12546	3.43496	68.9081	74.9738	55.7552	49.1566	39.0637	36.9627	22.0933	13.07
10.6665	14.6879	18.5958	15.4513	6.28616	4.3154	4.26555	3.70295	66.9284	72.5905	53.8384	47.662	38.0955	36.0727	21.3886	12.5269
10.9137	15.2356	19.4632	16.1959	6.53615	4.5099	4.45798	4.11908	65.6118	70.9913	52.6055	46.1791	36.7706	34.6384	20.4648	11.9303
11.2155	15.798	20.3461	16.9825	6.79984	4.73844	4.68617	4.60975	61.8214	67.8613	50.1424	43.6577	34.8046	32.7865	19.3709	11.3279
11.4681	16.2925	21.1856	17.7196	7.13089	4.95574	4.91572	5.08428	59.0242	64.5387	47.7029	41.2064	32.8442	31.0752	18.3396	10.6923
11.5717	16.4741	21.55	18.0766	7.37442	5.13977	5.09475	5.60995	56.9296	62.8455	45.7944	38.9408	31.1909	29.8996	17.6179	10.1538
11.5611	16.4352	21.512	18.0308	7.44574	5.30622	5.30159	6.11989	54.4065	59.5928	42.4374	35.4193	28.8157	28.0934	16.6086	9.52796
11.5524	16.4187	21.4277	17.986	7.51511	5.43262	5.47331	6.50592	50.9384	56.1198	39.8358	32.6602	26.6364	26.0367	15.4137	8.85005
11.292	15.9548	20.7661	17.3927	7.39578	5.55165	5.61972	6.74445	48.2171	53.2083	37.7248	30.5091	24.823	24.1308	14.2915	8.22828
10.9938	15.1533	19.4806	16.2858	7.25063	5.65975	5.7432	6.94658	44.1022	49.2151	35.3983	29.2601	23.5266	22.5227	13.3714	7.77455
10.5697	14.0631	17.7901	14.8753	6.97738	5.64294	5.75169	6.74209	40.9813	45.429	32.8158	27.313	22.1204	21.3373	12.7108	7.44733
10.1444	13.076	16.2644	13.6061	6.78551	5.71222	5.82653	6.69777	38.4133	42.6673	31.3207	26.5671	21.614	20.8811	12.4326	7.31624
9.91047	12.4191	15.0677	12.6477	6.71516	5.88981	6.05527	6.65047	35.2533	39.1444	29.1313	25.2118	20.5444	19.8044	11.7862	6.9992
9.69553	11.7104	13.7151	11.5507	6.63308	6.04148	6.20988	6.60105	32.301	36.0195	27.1935	23.8019	19.3122	18.5508	11.0903	6.68865
9.57265	11.1175	12.4913	10.5434	6.68314	6.28778	6.46031	6.64872	29.2019	33.1947	26.0656	23.1054	18.5856	17.6777	10.5909	6.48714
9.63625	10.704	11.4255	9.66386	6.76287	6.47955	6.64086	6.66384	26.303	29.9702	24.2563	21.8147	17.4733	16.7971	10.1588	6.32246
9.83351	10.6353	10.9244	9.23958	6.84925	6.64239	6.90071	6.68128	23.7936	27.6622	22.579	20.3876	16.4782	16.0091	9.77438	6.19508
10.0037	10.6462	10.6768	9.09554	7.06373	7.0128	7.5186	7.24719	21.0947	25.0115	20.9158	19.435	15.6608	15.2085	9.33636	6.00387
10.2633	10.7493	10.4466	8.88566	7.25012	7.39359	8.04301	7.83835	19.091	23.1155	19.8815	18.559	14.8861	14.5015	8.96312	5.82717
10.5824	10.9153	10.3389	8.7073	7.38188	7.68501	8.51038	8.34329	17.2135	21.4395	19.1894	18.2709	14.5249	13.9358	8.58858	5.67478
10.8955	11.0305	10.32	8.65914	7.65816	8.18773	9.18862	8.95807	15.9762	20.2726	18.68	18.2242	14.5501	13.844	8.48664	5.58124
11.3159	11.3801	10.6563	9.00623	7.96402	8.65516	9.88122	9.56309	15.5199	19.6661	18.4748	17.9757	14.3692	13.65	8.40573	5.5597
11.8745	11.9402	11.3082	9.59362	8.55865	9.34459	10.7663	10.2017	15.2881	19.5153	18.3341	18.0147	14.6954	13.954	8.49882	5.53421
12.3731	12.479	11.9248	10.2553	9.29916	10.0616	11.5399	10.7365	14.9797	19.2784	18.1654	17.8989	14.5337	13.6734	8.26258	5.3675
12.8613	13.1108	12.8283	11.3211	10.3981	11.0143	12.4762	11.2433	14.7474	19.0688	18.1369	17.7935	14.4835	13.6095	8.15522	5.21973
13.5016	14.0191	14.083	12.5727	11.2635	11.6708	13.2473	11.6482	14.5014	18.4966	17.7106	17.509	14.3915	13.5501	8.09648	5.15642
14.1581	14.8304	15.2659	13.9769	12.6674	13.1807	14.9284	12.4882	13.9228	17.6576	16.8398	16.5476	13.6788	12.921	7.73509	4.95641
14.8522	15.8044	16.5049	15.4251	14.0715	14.6873	16.659	13.373	13.1165	16.5899	15.8836	15.3575	12.5636	11.9235	7.1864	4.65086
15.4608	16.7277	17.8728	17.1121	15.5823	16.2188	18.3211	14.3558	12.3394	15.5858	14.8479	14.4019	11.6907	11.1412	6.75432	4.41726
15.9118	17.6326	19.2802	18.8798	17.1371	17.9743	20.4915	15.9798	11.3943	14.3196	13.5028	12.9825	10.3211	9.79655	6.01323	4.04207
16.6065	18.9845	21.6968	21.649	19.3078	20.1846	23.0041	17.8681	10.5702	12.9897	12.2916	11.6621	9.07988	8.65476	5.38801	3.72942

## Sheet: C09
li 1	li 2	li 3	li 4	li 5	l 6	li 7	li 8	re 1	re 2	re 3	re 4	re 5	re 6	re 7	re 8
13.9842	19.7637	27.3138	27.9347	21.8092	15.7708	11.9564	8.32027	3.96262	3.83913	3.55108	3.69134	2.30495	2.09655	1.99106	2.0595
15.398	22.063	30.1615	30.5845	23.6962	17.0077	12.8945	8.92531	4.0191	3.8454	3.57288	3.76445	2.35675	2.13842	2.05526	2.1421
16.9768	24.6722	33.2887	33.371	25.6629	18.3221	13.9302	9.62972	4.08802	3.85006	3.54805	3.81263	2.37827	2.17394	2.08532	2.18712
18.5847	27.2446	36.4803	36.3282	27.7441	19.7016	14.9914	10.4209	4.13103	3.85365	3.54841	3.84217	2.43114	2.23068	2.15123	2.25712
19.8862	29.2451	38.7996	38.3689	29.1926	20.757	15.9591	11.225	4.14832	3.82139	3.52196	3.86969	2.44455	2.27427	2.18868	2.30022
20.9676	30.8642	40.7766	40.2338	30.5267	21.7468	16.6546	11.7091	4.21698	3.86119	3.54222	3.87507	2.49983	2.33455	2.24457	2.34007
22.5804	33.1958	43.6522	43.3467	32.9089	23.3322	17.7722	12.6816	4.2056	3.8687	3.55418	3.91619	2.51791	2.34263	2.27167	2.3467
24.6577	36.5531	48.0209	47.5937	35.8546	25.1216	18.9417	13.5008	4.24265	3.85538	3.55762	3.92363	2.53214	2.34491	2.29378	2.34633
27.492	40.7919	53.3051	52.4608	39.0419	26.8409	19.8505	14.0786	4.26834	3.79223	3.49749	3.82342	2.51189	2.32901	2.28129	2.32786
31.5302	46.6078	60.0646	58.3714	42.8029	28.9112	20.9349	14.7871	4.24207	3.73377	3.43477	3.73782	2.47143	2.28885	2.24069	2.25953
35.7413	52.8515	67.4831	64.8079	46.7532	30.9707	21.914	15.3142	4.19845	3.69068	3.425	3.70153	2.4799	2.29193	2.20734	2.20246
37.8816	56.0047	71.2041	67.9363	48.5754	31.932	22.2334	15.5312	4.12465	3.64736	3.37548	3.64045	2.4527	2.27391	2.16357	2.1229
39.5508	58.4101	73.8826	70.0305	49.7094	32.3415	22.2758	15.4707	4.02802	3.5612	3.25778	3.57523	2.4346	2.21152	2.09494	2.04125
40.9197	60.3847	76.1315	71.7655	50.4539	32.4561	22.0409	15.3629	3.89923	3.45129	3.19585	3.53442	2.37891	2.15633	2.04491	1.93251
42.5391	62.9574	78.9338	73.7371	51.154	32.4708	21.6441	14.952	3.81928	3.35868	3.10869	3.49757	2.34282	2.13569	1.98248	1.8454
43.5272	64.6209	80.6266	74.6794	51.2496	32.2433	21.2063	14.5795	3.83283	3.29977	3.03924	3.41097	2.29639	2.14297	1.91756	1.79134
43.1645	64.2839	79.8527	73.5668	50.1186	31.4336	20.3829	13.9846	3.81844	3.31836	3.06474	3.43108	2.25739	2.14363	1.84685	1.72596
41.6848	62.3816	77.4013	70.9991	48.0076	29.9577	19.2482	13.2347	3.8588	3.39436	3.14666	3.48113	2.25338	2.14705	1.80313	1.68638
39.8154	59.9736	74.1606	67.4532	45.0852	27.9158	17.8358	12.397	3.9124	3.47929	3.16827	3.53421	2.25287	2.15587	1.76925	1.68659
38.8841	58.861	72.6222	65.6667	43.4591	26.6595	16.8077	11.6535	4.05774	3.60901	3.27666	3.62289	2.2822	2.19037	1.76198	1.75065
38.4442	58.7141	72.4219	65.2691	42.8427	26.0382	16.1747	11.2567	4.42534	3.94041	3.52596	3.78563	2.31976	2.27152	1.74807	1.79811
38.8796	59.7495	73.4574	65.9519	43.0269	26.0291	15.8792	10.8802	4.8434	4.53459	3.98317	4.0424	2.41498	2.36789	1.73067	1.87396
38.9578	59.9877	73.5471	65.7293	42.5068	25.5223	15.3917	10.5835	5.37276	5.11366	4.32732	4.25133	2.47733	2.44755	1.72471	1.92028
38.9287	60.1214	73.3087	65.0848	41.8011	24.9571	14.8967	10.2965	6.02214	5.85328	4.87714	4.57769	2.58686	2.53244	1.74288	1.9973
39.2707	60.7424	73.9078	65.2152	41.4285	24.3993	14.3582	9.89349	6.69088	6.76599	5.56641	5.02909	2.77691	2.61374	1.7973	2.02709
39.6542	61.3874	74.4317	65.2319	41.1122	23.9644	13.911	9.55286	7.40468	7.75114	6.35784	5.49175	2.97015	2.74896	1.84935	2.08294
39.8002	61.6078	74.5514	65.2332	41.0344	23.9081	13.8101	9.43441	8.18756	8.75946	7.0867	5.91798	3.12913	2.85062	1.91216	2.11949
40.2601	62.2633	74.9504	65.2923	40.9137	23.7334	13.6076	9.369	8.93727	9.70494	7.90432	6.42571	3.37521	2.91427	1.98672	2.12424
40.1581	61.9903	74.3103	64.4436	40.1981	23.207	13.2406	9.17438	9.74787	10.8551	8.78184	6.99604	3.60187	3.00839	2.05938	2.14479
39.2206	60.5219	72.3836	62.6377	38.9704	22.4567	12.7869	9.09885	10.6563	12.0408	9.70106	7.56409	3.82402	3.07891	2.17473	2.16141
37.8872	58.4893	69.9729	60.479	37.6585	21.7057	12.3905	8.92117	11.3188	12.9746	10.5115	8.05576	4.06138	3.21534	2.34812	2.24123
37.0113	57.0514	68.3755	59.1729	36.8674	21.2398	12.1139	8.81695	12.2472	14.1234	11.4663	8.65352	4.38251	3.34696	2.51019	2.28865
36.5897	56.363	67.7601	58.9326	36.7834	21.1904	12.0617	8.91539	12.8621	14.8334	12.0397	8.91999	4.53754	3.45918	2.60816	2.3464
35.6045	54.8629	66.0707	57.7201	36.0959	20.8432	11.935	8.94992	13.4131	15.3025	12.3814	9.0989	4.66162	3.53341	2.69858	2.38447
34.8844	53.7339	64.7037	56.6413	35.4723	20.5115	11.7984	9.07091	13.9816	15.7648	12.7085	9.24901	4.76616	3.60354	2.80256	2.43346
33.915	52.0114	62.9172	55.4369	34.9841	20.4488	11.8411	9.16525	14.1272	15.7329	12.6935	9.13715	4.73771	3.66322	2.82946	2.43376
33.4533	51.0681	61.96	54.8034	34.6241	20.2857	11.7163	9.35204	14.0696	15.2623	12.3657	8.7818	4.58584	3.65744	2.83231	2.44702
33.4156	50.8181	61.8665	54.9161	34.8853	20.4448	11.847	9.41032	13.8733	14.5784	11.807	8.28296	4.39089	3.60858	2.76438	2.39469
33.5991	51.0128	62.2248	55.2395	35.055	20.5505	11.8948	9.56398	13.722	13.959	11.4023	7.89253	4.20965	3.50239	2.64572	2.30042
33.5643	51.0626	62.5453	55.6831	35.3399	20.7028	12.0404	9.72872	13.2928	12.9296	10.6285	7.26827	3.89042	3.39779	2.50036	2.22107
33.3373	50.7621	61.9667	54.7971	34.6433	20.3298	11.9367	9.83308	12.7906	11.8716	10.0456	6.73344	3.68502	3.28588	2.41756	2.16347
32.5897	49.6442	60.5926	53.549	34.0133	20.1345	11.9436	9.94041	12.3583	10.9686	9.54342	6.28856	3.46165	3.1798	2.28841	2.06753
32.3935	49.511	60.5465	53.5505	34.1792	20.3788	12.1263	9.97673	11.5628	9.55714	8.64894	5.47349	3.12315	3.04249	2.13666	1.96029
32.258	49.4493	60.408	53.4363	34.1269	20.4356	12.1546	10.0469	11.2795	8.92631	8.32183	5.14543	2.99864	2.95318	2.04219	1.90758
31.7763	48.9969	60.0119	53.2725	34.1738	20.5532	12.2619	9.98415	10.8797	8.28781	8.0259	4.86295	2.95595	2.8602	1.96705	1.84019
32.2874	50.1927	61.4556	54.364	34.6996	20.8067	12.3449	9.8667	10.5409	7.7467	7.70583	4.63983	2.9703	3.09979	1.90217	1.79398
31.7572	49.5368	60.5139	53.3899	33.9906	20.4013	12.1177	9.59893	10.0577	7.22026	7.38104	4.50781	3.02452	3.46587	1.86415	1.76261
31.4379	49.1913	59.9419	52.8639	33.7633	20.4292	12.0499	9.39123	9.55365	6.78601	7.17579	4.3834	3.10768	3.69833	1.83357	1.71332
31.3344	49.0162	59.6149	52.6544	33.7215	20.4712	12.0493	9.08586	9.1309	6.50052	6.85023	4.25953	3.23781	3.91593	1.78143	1.66314
31.6759	49.5052	59.9004	52.6447	33.594	20.4097	11.9443	8.81804	8.8133	6.26659	6.49214	4.2239	3.37838	4.1895	1.79348	1.66764
31.6693	49.2991	59.6174	52.4088	33.3707	20.1439	11.6851	8.57228	8.59215	6.22006	6.4269	4.31897	3.46331	4.27454	1.78068	1.64553
31.6319	49.3053	59.4899	52.028	32.9694	19.7863	11.4116	8.2076	8.41254	6.17904	6.26454	4.3413	3.53441	4.28194	1.78344	1.63976
31.7533	49.5627	59.6001	51.8517	32.6839	19.5564	11.2126	7.85547	8.24124	6.23411	6.1896	4.38922	3.56041	4.31775	1.7809	1.63675
31.3894	48.9805	58.7805	51.1016	32.2754	19.3703	11.0617	7.73497	8.1352	6.54374	6.35067	4.59005	3.55366	4.14128	1.78636	1.64867
31.1808	48.6918	58.2588	50.5181	31.8214	19.1245	10.9396	7.68117	8.09949	6.95132	6.66264	4.88233	3.60444	3.98549	1.88562	1.72768
31.4954	49.1345	58.7313	50.8169	31.8538	19.0558	10.9189	7.66063	8.13831	7.28315	6.84917	5.09835	3.57423	3.57438	1.93471	1.7767
31.2729	48.9477	58.4471	50.4432	31.5023	18.7404	10.6928	7.52318	8.29232	7.78392	7.35399	5.40891	3.60078	3.3826	1.96793	1.80277
31.3721	49.1553	58.787	50.7907	31.6812	18.6745	10.6039	7.44513	8.35811	8.14122	7.61806	5.678	3.59015	3.05355	2.03078	1.83785
31.0598	48.6761	58.179	50.212	31.367	18.4567	10.509	7.42631	8.51978	8.67818	8.04153	5.99639	3.65009	2.86759	2.09215	1.88418
30.9702	48.5171	57.7719	49.6328	30.8491	18.0732	10.34	7.42836	8.61759	9.11875	8.38671	6.29091	3.69152	2.84871	2.15107	1.93135
30.5328	47.8204	56.7902	48.7379	30.3164	17.7198	10.131	7.30062	8.64953	9.43117	8.69373	6.57879	3.75418	2.80779	2.1697	1.95097
30.3058	47.4616	56.2622	48.1382	29.8409	17.3567	9.95317	7.22976	8.66483	9.72872	9.00263	6.86132	3.82316	2.77219	2.20161	1.9575
30.0417	47.088	55.7639	47.6271	29.4908	17.152	9.85184	7.15728	8.51263	9.70716	9.07161	6.93431	3.84523	2.69417	2.18068	1.93186
29.5666	46.3469	54.6287	46.4275	28.6633	16.5861	9.52523	7.03057	8.43223	9.70252	9.12991	6.97156	3.8472	2.71308	2.17059	1.92452
28.7905	44.9901	52.9367	44.9319	27.7927	16.1714	9.38475	7.01815	8.23978	9.52775	8.99386	6.95216	3.80959	2.73078	2.14871	1.90363
28.2533	44.2855	51.9836	43.9092	27.0205	15.7239	9.13799	6.90567	7.99078	9.21963	8.72416	6.764	3.70331	2.74789	2.09981	1.85753
27.8272	43.6609	51.0816	42.8685	26.1741	15.171	8.76137	6.68367	7.60903	8.69612	8.36129	6.56802	3.62388	2.74503	2.05398	1.82162
27.133	42.6402	49.7993	41.7474	25.4708	14.7962	8.56715	6.5477	7.18041	8.14194	7.90232	6.37932	3.56697	2.72284	1.98001	1.77458
26.6729	41.7501	48.5427	40.4703	24.576	14.2846	8.33601	6.49509	6.74839	7.60077	7.43057	6.10775	3.47592	2.72739	1.95918	1.76784
26.1059	40.8013	47.4097	39.5	23.9524	13.9196	8.11266	6.32947	6.33917	6.97596	6.90203	5.80197	3.38873	2.69946	1.92423	1.74837
25.2602	39.5893	46.0841	38.3037	23.1158	13.3784	7.77913	6.12001	6.13097	6.57965	6.47795	5.61893	3.3141	2.74989	1.96232	1.79104
24.2908	37.9554	44.226	36.7855	22.0926	12.7352	7.44365	5.89141	5.83183	6.19857	6.15405	5.42827	3.27519	2.77869	1.97439	1.83441
23.4605	36.7517	42.758	35.5707	21.3284	12.2917	7.15159	5.62452	5.6793	5.92391	5.90735	5.33222	3.29737	2.80884	2.04815	1.9235
22.316	34.9428	40.7351	34.0747	20.5543	11.8978	6.93054	5.39786	5.48706	5.55469	5.58623	5.16957	3.27052	2.81119	2.08903	1.98574
21.1033	32.937	38.4261	32.13	19.3137	11.1475	6.56068	5.2132	5.4652	5.49124	5.55288	5.14934	3.32972	2.89113	2.17217	2.0639
19.6624	30.7028	35.9034	30.0316	18.0682	10.4294	6.19385	4.95717	5.60669	5.5688	5.61652	5.2065	3.37142	2.95074	2.2521	2.16588
18.4488	28.8549	33.8595	28.3585	17.0217	9.80422	5.83196	4.69992	5.69452	5.63079	5.6669	5.28635	3.38198	2.99309	2.31319	2.25069
16.8332	26.3608	31.0151	26.0668	15.669	9.0036	5.38864	4.47724	5.78275	5.70064	5.73202	5.35925	3.39881	3.01794	2.40873	2.36516
15.5933	24.3037	28.5683	23.9832	14.4017	8.26367	5.01585	4.30418	5.83382	5.76212	5.85081	5.44341	3.52586	3.07853	2.52898	2.47167
14.2949	22.1502	26.0336	21.9815	13.3361	7.77709	4.784	4.22212	5.85534	5.71272	5.81742	5.40127	3.54985	3.12028	2.6288	2.55994
13.38	20.525	24.0633	20.2457	12.2786	7.24245	4.57307	4.1544	5.84713	5.69049	5.78856	5.39354	3.574	3.19201	2.7478	2.64737
12.6792	19.1648	22.2943	18.5664	11.1662	6.59888	4.29074	4.07331	5.96238	5.84011	5.91144	5.5754	3.66072	3.22814	2.84852	2.71826
11.79	17.6745	20.4396	16.9476	10.1536	6.00797	3.96495	3.92136	5.95909	5.91515	6.00571	5.70153	3.76993	3.30157	2.98217	2.79714
11.0674	16.3249	18.8335	15.6543	9.42529	5.59433	3.73561	3.82307	5.88544	5.86632	5.97303	5.7894	3.84816	3.37953	3.10306	2.86082
10.1738	14.6699	16.9269	14.1378	8.64113	5.2234	3.56465	3.74142	5.95859	5.9487	6.09584	5.96118	4.0774	3.57482	3.30878	2.98934
9.7164	13.7164	15.8263	13.2554	8.13297	4.98028	3.45731	3.65704	6.00966	6.15195	6.39723	6.27274	4.47354	3.94102	3.65353	3.22817
9.22606	12.8705	14.8423	12.3895	7.62449	4.7015	3.31207	3.5648	6.11376	6.35777	6.57732	6.50356	4.72886	4.23171	3.86847	3.34172
8.71282	12.0188	13.8902	11.5912	7.10707	4.39297	3.11989	3.42752	6.18607	6.54791	6.802	6.76126	5.01826	4.48239	4.11372	3.51254
8.32822	11.2715	13.1271	11.1122	6.89848	4.23431	2.98549	3.32249	6.27055	6.79464	7.10807	7.10519	5.3826	4.79998	4.38247	3.7058
7.7153	10.1857	11.9153	10.1247	6.29862	3.886	2.76766	3.18008	6.43683	7.17606	7.55994	7.42669	5.74404	5.09423	4.65497	3.9012
7.33143	9.53856	11.1579	9.53442	5.97692	3.75078	2.67932	3.10628	6.80401	7.81911	8.26982	7.97247	6.18261	5.44662	5.01474	4.22954
6.85536	8.86077	10.3972	8.9062	5.56045	3.55095	2.5802	3.02402	7.19911	8.34986	8.87062	8.4725	6.6289	5.86548	5.40758	4.56881
6.72266	8.6066	10.0746	8.54914	5.3525	3.42222	2.49238	2.9038	7.52672	8.84812	9.39846	8.97911	7.09463	6.38344	5.91645	5.01036
6.39426	8.09431	9.53456	8.15004	5.14366	3.30873	2.41963	2.8345	7.8322	9.36385	10.0169	9.59599	7.67772	6.93447	6.43059	5.44733
6.15839	7.71312	9.0283	7.71914	4.91779	3.20123	2.38492	2.75144	8.29926	9.95728	10.6562	10.347	8.3981	7.64291	7.13022	6.05465
5.938	7.27157	8.45179	7.25749	4.73571	3.18085	2.4307	2.78647	8.64386	10.5289	11.2497	11.0298	9.06647	8.45075	7.8208	6.66738
5.54763	6.5854	7.64281	6.60179	4.42763	3.07895	2.42104	2.80147	9.10447	11.1804	12.0558	11.9471	9.8686	9.36332	8.5971	7.3096
5.42284	6.23105	7.19461	6.27628	4.31375	3.111	2.50472	2.89242	9.92018	12.3501	13.4533	13.3617	10.9816	10.2698	9.41397	7.98313
5.40413	6.00352	6.84555	6.00772	4.22319	3.12675	2.58632	2.98159	10.6188	13.3611	14.7102	14.759	12.1606	11.4384	10.485	8.86266
5.3971	5.85983	6.65447	5.90436	4.24104	3.18433	2.6916	3.13754	11.7035	15.0564	16.7025	16.6957	13.6926	12.6996	11.5617	9.76884
5.22841	5.35395	6.00357	5.45179	4.01252	3.1709	2.77143	3.30911	13.3673	17.6448	19.5456	19.1571	15.4248	14.0843	12.9138	10.9637
5.14018	4.97834	5.58903	5.17706	3.91287	3.2204	2.85857	3.47221	15.5992	20.9869	23.2225	22.377	17.6798	15.7726	14.177	12.0027
5.27424	4.91467	5.5081	5.13273	3.97939	3.31225	2.97446	3.65752	17.4872	23.8696	26.3615	25.1011	19.7318	17.413	15.5735	13.1955
5.30477	4.88266	5.48004	5.09669	3.99809	3.36341	3.05219	3.80149	19.7121	27.2315	30.1332	28.2454	21.7626	18.9101	16.8721	14.3703
5.44471	4.86386	5.47024	5.12064	4.07639	3.42014	3.1383	3.92327	21.9744	30.4425	33.6249	31.354	23.9413	20.5153	18.3866	15.6895
5.48776	4.78206	5.37445	5.03358	4.08829	3.41031	3.22042	4.06088	23.8668	33.0128	36.3793	33.8144	25.7197	21.836	19.7109	16.9441
5.54156	4.63354	5.19948	4.87671	4.05757	3.3788	3.29884	4.2075	26.2457	36.3103	39.8313	36.7794	27.7442	23.24	21.0643	18.1689
5.59108	4.62327	5.17161	4.90991	4.12691	3.38198	3.35176	4.29597	28.2942	39.1057	42.7806	39.2987	29.4227	24.2894	22.0557	19.1095
5.53585	4.46845	5.05794	4.77321	4.12064	3.31023	3.34207	4.34327	29.9922	41.5493	45.4374	41.5694	30.8791	24.9748	22.5511	19.5004
5.50572	4.35914	4.95292	4.68283	4.11266	3.20353	3.31988	4.41451	31.5168	43.5454	47.4401	43.2548	31.7932	25.3262	22.7847	19.6923
5.40045	4.19611	4.81242	4.53812	4.02401	3.10143	3.28722	4.42753	32.7877	45.1033	48.7763	44.1211	32.1397	25.2737	22.703	19.6234
5.24476	4.04368	4.60891	4.41366	3.93563	2.95806	3.21691	4.40761	33.705	46.3426	49.6884	44.53	32.0596	24.8451	22.2808	19.208
5.05036	3.97199	4.529	4.33056	3.78262	2.7818	3.16635	4.44925	34.5381	47.4218	50.3916	44.5519	31.5587	23.9331	21.3196	18.3838
4.86565	3.9212	4.50148	4.27976	3.62354	2.66071	3.08854	4.36496	35.1948	48.335	50.8917	44.4113	30.9101	22.9553	20.1869	17.3316
4.65959	3.89624	4.52877	4.28251	3.47386	2.54748	3.04676	4.38082	35.4209	48.7283	50.9238	43.9	30.0336	21.7851	18.771	16.0821
4.43162	3.90495	4.59764	4.20737	3.32195	2.43761	3.07018	4.31363	34.9797	48.1494	49.8088	42.291	28.2847	20.1018	17.0498	14.6486
4.33673	3.93571	4.60492	4.23868	3.14854	2.27734	3.08522	4.33847	34.62	47.5339	48.4458	40.5619	26.7694	18.9522	15.7888	13.6529
4.19133	3.94318	4.623	4.16249	2.98871	2.17558	3.13392	4.39932	33.9532	46.4373	46.7119	38.3931	24.9065	17.5811	14.5634	12.7373
4.14237	3.96747	4.57433	4.16003	2.87297	2.09267	3.20262	4.52169	33.4739	45.8584	45.6519	36.9949	23.4041	16.2073	13.2361	11.6697
4.07111	3.93165	4.51759	4.10868	2.81787	2.01729	3.2704	4.64486	33.364	45.535	44.7937	35.911	22.3377	15.234	12.3119	10.9848
4.08327	3.8733	4.4738	3.99909	2.74694	1.97156	3.37479	4.78363	33.3965	45.4193	44.0004	34.7288	21.1821	14.268	11.4393	10.2553
4.13058	3.77144	4.24987	3.80285	2.63567	1.92578	3.42312	5.01471	33.4955	45.4745	43.6334	34.0039	20.237	13.3959	10.7116	9.64837
4.24119	3.72246	4.13332	3.64736	2.58456	1.91082	3.53773	5.18153	33.6711	45.5563	43.0593	33.0924	19.3374	12.6019	9.98706	9.06211
4.30751	3.62504	3.90166	3.45731	2.52604	1.89889	3.45377	5.44851	34.6532	46.562	43.4	32.9545	18.878	12.0134	9.43613	8.45635
4.34847	3.53626	3.77094	3.36358	2.50511	1.92095	3.44454	5.79789	35.5086	47.5636	43.885	33.0167	18.6024	11.5344	9.1172	7.997
4.40773	3.41603	3.5262	3.1837	2.47712	1.92021	3.33796	6.03086	35.6876	47.6378	43.6003	32.5372	18.1582	11.1153	8.75265	7.51315
4.50696	3.39395	3.44866	3.13163	2.44194	1.91318	3.25692	6.42092	35.7687	47.4936	43.1452	31.999	17.6804	10.6825	8.38783	7.10443
4.67059	3.39727	3.39702	3.01162	2.37835	1.91131	3.17809	6.60103	35.007	46.4426	42.1399	31.1879	17.1995	10.2983	7.99373	6.61348
4.87433	3.48898	3.37604	3.03101	2.39156	1.94135	3.01554	6.73949	34.7651	46.0281	41.6398	30.6888	16.733	9.907	7.68079	6.35717
5.17753	3.67973	3.45985	3.11441	2.38836	1.94655	2.90499	6.79683	34.0303	44.9007	40.4988	29.7493	16.2549	9.62935	7.49687	6.13741
5.55286	3.98179	3.64624	3.36949	2.47184	2.00756	2.78756	6.7405	33.1411	43.4181	39.0239	28.6588	15.7076	9.45087	7.41669	6.03176
5.98004	4.34394	4.03952	3.68123	2.56382	2.01475	2.66891	6.58141	32.3345	42.3661	38.0949	27.8958	15.3248	9.27087	7.31977	5.8576
6.52348	4.75577	4.3953	4.0892	2.62215	2.03272	2.65244	6.28834	31.3749	40.9902	36.8799	26.9775	14.8526	9.026	7.09038	5.71898
7.06176	5.14248	4.82929	4.74357	2.78508	2.08889	2.66545	6.03064	30.7367	40.2217	36.3894	26.6155	14.6669	8.88455	7.02458	5.64433
8.03495	5.76134	5.75607	5.77123	2.97825	2.15565	2.72207	5.49815	30.3468	40.0159	36.6776	27.0125	14.9556	9.03633	7.1862	5.78046
8.66301	6.39361	6.87144	6.72464	3.26247	2.26418	2.83126	5.08565	30.6285	40.477	37.2497	27.4531	15.2524	9.17654	7.3395	5.92019
9.34664	6.91409	7.90814	7.93355	3.41883	2.32952	2.92627	4.71891	30.3671	40.3329	37.339	27.6678	15.4693	9.31721	7.47799	6.02645
10.2671	7.79531	9.2553	8.98213	3.68134	2.47352	3.1775	4.31749	29.9923	40.0379	37.4056	27.8209	15.6295	9.41251	7.58382	6.139
11.0986	8.59156	10.5036	9.82452	3.87363	2.56972	3.33673	4.06458	29.688	39.9811	37.7452	28.136	15.9536	9.77706	7.93128	6.39419
11.8096	9.26167	11.3316	10.7093	4.08163	2.68468	3.55555	3.95826	29.8677	40.557	38.7144	29.0014	16.4733	10.166	8.28998	6.70114
12.2504	10.2205	12.3872	11.335	4.31572	2.82154	3.68911	3.89389	30.1766	41.317	40.0781	30.0159	17.1537	10.5676	8.69022	7.07712
12.4805	10.7158	12.9072	11.7452	4.50063	2.92187	3.81235	3.87468	30.7712	42.5121	41.6704	31.3668	18.0577	11.0494	9.04417	7.31105
12.2669	10.9968	13.2597	11.7739	4.59007	3.0115	3.93221	3.87138	31.0286	42.9936	42.4807	31.881	18.4021	11.3194	9.3369	7.54947
12.1251	11.3186	13.3339	11.6689	4.63985	3.10454	3.92203	3.87002	31.4935	43.9284	43.7791	32.8317	19.0707	11.7683	9.7066	7.85538
11.988	11.3921	13.151	11.1317	4.72644	3.15565	3.90537	3.88911	32.3002	45.145	45.1421	33.8094	19.5574	12.0838	9.99781	8.09951
11.4856	11.1776	12.7225	10.5262	4.73462	3.15922	3.79364	3.90544	33.4489	46.795	46.847	34.9949	20.197	12.4938	10.4154	8.44406
11.035	10.6964	11.69	9.92907	4.72779	3.13727	3.66693	3.85349	34.3591	48.1298	48.1158	36.0399	20.7519	12.7043	10.609	8.6401
10.2278	10.2094	10.8119	9.12158	4.67843	3.10551	3.49746	3.82244	34.7761	48.6963	48.586	36.4706	21.1355	12.9919	10.8561	8.84619
9.68262	9.53894	9.75442	8.43816	4.56784	3.05498	3.31128	3.89501	35.0977	49.1059	48.8866	36.7712	21.4092	13.288	11.147	9.049
9.34636	9.04514	9.19625	7.87034	4.57022	3.05206	3.16643	3.86405	35.4427	49.6705	49.4318	37.2476	21.6635	13.4605	11.3879	9.24481
9.28727	8.67114	8.70282	7.43516	4.56458	3.01818	2.98111	3.91625	35.0698	49.166	48.9809	36.98	21.5165	13.3299	11.3239	9.26363
9.00801	8.11993	8.07113	7.07647	4.59107	3.01344	2.94174	4.00043	35.1635	49.3472	49.0254	37.1898	21.6053	13.3521	11.3353	9.27337
8.908	7.98054	7.96881	6.69309	4.60737	3.05309	2.97943	4.08736	35.1899	49.2795	48.6894	36.9134	21.4695	13.3539	11.3949	9.32902
8.8687	7.98597	7.90064	6.78339	4.67417	3.10705	3.03443	4.10047	35.5263	49.8056	49.0193	37.2053	21.6701	13.432	11.3722	9.28184
8.7423	8.44422	8.37627	6.92647	4.91016	3.21684	3.14246	4.12528	35.4157	49.5582	48.64	36.779	21.344	13.2452	11.2231	9.18367
8.84081	9.02915	9.09591	7.20685	5.10879	3.33321	3.27023	4.23359	35.1388	49.1934	48.2305	36.46	21.0798	13.0346	11.0583	9.0941
8.85244	9.51646	9.812	7.66949	5.35091	3.47096	3.42083	4.32235	35.2422	49.4041	48.3837	36.4161	20.9145	12.8742	10.9613	9.04892
8.8549	10.4849	10.9373	8.18345	5.64313	3.68785	3.65161	4.51413	35.0037	48.9287	47.6743	35.7447	20.4958	12.6385	10.8007	8.97768
8.77513	11.4832	11.875	8.5983	5.92381	3.85186	3.92261	4.631	34.6444	48.3489	46.9447	35.1323	20.0616	12.3948	10.629	8.88832
8.8367	12.3143	12.9392	9.1949	6.22997	4.05873	4.14971	4.72574	34.5365	48.1307	46.5748	34.6947	19.7143	12.1873	10.5648	8.89684
8.94062	12.9815	13.7834	9.72482	6.54061	4.26104	4.3089	4.8715	34.0872	47.475	45.8724	34.1678	19.4089	11.9724	10.3434	8.72953
8.90799	13.5116	14.6941	10.3038	6.86125	4.47977	4.46504	4.94322	33.2882	46.1941	44.5273	33.065	18.7081	11.5515	10.0791	8.59103
9.05964	14.063	15.5759	10.9477	7.22036	4.6735	4.52158	5.01882	31.9318	44.2691	42.681	31.8499	18.0667	11.1961	9.83143	8.43966
9.16517	14.2743	16.2189	11.678	7.55116	4.84899	4.48518	4.95604	30.64	42.5888	41.1769	30.7555	17.4531	10.8495	9.5628	8.26365
9.27677	14.5047	16.6679	12.1353	7.84796	4.99067	4.45249	4.8224	29.4596	40.9762	39.6694	29.6125	16.7759	10.4515	9.2314	8.01331
9.16139	13.981	16.1714	12.0671	7.77447	4.92675	4.2937	4.64404	27.8011	38.6649	37.4548	27.9864	15.8981	10.008	8.82775	7.70152
9.18182	13.523	15.9596	12.2032	7.85923	4.97387	4.09638	4.43873	26.9621	37.6035	36.5045	27.3208	15.5268	9.7588	8.53488	7.40713
9.05519	12.874	15.1958	11.9949	7.78706	4.89999	3.86432	4.15137	26.4183	36.7413	35.4711	26.3802	14.9411	9.44977	8.34168	7.2685
8.7615	12.078	14.4199	11.779	7.59763	4.77737	3.60073	3.81437	25.1615	34.9613	33.7275	25.0362	14.1408	9.08212	8.08102	7.07047
8.60675	11.5089	13.8398	11.5161	7.41127	4.66312	3.36891	3.56204	23.883	33.3112	32.2849	23.9925	13.5677	8.71817	7.7329	6.79231
8.24257	10.6615	12.826	11.0551	7.13957	4.53471	3.19291	3.32319	23.2231	32.3095	31.2257	23.1401	13.0606	8.50035	7.52153	6.5797
7.85777	9.52075	11.5124	10.1	6.60685	4.23975	3.01143	3.11666	23.1035	32.0561	30.8381	22.6803	12.6377	8.2458	7.33298	6.43324
7.41537	8.60837	10.2245	9.14982	6.14521	4.03245	2.89161	2.97753	22.663	31.375	29.9946	21.9458	12.1983	8.07	7.20806	6.30915
7.02489	7.81616	9.30506	8.5422	5.87386	3.96045	2.87179	2.87966	22.2059	30.744	29.3748	21.4855	11.8906	7.85669	7.03654	6.18227
6.72359	6.96535	8.3383	7.83372	5.55765	3.80918	2.81642	2.75049	21.4002	29.5304	28.1186	20.5503	11.3586	7.56118	6.81211	6.02769
6.50258	6.53351	7.84704	7.43896	5.35973	3.76155	2.79081	2.69967	20.2927	27.9528	26.6095	19.4482	10.6984	7.17585	6.47863	5.78679
6.57455	6.36557	7.71201	7.50275	5.4682	3.90466	2.89983	2.73062	19.459	26.6642	25.2544	18.3074	10.0329	6.78492	6.18303	5.54844
6.53124	6.06553	7.38394	7.28834	5.45684	3.99304	3.02535	2.76416	18.7936	25.6896	24.2268	17.5263	9.53344	6.46573	5.88032	5.31325
6.52671	5.98727	7.33071	7.34276	5.54216	4.07499	3.12605	2.82019	17.8452	24.3345	22.9312	16.6789	9.13027	6.20911	5.68095	5.12079
6.55632	6.00354	7.36588	7.35386	5.60542	4.13974	3.18987	2.85938	17.0112	23.1253	21.7939	15.8642	8.66508	5.93971	5.43861	4.94511
6.48273	5.90177	7.28645	7.37563	5.64416	4.18952	3.27775	2.88973	15.8414	21.3701	20.134	14.7247	8.16727	5.6256	5.13392	4.66709
6.53285	5.77416	7.18154	7.3124	5.65336	4.20365	3.28818	2.89236	14.7104	19.6182	18.3842	13.4343	7.44565	5.20314	4.76249	4.38354
6.57387	5.77688	7.24475	7.43956	5.77544	4.34382	3.40241	2.98803	13.4161	17.7353	16.6132	12.172	6.80135	4.8208	4.42829	4.10487
6.66626	5.84159	7.39896	7.71274	6.0325	4.56498	3.57595	3.10214	12.3084	16.1751	15.2008	11.2189	6.34259	4.55965	4.17966	3.8716
6.64854	5.77552	7.39219	7.82047	6.11398	4.67981	3.6581	3.13514	11.4503	15.0017	14.1379	10.4812	5.97678	4.29886	3.90446	3.63765
6.55837	5.726	7.361	7.85746	6.27458	4.80252	3.73125	3.19345	10.3874	13.5066	12.7996	9.61348	5.52839	4.03013	3.64191	3.397
6.61304	5.80857	7.53105	8.05218	6.49513	5.01645	3.83774	3.31026	9.50441	12.2758	11.5979	8.77512	5.03619	3.75742	3.39218	3.1895
6.69006	5.97158	7.88528	8.59956	6.94421	5.37188	4.02668	3.43731	8.41074	10.6864	10.047	7.72223	4.48462	3.42868	3.09452	2.92207
6.91703	6.22628	8.29127	8.97019	7.31246	5.64053	4.21468	3.59396	7.45223	9.3018	8.73762	6.86097	4.01724	3.17194	2.90002	2.74423
7.00819	6.62258	8.89064	9.65223	7.79663	5.94539	4.39548	3.7115	6.67838	8.14512	7.62134	6.20966	3.65192	2.91904	2.65362	2.52084
7.18197	7.0459	9.45139	10.2284	8.25388	6.26358	4.63247	3.83573	5.90437	7.07669	6.66746	5.6033	3.25802	2.63511	2.39981	2.29741
7.40207	7.53028	10.1549	10.9364	8.7315	6.59257	4.79966	3.98405	5.47699	6.36914	5.93291	5.08795	2.89993	2.36473	2.16643	2.08089
7.66121	8.13974	11.0912	12.0297	9.59137	7.19957	5.17152	4.16995	4.91267	5.50789	5.11479	4.57429	2.62342	2.21439	2.00671	1.94091
8.0374	9.06585	12.529	13.5336	10.7292	7.88342	5.63007	4.42997	4.60848	4.99406	4.58955	4.21578	2.45291	2.11296	1.90033	1.85627
8.66147	10.323	14.3487	15.5404	12.1657	8.91334	6.36113	4.81865	4.41421	4.69535	4.29629	4.00637	2.36593	2.0742	1.86478	1.82708
9.2777	11.408	15.9311	17.224	13.434	9.74869	7.07625	5.25924	4.26118	4.46391	4.1171	3.90089	2.30215	2.03596	1.84242	1.81386
9.80799	12.6071	17.6522	19.2075	15.1027	10.9835	7.99962	5.77411	4.11258	4.23009	3.90156	3.77405	2.25228	2.01838	1.84495	1.81222
10.6266	13.9327	19.6165	21.2259	16.9632	12.3631	9.20922	6.52682	4.0067	4.01039	3.73485	3.65631	2.23925	2.01886	1.86877	1.86529
11.2642	15.0134	21.2618	22.6621	18.242	13.4151	10.2192	7.14413	3.95655	3.8622	3.57559	3.54961	2.19326	2.03652	1.88584	1.90875
12.3552	16.6158	23.2739	24.435	19.5032	14.2542	10.9283	7.69735	3.95649	3.82892	3.52514	3.57137	2.22463	2.07497	1.92585	1.97967
13.5847	18.7448	25.8947	26.8685	21.2536	15.4997	11.939	8.42905	3.97749	3.82354	3.53374	3.65809	2.29727	2.15274	2.02165	2.07984

## Sheet: C10
li 1	li 2	li 3	li 4	li 5	l 6	li 7	li 8	re 1	re 2	re 3	re 4	re 5	re 6	re 7	re 8
5.30746	7.31648	10.9673	13.9217	16.4245	16.0271	12.7415	11.2325	6.14407	8.17304	12.9782	10.5414	5.26851	3.28708	3.01274	3.0706
5.32014	7.65917	11.9574	15.5593	18.3937	17.9087	14.2524	12.4963	6.05573	7.46845	11.5004	9.33652	4.80121	3.06693	2.87331	3.02254
5.69569	9.24722	16.8994	21.276	22.5806	20.8642	16.3899	14.2672	6.12494	6.90912	10.0838	8.24011	4.45872	2.98702	2.83208	3.06786
6.3638	11.6431	24.7629	30.6604	29.2208	25.432	19.8723	16.9677	6.40006	6.88227	9.51757	7.61866	4.28717	3.00484	2.9108	3.11241
7.17411	14.1993	32.073	39.8871	36.5823	30.6792	23.5313	19.7488	6.59598	6.98087	9.48459	7.59475	4.36243	3.06764	2.97495	3.13536
7.5501	15.1054	34.8781	43.2655	39.6339	33.5917	25.9424	21.893	6.7021	6.81458	9.00672	7.30034	4.3	3.03811	2.99715	3.1482
7.90756	16.0086	37.9568	46.5854	41.9427	35.4086	27.2518	23.032	6.76513	6.68177	8.52595	6.94279	4.18344	3.04718	3.03228	3.13817
8.25122	16.8626	40.3397	49.204	43.5531	36.399	27.9574	23.8032	6.71922	6.54497	8.24493	6.68335	4.12368	3.07773	3.04048	3.13005
8.71148	17.5478	42.338	51.7525	45.1907	37.2999	28.4991	24.2555	6.69524	6.4472	8.01257	6.53415	4.09724	3.08588	3.04821	3.13537
8.97505	18.2706	44.7893	54.1379	45.8646	37.2233	28.3084	24.1333	6.57895	6.35897	7.946	6.44025	4.04826	3.08353	3.06056	3.13393
9.19443	18.8196	46.8108	56.216	46.205	36.4749	27.463	23.3089	6.42963	6.22266	7.76006	6.23996	3.88972	2.98619	3.04983	3.07203
9.04253	18.4559	45.6944	54.2774	43.5155	33.8015	25.3219	21.5537	6.23642	5.88786	7.25553	5.73818	3.5693	2.78917	2.96856	3.02268
9.33443	19.1387	47.0743	54.108	41.0159	30.776	22.9053	19.6063	5.95505	5.48215	6.67825	5.28422	3.32602	2.67242	3.00881	3.19937
9.69301	21.0258	51.7702	57.9636	41.2841	28.864	20.8013	17.4336	6.03441	5.43157	6.63826	5.19786	3.21376	2.62074	3.19029	3.50873
10.2423	23.1112	56.4283	61.6226	42.0272	28.0719	19.7531	16.3299	6.12588	5.49887	6.68566	5.11708	3.15829	2.59748	3.30451	4.01819
10.8176	25.6159	62.7969	67.157	43.8184	28.155	19.4563	15.5264	6.27292	5.67337	6.81935	5.16332	3.15242	2.58498	3.42239	4.30168
11.4844	28.1442	68.5527	71.9546	45.9636	28.7131	19.3065	14.9559	6.37481	5.82461	7.03683	5.30619	3.21233	2.63117	3.60103	4.46768
12.3164	31.0986	72.9645	74.939	47.2194	29.1942	19.5732	14.9823	6.52313	6.20907	7.61185	5.56961	3.34953	2.73176	3.7543	4.65488
12.8944	32.8668	75.2576	76.061	47.6904	29.7033	19.9753	15.265	6.74074	6.65137	8.27619	6.06457	3.68085	2.93268	3.8857	4.76035
13.4145	34.4033	76.9615	76.7805	47.9358	29.9481	20.2617	15.5963	6.89735	7.49249	9.62451	6.73722	4.03475	3.16558	3.97138	4.84552
14.2833	36.8572	79.1897	78.0387	48.8605	30.4804	20.595	15.8778	7.10031	8.38237	10.9266	7.32574	4.31279	3.34361	4.02753	4.76891
15.2156	38.8765	82.1287	79.512	48.9576	30.4349	20.6029	16.0121	7.30834	9.57133	12.5502	8.00953	4.62349	3.44494	4.07429	4.50473
16.3111	41.2944	85.6153	81.4862	49.111	30.2837	20.504	15.9074	7.46609	10.7237	14.8338	8.96934	4.93965	3.56815	4.12567	4.14354
17.6352	44.7463	88.6455	81.8345	48.6573	29.9178	20.406	15.9843	7.71333	12.1159	17.5144	10.292	5.36616	3.73997	4.20591	3.73353
18.7126	47.2349	90.5455	81.4239	47.4609	29.0214	19.9397	15.6862	8.04476	13.5222	19.8758	11.4217	5.77491	3.84714	4.32977	3.45032
19.4417	48.9362	92.9209	82.6353	47.2905	28.3431	19.3753	15.2413	8.61825	15.566	22.9276	12.702	6.26447	4.0131	4.46325	3.27731
19.9095	50.2276	94.3613	82.4352	46.2406	27.2401	18.4869	14.4067	9.46816	17.8457	26.3138	14.1587	6.70584	4.14402	4.63709	3.12097
19.917	50.4224	94.933	81.4537	44.7749	26.1327	17.7454	13.745	10.33	20.4805	30.2807	15.9263	7.36046	4.32413	4.87835	3.06005
19.512	49.7683	93.4327	79.2122	43.2532	25.2909	17.1224	13.2358	11.2257	23.0194	33.9563	17.5492	7.87766	4.49481	5.1553	3.01208
18.8277	48.3187	90.1194	75.8849	41.3232	24.2458	16.4024	12.7638	12.0971	25.6114	38.3579	19.2415	8.40322	4.76291	5.33572	3.05661
18.2119	46.8611	86.775	72.7231	39.742	23.4037	15.8742	12.3497	12.7794	27.5869	42.0527	20.89	9.04262	5.00688	5.58265	3.04243
17.1043	43.5556	81.2829	67.9427	36.9371	21.8507	14.8982	11.6838	13.739	30.3497	45.9349	22.183	9.51219	5.17581	5.75037	3.04114
15.8352	40.2093	76.0352	63.6161	34.5847	20.5968	14.0507	10.9534	14.7194	33.2546	49.2208	23.4485	10.0756	5.36903	5.75204	3.01099
14.7487	37.9428	71.7602	60.4991	33.164	19.7273	13.3678	10.4355	15.6856	35.748	52.2588	24.6619	10.5059	5.65973	5.86579	3.07928
14.1492	36.5657	68.5776	58.1525	31.8947	19.0533	12.9784	10.3116	16.3174	37.5178	54.8952	25.6796	10.9567	6.01923	5.97273	3.15066
13.7801	35.5224	66.4738	57.0359	31.4548	18.9338	13.108	10.4423	16.8741	38.9166	56.9395	26.5991	11.2391	6.32152	6.34055	3.26805
13.8502	35.5124	65.1607	55.8025	30.483	18.5317	13.1601	10.6294	17.3292	39.9757	58.0875	27.2045	11.5698	6.59612	6.48712	3.34451
14.203	36.0545	65.1746	55.5421	30.2388	18.5531	13.2956	10.8044	17.8412	40.9026	58.5408	27.8623	12.0026	6.94898	6.73759	3.49729
14.5075	37.2553	66.9253	56.9064	30.7231	18.7698	13.4797	11.0643	18.5351	42.0992	59.1221	28.2826	12.2786	7.2046	6.71258	3.65097
15.0964	38.9398	67.8173	57.1553	30.9301	19.0733	13.7934	11.239	18.5826	41.6511	58.1013	28.4188	12.4598	7.38266	6.85704	3.80718
15.2769	39.558	68.7524	57.98	31.3732	19.4405	14.2411	11.6495	18.3841	41.0423	57.5003	28.5271	12.429	7.38591	6.76469	3.89102
15.6421	40.8527	70.3498	59.7526	32.3836	20.0997	14.7183	11.9405	18.0787	39.7958	56.2399	28.5327	12.5143	7.46134	6.73174	3.96716
15.9238	41.372	71.5523	60.5734	32.7255	20.4694	15.0207	12.1556	17.5549	37.9084	53.905	28.0418	12.3462	7.37027	6.55169	4.04437
16.2328	42.2753	73.046	61.3583	33.1556	20.8064	15.2354	12.2631	16.7233	35.5888	50.9272	27.285	12.048	7.2112	6.23118	4.09852
16.3174	42.8111	74.2303	62.5037	33.8794	21.2009	15.5226	12.3449	15.4883	32.5573	47.635	26.4165	11.7062	6.99354	5.87741	4.075
16.4593	43.7273	75.205	63.7261	34.71	21.7056	15.845	12.4357	14.4097	29.142	43.4721	24.9672	11.233	6.70264	5.45177	4.02237
16.0654	42.3778	74.7128	64.0875	35.2086	21.9501	15.8779	12.282	13.0487	25.4548	39.096	23.5678	10.709	6.33152	5.00259	3.87907
15.7435	41.7341	74.423	64.098	35.2584	21.9942	15.8338	12.1481	11.8586	23.0067	36.5728	23.1233	10.4646	6.05548	4.73979	3.73566
15.5819	41.2069	74.298	64.5358	35.3159	21.893	15.733	12.02	10.5199	19.7538	32.8675	21.9561	10.0572	5.86481	4.50316	3.6319
15.352	40.6842	74.4969	64.4663	35.2112	21.8621	15.6897	11.9146	9.56943	17.5879	29.849	20.9923	9.70402	5.63145	4.35427	3.52862
15.4426	40.858	74.7245	64.3302	34.9288	21.5217	15.4067	11.8454	8.67856	15.7449	27.8723	20.193	9.31997	5.36502	4.17473	3.3404
15.3328	40.7966	75.0956	64.7883	35.1733	21.3923	15.3133	12.0471	8.03594	13.8806	25.1018	19.2808	8.93904	4.98279	3.84587	3.19613
15.4628	41.2501	75.8006	64.9439	34.9325	21.0951	15.0494	12.1073	7.45083	12.4408	22.7436	18.5122	8.70273	4.9042	3.80229	3.11207
15.4033	40.936	76.3347	65.3538	34.9579	20.8382	14.7945	12.1314	7.13782	11.4923	20.9262	17.9151	8.71591	4.9616	3.80119	3.0736
15.3069	40.7366	76.3324	65.2557	34.8215	20.5203	14.4457	12.4826	6.76547	10.7321	19.9801	17.5233	8.61646	4.98132	3.80958	3.04684
15.0294	40.0257	75.5923	64.7576	34.6201	20.1785	14.0625	12.8893	6.42714	10.1021	19.1078	17.139	8.53668	5.01229	3.84416	3.08774
15.1929	40.0721	74.6357	63.3324	33.9427	19.9091	13.8037	13.7988	6.21645	9.5488	18.27	16.5352	8.36978	4.96689	3.81088	3.0648
15.3457	40.3881	75.1843	64.2555	34.4125	19.8501	13.5771	14.1786	6.01199	8.93364	17.2259	16.0723	8.2293	4.90495	3.76746	3.01483
15.146	39.4529	73.8211	63.0865	33.9851	19.5685	13.3912	14.5845	5.94214	8.45296	16.4624	15.7503	8.17076	4.85259	3.74208	2.99425
14.6938	38.3705	72.7616	62.0905	33.5495	19.3804	13.2107	14.5296	5.83139	8.00936	15.7496	15.3573	8.06706	4.83716	3.72896	2.97176
14.2411	37.2513	70.7312	60.4042	33.1355	19.2985	13.1371	14.2884	5.61512	7.62435	14.8247	14.6398	7.80268	4.76668	3.69954	3.00916
14.1854	37.3703	71.455	61.3933	33.7205	19.4698	13.1277	14.3953	5.44062	7.17124	14.2201	14.4877	7.83629	4.84019	3.75917	3.07695
14.1592	37.5667	71.8182	61.2151	33.1773	19.1599	12.9553	13.6644	5.36725	6.77325	13.4209	13.9968	7.6889	4.81528	3.85118	3.14631
13.9085	37.1273	71.7783	60.8832	32.5644	18.9292	12.9216	13.2759	5.35999	6.56849	12.7342	13.2948	7.38325	4.65439	3.80651	3.15293
13.7655	37.1988	73.4263	62.4431	33.1862	19.1358	12.9845	12.3102	5.32887	6.27278	12.1259	13.184	7.39112	4.71307	3.90415	3.25149
13.4039	36.4094	72.7405	62.5206	33.4829	19.2915	12.9692	11.5829	5.27828	6.08931	11.7864	12.9786	7.44119	4.80431	4.03819	3.36161
13.2418	36.1525	72.1197	61.9718	33.3204	19.2204	12.8494	10.8727	5.17937	5.92846	11.568	13.0738	7.62678	4.90084	4.10901	3.45746
13.0696	36.116	73.2746	63.2736	33.3152	18.8889	12.5679	9.90578	5.17229	5.92651	11.6069	13.2178	7.69376	4.9776	4.20064	3.53792
12.8611	35.5574	73.1643	63.1388	32.7261	18.384	12.2435	9.49223	5.21796	5.9981	12.1104	13.9701	7.97463	5.03701	4.25057	3.59285
12.9045	35.4242	73.3268	63.2704	32.4696	18.0764	12.0295	8.9368	5.17397	5.94224	12.2138	14.0556	7.96665	5.05483	4.30547	3.62345
12.8947	35.5481	73.5321	63.7515	32.7425	18.0616	12.0091	8.67802	5.22385	6.13401	12.7101	14.5794	8.2492	5.14063	4.3538	3.66382
13.1485	36.4883	74.5236	64.0447	32.6963	17.7353	11.7339	8.35857	5.28027	6.10955	12.7273	14.914	8.53539	5.34268	4.50781	3.74424
13.1905	36.9437	75.5173	64.2472	32.1979	17.2322	11.4336	8.1467	5.28831	6.14554	12.9223	15.3599	8.77815	5.38267	4.49679	3.70395
13.3673	37.3309	75.7892	64.1963	31.715	16.6705	10.998	7.75418	5.25483	6.19073	13.3891	16.0424	9.10662	5.46933	4.54952	3.71569
13.401	37.4282	75.8603	63.9087	30.909	15.9351	10.5378	7.39627	5.32925	6.25369	13.4033	16.0585	9.0878	5.45851	4.55182	3.69549
13.6209	37.5905	75.1394	62.6243	30.2116	15.7011	10.4467	7.2618	5.45976	6.31374	13.4282	16.1348	9.19406	5.47079	4.53408	3.65156
13.806	37.8178	75.6655	63.079	30.0584	15.4113	10.2357	7.09152	5.5382	6.41432	13.5239	16.4001	9.35166	5.50688	4.54191	3.64026
14.0063	38.3496	76.0939	62.7907	29.4477	14.9855	9.96442	6.87979	5.67924	6.55932	13.7143	16.7775	9.61013	5.55009	4.50342	3.57768
14.0249	38.3311	75.8853	62.3096	28.8784	14.6176	9.78606	6.78064	5.82871	6.69569	13.6956	16.9975	9.81157	5.56706	4.47297	3.57479
13.8965	37.6852	74.947	61.7362	28.4058	14.3299	9.60562	6.61541	5.99203	6.67905	13.4948	16.8678	9.85713	5.56794	4.4365	3.56703
13.9984	37.7819	75.1927	61.9062	28.2094	14.0673	9.40934	6.46696	6.0766	6.72531	13.5831	17.1524	10.0621	5.65028	4.43857	3.59594
14.1949	38.6631	77.0185	62.6517	27.9708	13.815	9.32233	6.41493	6.2828	6.85332	13.5441	17.0689	10.137	5.77492	4.55412	3.67494
14.1878	38.7899	77.4287	62.8538	27.9646	13.6958	9.23457	6.34662	6.44697	6.92165	13.2651	16.9027	10.2128	5.87342	4.63536	3.75635
13.9464	38.4545	76.6709	61.7542	27.2564	13.3561	9.09807	6.31753	6.54716	6.91476	13.0366	16.6741	10.2567	6.01981	4.78298	3.91651
13.9028	38.2709	75.9964	60.8963	26.7903	13.0162	8.81906	6.15042	6.66862	6.94335	12.9003	16.7685	10.5139	6.24132	4.99906	4.12341
13.5163	37.258	74.0421	59.3396	26.015	12.5753	8.58974	6.01905	6.82464	7.02672	12.7673	16.8736	10.8435	6.65409	5.44677	4.53429
13.1472	36.1595	72.1564	57.6415	25.0781	12.0028	8.25015	5.80719	6.83902	6.93524	12.4846	16.7164	10.9588	7.00381	5.89195	4.8931
12.688	34.9608	69.721	55.1505	23.5891	11.2002	7.75005	5.47846	6.91008	6.90879	12.3067	16.6534	11.1632	7.42573	6.49682	5.40645
12.1162	33.3991	66.274	51.8807	22.0985	10.4713	7.25886	5.15091	7.05164	7.06949	12.5591	17.1829	11.8102	8.1449	7.2223	6.02483
11.4287	30.9305	61.8479	48.6174	20.6033	9.75271	6.81652	4.8789	7.30269	7.35041	12.9869	17.9489	12.5377	8.94262	8.11661	6.80182
10.6653	28.6641	57.3014	44.8421	18.8266	8.93244	6.37414	4.62028	7.41135	7.59115	13.4978	18.7702	13.4963	10.0746	9.41701	7.93279
9.79817	26.0411	51.7694	40.4563	17.0315	8.18086	5.93944	4.39912	7.47543	7.77629	14.2136	20.4247	14.9308	11.27	10.5621	9.02237
8.86112	23.7078	46.996	36.5321	15.3785	7.45005	5.57241	4.19264	7.65184	8.16087	15.2781	22.8866	17.0932	12.9356	12.0166	10.3151
8.25672	21.9238	43.6804	33.9235	14.1435	6.74255	5.10213	3.96227	7.7141	8.58087	17.122	26.5573	19.497	14.2893	13.2291	11.3396
7.60175	19.9748	38.9749	29.9259	12.47	6.08797	4.76151	3.78485	7.89854	9.16484	19.3346	30.2227	21.7126	15.4469	14.2349	12.3934
6.74882	17.122	33.3387	25.9956	11.017	5.55	4.47538	3.6533	8.08633	9.8598	21.5868	33.4899	23.6313	16.5191	15.1908	13.4715
6.18782	15.1553	29.7649	23.4208	10.007	5.15394	4.22913	3.56422	8.34234	10.7443	23.9466	36.7527	25.7969	17.814	16.3305	14.605
5.66565	13.4056	25.7766	20.0233	8.57939	4.61149	3.98342	3.47028	8.60123	11.8552	26.83	40.0761	27.7461	19.0639	17.5227	15.5564
5.16761	11.3685	21.3861	16.428	7.2281	4.15872	3.77034	3.32443	8.96823	13.1275	29.4492	43.4359	29.8181	20.1376	18.5373	16.4451
4.95897	10.5097	19.5317	15	6.69015	3.92303	3.6342	3.25111	9.58458	14.6809	32.7345	46.766	31.3891	20.9283	19.4794	17.1011
4.79683	9.25589	16.7076	12.9697	5.97351	3.62611	3.49172	3.14478	10.3069	16.6048	36.8851	50.9522	33.3076	21.8105	20.8194	17.9866
4.6735	8.31407	14.9666	11.8867	5.65761	3.55815	3.47105	3.1883	11.0672	18.8888	41.2157	54.4031	35.003	22.5937	21.8267	18.4554
4.6727	7.65187	13.6541	10.9699	5.36247	3.44004	3.44192	3.19368	11.7709	20.7815	45.1611	58.2235	37.2494	23.8526	23.05	19.4462
4.74787	7.36478	12.696	10.2129	5.14782	3.36285	3.40628	3.17221	12.4209	22.5848	48.7415	61.3006	39.1038	25.5901	24.9995	20.8639
4.71652	7.0387	11.5569	9.13701	4.81733	3.25757	3.408	3.1595	12.9033	23.8799	51.5737	63.9737	40.5014	26.7642	26.3926	22.0756
4.69092	6.68824	10.8031	8.61526	4.70977	3.1823	3.37142	3.10288	13.3374	25.0087	53.787	66.1402	41.9594	28.0132	27.5154	23.1436
4.65617	6.4597	10.3375	8.27979	4.58157	3.1194	3.33949	3.10698	13.507	25.4151	54.2329	66.2385	42.0713	28.3751	27.9829	23.7844
4.61762	6.18565	9.63336	7.78169	4.38139	3.01643	3.29293	3.12014	13.563	25.8541	55.5851	66.9952	42.403	28.8341	28.6954	24.6665
4.56507	6.01524	9.21987	7.40638	4.20936	2.92214	3.28768	3.18187	13.6365	26.4698	57.6197	68.3404	42.7002	28.9272	28.6467	24.9172
4.49854	5.7534	8.36283	6.70672	3.94779	2.79302	3.20546	3.19965	13.4992	26.3664	57.6438	68.1871	43.0032	29.3257	28.5004	24.9153
4.53868	5.53439	7.63567	6.12717	3.72406	2.69684	3.17208	3.23307	13.3803	26.1725	57.7741	68.3954	42.7054	29.0605	28.1022	24.7481
4.67596	5.33092	6.95041	5.53915	3.46178	2.58498	3.09084	3.36239	13.4052	26.0801	57.0815	68.2062	42.3787	28.1456	26.7735	23.6744
4.91641	5.30397	6.54534	5.17563	3.29737	2.50701	3.07926	3.49127	13.775	26.6515	58.4554	69.1869	42.3711	27.0612	24.9599	22.1456
5.20329	5.39723	6.37816	4.99941	3.22232	2.63814	3.1707	3.61836	14.3804	28.5691	62.1779	73.3764	43.9649	26.5231	23.7408	20.7984
5.62473	5.5979	6.31998	4.87419	3.17831	2.64866	3.20692	3.72909	14.8697	29.9688	64.9563	75.3957	44.6825	25.9898	22.5713	19.4063
6.03798	5.82629	6.35062	4.87113	3.20688	2.73059	3.29562	3.83974	15.1565	30.7887	64.8001	74.4976	44.143	24.9617	20.9179	17.6083
6.78705	6.25969	6.35683	4.85624	3.20692	2.89197	3.44521	3.89109	15.5815	32.0261	66.4148	75.8632	44.3921	24.0241	19.1497	15.7996
7.29525	6.8116	6.5567	4.91468	3.28067	2.93989	3.45843	4.03666	16.1283	33.715	69.9088	78.6414	45.2085	23.5838	18.1747	14.788
7.96413	7.47783	6.73414	4.99051	3.32752	2.96726	3.45669	4.15303	16.3418	34.5645	71.5179	79.0684	44.7505	22.9428	17.3869	13.9844
8.70659	8.23461	7.09231	5.11118	3.39525	2.96836	3.50764	4.17096	16.3187	35.0688	72.7007	78.4744	43.6073	21.9077	16.3895	13.0534
9.15993	8.9275	7.68187	5.33092	3.43767	2.9931	3.5478	4.16641	16.1905	34.954	71.831	76.3545	42.3813	21.4738	16.1669	12.8093
9.77997	9.7598	8.19043	5.58521	3.51929	3.00924	3.57921	4.19491	16.0564	34.8808	71.8752	75.316	41.4699	21.1821	16.119	12.7688
10.4001	10.6569	9.0541	5.93035	3.63864	2.92466	3.54873	4.18084	15.9641	34.4975	70.0777	72.9032	40.2357	21.1063	16.4809	13.1597
10.8302	11.7615	10.0497	6.18836	3.70361	2.93297	3.68605	4.0682	15.9722	34.5583	69.8367	71.8389	39.5294	21.0228	16.6255	13.2733
11.1476	12.9442	11.375	6.708	3.83385	2.79249	3.52405	3.98902	15.6878	33.6602	68.2655	69.7937	38.3447	20.4623	16.2889	13.0064
11.3457	13.9029	12.7326	7.24303	3.99483	2.82371	3.54794	3.80632	15.593	33.2744	66.5422	67.1814	36.7637	19.6758	15.8439	12.7089
11.6416	14.9292	13.8903	7.62694	4.0668	2.82903	3.53739	3.70333	15.2242	32.4726	64.1434	64.7862	35.9488	19.5919	15.9154	12.6725
12.0112	16.2027	15.4998	8.27211	4.24217	2.86488	3.50103	3.52031	14.933	31.4092	60.7448	61.0786	34.1895	18.9694	15.5684	12.4909
12.5102	17.6791	17.1112	8.9445	4.47358	2.93541	3.4942	3.42868	14.6184	30.8678	58.8891	58.8802	32.8085	18.1593	14.9942	12.0679
12.8559	19.0631	18.4174	9.39131	4.60263	2.95028	3.43804	3.33357	14.3076	29.744	56.1666	56.2507	31.6157	17.6461	14.4438	11.6014
12.9617	19.9194	19.3028	9.83748	4.75553	3.04897	3.46605	3.34202	13.5831	28.0283	53.1759	53.273	29.9352	16.6717	13.5491	10.8284
13.1856	20.5209	19.9162	10.1955	4.909	3.14472	3.37688	3.32579	13.2166	27.2201	51.3212	51.4652	28.9549	15.906	12.8058	10.2033
13.3707	21.0774	20.4283	10.368	4.94227	3.23608	3.35349	3.30536	12.8615	26.4491	49.8545	50.486	28.548	15.5208	12.4199	9.88288
13.5864	21.5289	20.7624	10.5684	5.05119	3.34736	3.2486	3.34262	12.6031	25.8218	48.5558	49.7814	28.1542	15.2957	12.2681	9.86658
13.7051	21.9995	21.3104	10.7434	5.06209	3.36809	3.14083	3.34222	12.2925	24.9814	46.9329	48.4187	27.8132	15.1805	12.2598	9.92904
13.8214	21.9624	21.1424	10.6899	5.09226	3.43429	3.16212	3.36576	12.1041	24.4907	46.822	48.8378	28.1295	15.4161	12.5422	10.1603
13.8121	21.8483	20.7628	10.5047	5.05155	3.44939	3.15863	3.48992	12.0114	24.3258	47.1983	49.3385	28.3532	15.483	12.6583	10.2434
13.655	21.6796	20.949	10.4272	4.98966	3.46167	3.15736	3.5892	12.0616	24.7408	49.627	51.2326	28.8904	15.7554	13.0189	10.6622
14.1016	21.8999	20.7565	10.2998	4.9795	3.49165	3.18342	3.69028	12.3184	25.5532	51.5435	53.4969	30.0355	16.2511	13.4204	11.0166
14.137	21.3969	20.1286	10.0234	4.94559	3.53369	3.22317	3.91669	12.429	26.0228	52.5119	54.3729	30.4381	16.6055	13.8369	11.4168
13.8976	20.9632	19.7883	9.82039	4.84336	3.48515	3.18211	4.13258	12.804	27.1521	55.2341	57.1689	32.2033	17.6194	14.4767	11.8074
13.6094	20.4343	19.4459	9.68474	4.78973	3.43203	3.08847	4.62866	13.2984	28.3709	57.7665	59.8765	33.7153	18.3362	15.031	12.2332
13.1575	19.7308	18.9789	9.48146	4.72969	3.40861	3.08018	5.23879	13.6638	29.4893	60.451	62.8654	35.0531	18.6296	15.122	12.2627
12.4061	18.4134	17.9206	9.12041	4.58425	3.32068	3.02712	5.85396	13.8608	29.9444	61.7371	64.1484	35.6491	18.8398	15.3175	12.4867
11.7819	17.219	17.0212	8.78887	4.43017	3.24333	2.98147	6.19821	14.0373	30.4975	63.4287	65.9788	36.3035	18.8886	15.2372	12.4122
10.8512	15.3159	15.7306	8.36261	4.28966	3.15186	2.92707	6.82334	13.9033	30.4086	63.2735	66.1111	36.448	18.9269	15.2466	12.3765
9.5273	13.2194	14.132	7.84968	4.15158	3.04106	2.838	7.11872	14.0076	30.8475	64.0283	66.5419	36.7101	19.0278	15.2439	12.2784
8.8645	12.2787	13.6095	7.75881	4.14358	2.99093	2.79741	7.17254	14.1425	31.3037	65.1456	67.0584	36.7292	18.8584	14.9463	11.9172
8.08236	11.397	13.2438	7.73137	4.09638	2.92534	2.75691	7.13338	14.0003	31.2829	65.8108	66.8604	35.8451	18.2109	14.4336	11.4901
7.43599	10.4937	12.4063	7.46587	4.04208	2.8524	2.69613	6.95635	13.8478	30.8691	64.4199	64.3483	34.1565	17.3843	13.7868	10.9659
6.86716	9.93355	11.8667	7.26557	3.98911	2.80552	2.65144	6.48545	13.6567	30.5345	63.1158	62.0327	32.7237	16.7594	13.2588	10.528
6.33358	9.76143	12.0623	7.63635	4.13254	2.82651	2.62703	5.88764	13.6962	30.7405	63.2845	61.8727	32.3195	16.3699	12.8025	10.0056
5.95656	9.79502	12.9335	8.32958	4.29431	2.8507	2.60312	5.24775	13.6292	30.6321	62.2581	60.3263	31.6402	15.9993	12.379	9.51879
5.70881	9.77744	13.5591	8.79592	4.38547	2.89025	2.59788	4.65085	13.2298	29.7039	59.9913	57.5283	30.3208	15.53	11.9208	9.09886
5.59335	10.1446	14.7746	9.62633	4.66395	3.02037	2.63064	4.05423	12.8334	28.6948	58.1047	55.3096	29.0421	14.9358	11.4055	8.64637
5.42012	10.4591	15.8543	10.2325	4.82122	3.07886	2.61885	3.60866	12.3973	27.5756	55.9293	53.7824	28.5373	14.4993	10.8628	8.154
5.28494	10.7427	17.0544	11.0228	5.05237	3.2058	2.69898	3.33084	11.9399	26.1522	53.0283	51.1343	27.4312	14.0851	10.5165	7.895
5.29689	11.0057	17.9886	11.7466	5.23749	3.26083	2.69781	3.04816	11.5717	25.4284	51.6797	49.8814	26.9227	13.9715	10.3957	7.72039
5.27425	11.4545	19.4432	12.7936	5.62795	3.43483	2.77717	2.92778	11.0399	24.1781	49.4474	47.7802	26.0373	13.6015	10.1704	7.56725
5.24462	11.5543	20.468	13.6678	5.89687	3.51482	2.80392	2.74979	10.5447	23.0286	47.6394	46.5214	25.3591	13.2453	9.98266	7.47353
5.1878	11.42	20.5768	13.9063	6.0408	3.59268	2.84112	2.6769	10.3909	22.4957	46.9192	45.7493	25.0159	13.1712	9.93768	7.43818
5.15049	11.3805	20.9732	14.4034	6.29306	3.67217	2.86338	2.62201	10.1714	22.2535	46.9577	45.2274	24.3319	12.6657	9.54788	7.19336
5.00201	11.0075	20.6343	14.3153	6.29063	3.68114	2.88414	2.63221	9.96652	21.8027	45.6523	43.8869	23.6937	12.3739	9.35436	7.00941
4.86496	10.222	19.6451	13.9602	6.25923	3.6987	2.89705	2.61131	9.82364	21.4059	44.8661	42.9855	23.0305	12.115	9.28407	6.92531
4.66423	9.48309	18.6744	13.5852	6.20946	3.68012	2.86139	2.61421	9.86143	21.038	44.3412	42.1235	22.4731	11.9355	9.31395	6.9909
4.55179	8.95899	18.038	13.3988	6.22671	3.7142	2.87816	2.6142	9.85011	20.9586	43.8829	41.5296	22.0685	11.6974	9.16434	6.96907
4.45216	8.10041	16.8447	12.7697	6.0562	3.66617	2.83173	2.58417	9.82713	20.6612	42.7326	40.5962	21.7768	11.6047	9.07616	6.84855
4.35163	7.55683	15.6444	12.0267	5.8409	3.62578	2.80125	2.53885	9.80702	20.6551	42.446	39.9872	21.4053	11.4825	8.93445	6.71267
4.26061	7.10895	14.9945	11.7696	5.8203	3.6748	2.88672	2.59615	9.87112	20.421	41.4895	39.2302	21.2507	11.45	8.904	6.69827
4.15914	6.61391	13.8735	11.071	5.7055	3.72729	2.96744	2.65173	9.97392	20.6742	42.2009	40.0466	21.5961	11.5997	9.0044	6.74472
4.17016	6.19546	12.8032	10.3595	5.59089	3.82789	3.06532	2.75572	10.1711	21.3073	43.6393	41.0015	21.7995	11.5491	8.91782	6.64847
4.1523	5.79275	11.6926	9.69986	5.53241	3.90081	3.12059	2.82291	10.2367	21.4018	43.6257	40.9632	21.6886	11.4698	8.82562	6.53173
4.10758	5.54212	11.1648	9.42059	5.48082	3.9777	3.21241	2.89107	10.4297	22.1843	45.1869	42.329	22.3212	11.6643	8.74707	6.39745
4.16909	5.46147	10.7933	9.16987	5.43707	4.02099	3.27195	2.93889	10.8296	23.1637	46.6433	43.4979	22.8236	11.7751	8.76752	6.36991
4.17052	5.27397	10.3744	8.96015	5.54813	4.18875	3.40607	3.06241	11.1154	23.7702	47.846	44.071	22.9005	11.7802	8.73341	6.30999
4.23799	5.18506	10.0273	8.90046	5.78127	4.44975	3.59676	3.19628	11.281	24.5687	50.15	45.8664	23.6034	11.8186	8.60626	6.18272
4.30804	5.23217	9.88957	8.92516	6.03507	4.76774	3.80204	3.32997	11.5635	25.3707	51.5773	46.7657	23.6567	11.6628	8.3917	6.00731
4.35099	5.32029	9.83862	9.19694	6.49287	5.14958	3.98883	3.4897	11.8318	26.1729	52.927	47.4292	23.8079	11.8317	8.57012	6.14312
4.3714	5.35829	9.96248	9.31011	6.57167	5.24438	4.07051	3.52642	12.1623	26.9533	54.1336	48.2239	24.2366	11.8928	8.51501	6.10718
4.39653	5.34258	9.85685	9.4211	6.85939	5.51474	4.24883	3.60772	12.713	28.0569	55.9654	49.4658	24.5802	11.9433	8.48386	6.1126
4.40212	5.27074	9.67802	9.40854	7.00084	5.67085	4.36842	3.73494	12.89	28.3727	57.1651	50.4322	24.8046	11.8459	8.31607	5.9486
4.39077	5.35514	9.80364	9.70769	7.3385	5.93953	4.53313	3.87593	12.9932	28.5417	57.4881	50.5115	24.8214	11.7955	8.21419	5.89193
4.48206	5.37313	9.57782	9.62147	7.44898	6.07286	4.64837	3.99487	13.0841	28.9706	57.7097	49.932	24.487	11.6675	8.0688	5.80977
4.55573	5.38799	9.35817	9.47432	7.48907	6.15284	4.74375	4.06343	13.189	29.1074	56.1506	47.9423	23.6189	11.378	7.87478	5.7326
4.55273	5.3043	9.10886	9.23454	7.34394	6.04042	4.7089	4.123	13.1748	28.7299	54.8521	46.8121	23.1549	11.1504	7.708	5.62364
4.58104	5.32887	8.8064	8.8397	7.01447	5.78968	4.5447	4.07255	12.813	27.6957	52.8386	45.1874	22.2945	10.6287	7.21915	5.24687
4.60596	5.3054	8.41937	8.54307	6.96597	5.75291	4.49233	4.04463	12.5061	26.6914	50.2893	42.5332	20.895	10.0036	6.81903	5.02819
4.68765	5.37023	8.32617	8.37575	6.84278	5.64907	4.44617	4.03728	12.0666	25.5114	46.9417	39.1194	19.2074	9.35671	6.43217	4.76845
4.76439	5.43526	8.17959	8.20223	6.78509	5.60554	4.40442	3.98053	11.5384	24.1723	43.8668	36.1586	17.5772	8.5725	5.98925	4.52265
4.95345	5.52397	7.96179	7.93702	6.72115	5.61474	4.41157	3.95223	10.9663	22.7843	41.0599	33.6705	16.385	8.00452	5.57093	4.25903
4.98533	5.5892	7.96239	7.98378	6.80051	5.67503	4.4528	3.9499	10.4768	21.3319	37.7293	30.5632	14.7537	7.33842	5.15135	3.97486
5.02497	5.63686	7.88273	8.00352	6.98392	5.87838	4.56217	4.07857	9.82232	19.7225	34.4923	27.942	13.5096	6.79921	4.84519	3.7949
5.07483	5.70882	7.88017	8.08128	7.25821	6.15916	4.74	4.23836	9.39431	18.6988	32.4307	26.1942	12.7113	6.4913	4.67143	3.68934
5.1533	5.79822	7.957	8.23632	7.56705	6.48857	4.99794	4.44693	8.99512	17.47	30.0477	24.0031	11.7017	6.13491	4.58276	3.62899
5.20851	5.93198	8.13972	8.50077	8.08663	7.14766	5.51993	4.96435	8.46773	16.0363	27.4131	21.8147	10.5528	5.66944	4.35516	3.4711
5.22931	6.05511	8.41631	8.99411	8.88807	8.04548	6.3076	5.67533	7.9363	14.4774	24.7287	19.8129	9.69368	5.28114	4.09475	3.32527
5.33262	6.2294	8.55616	9.36916	9.6917	8.98688	7.05964	6.3472	7.40375	12.7083	21.6869	17.6221	8.71569	4.92307	3.86057	3.16664
5.28582	6.44762	8.83055	9.94197	10.7045	10.1087	7.96742	7.20277	7.06379	11.4644	19.4772	15.9091	7.8583	4.53085	3.64111	3.10361
5.27592	6.58168	9.0961	10.6074	11.8714	11.4366	9.10212	8.21077	6.77815	10.5447	17.7949	14.6624	7.37886	4.28917	3.51769	3.09862
5.20767	6.88213	9.91052	12.027	13.7043	13.1881	10.6207	9.48629	6.53993	9.32141	15.3907	12.8015	6.57083	3.96774	3.35152	3.05177
5.21396	7.15647	10.8334	13.4902	15.52	15.0956	12.1232	10.8385	6.24665	8.25271	13.2718	11.1018	5.75997	3.62282	3.16032	3.03909

[truncated: 44 more sheets: C11, C13, C14, C15, C16, C17, C18, C19, C20, C21, C23, C24, C25, C26, C27, C28, C29, C30, C31, C32 …]
