# Supplementary material for: Temporal and spatial relationship between gluteal muscle Surface EMG activity and the vertical component of the ground reaction force during walking
Source: PLoS One. 2021 May 26;16(5):e0251758. doi: 10.1371/journal.pone.0251758 (PMC8153502; doi:10.1371/journal.pone.0251758)
Supplement: S1 Data — (ZIP) [file pone.0251758.s004.zip › Walkway_normal_20HzHP.xlsm]

## Sheet: C01
li 1	li 2	li 3	li 4	li 5	l 6	li 7	li 8	re 1	re 2	re 3	re 4	re 5	re 6	re 7	re 8
17.385	15.2743	18.9611	19.6942	20.4534	16.9696	15.0392	16.8049	27.6561	8.28599	4.80056	6.23722	9.51159	12.8305	10.5803	11.7291
16.5668	15.9263	20.5207	21.771	22.5138	18.4298	16.3409	18.282	27.3292	8.31656	4.68485	6.14264	9.38616	12.9342	10.5997	11.8954
16.06	16.5186	22.0047	23.598	24.1777	19.7372	17.5826	19.9684	26.938	8.4336	4.59628	6.14304	9.38256	13.1128	10.8886	12.1365
15.5632	17.2091	23.6926	25.3888	25.8542	20.8973	18.6989	22.0343	27.3307	8.6687	4.50326	6.08819	9.44607	13.5135	11.2157	12.7156
15.2904	18.0681	25.7318	27.3588	27.718	22.3417	20.3107	23.7565	28.6117	9.12555	4.5143	6.11514	9.10195	14.2022	12.1703	13.6455
15.6351	19.8893	28.7998	30.2111	30.196	24.2193	22.3027	25.5751	30.2683	9.69288	4.54255	6.18368	8.55115	15.4982	13.6615	16.3926
16.2398	22.035	32.5424	33.4221	32.9992	26.1084	23.9822	28.0459	33.5499	10.2607	4.48388	6.26417	8.00582	17.9351	15.1864	21.7323
16.945	24.2788	36.3823	36.5712	35.5246	27.8123	25.342	29.7415	35.1526	10.7859	4.52067	6.50012	7.75506	20.8778	17.2631	25.9922
17.988	27.3558	40.7444	39.5268	37.4456	29.1054	26.6486	30.5873	36.7941	11.3476	4.49326	6.71384	7.45348	23.9044	20.0435	30.7376
19.47	31.174	45.8163	42.9663	39.6335	30.5857	28.1192	31.7715	39.6346	11.7601	4.44452	6.98908	7.47768	27.7963	22.573	36.7049
20.6874	35.1814	50.1127	45.3663	41.2697	31.3525	28.4675	32.6779	41.7805	12.5936	4.40307	7.43119	8.00058	32.6713	25.3647	41.7575
21.5631	38.4494	53.4672	47.0351	42.2694	31.9305	28.8243	32.732	42.8974	13.1429	4.31527	7.71805	8.91544	38.1024	28.16	45.7999
22.1297	40.0348	55.0208	47.7028	42.5747	31.9693	28.8188	32.3098	44.0199	13.939	4.19561	8.05537	9.93402	42.3595	30.7097	48.6625
22.4365	41.4164	56.0143	47.8135	42.2698	31.5245	28.2881	31.511	45.0026	14.449	4.06906	8.412	10.7281	45.9408	33.7574	51.8213
22.5172	41.7403	56.0571	47.2264	41.3922	30.6513	27.1291	30.6744	44.7834	14.758	3.91536	8.6992	11.4902	48.4743	35.9682	55.0322
22.4324	41.7928	55.6562	46.0134	39.8627	29.1999	25.5073	28.9495	43.9465	14.9175	3.6858	8.92568	12.4213	50.951	37.6075	57.4035
22.4418	42.1782	55.1218	44.5279	38.1007	27.8222	24.2531	26.889	42.1477	14.9751	3.54843	9.0601	13.1338	52.682	39.0677	57.3779
22.4097	42.6441	54.4392	42.4107	35.931	25.8058	22.2752	24.5741	40.7379	15.2085	3.47047	9.04661	13.2638	54.3507	40.6203	56.8975
22.3347	43.3953	53.9909	39.8117	33.2111	23.3396	19.9131	22.9525	39.25	15.4694	3.57694	9.16305	13.3388	56.9739	41.8531	55.3426
21.318	42.3804	51.0712	35.8892	29.6859	20.4752	17.1407	20.9872	36.7121	15.8776	3.78681	9.31991	13.4292	58.7137	42.3192	52.3097
20.3245	39.5268	46.6697	31.8654	26.1482	18.0017	15.4676	18.7319	35.8708	16.0518	3.97881	9.42104	13.2184	59.6145	43.4434	49.2178
19.3639	36.9847	42.6678	28.3157	23.0686	15.6584	13.4184	17.3485	36.1938	16.4247	4.20941	9.41012	12.7918	58.0415	43.5812	46.6052
18.6086	35.6073	40.2907	25.8954	20.8996	13.8185	11.7499	16.5364	36.3657	16.2792	4.37722	9.36367	12.2228	56.6834	43.4133	44.4468
18.1162	34.3251	38.3458	24.0298	19.2787	12.4198	10.535	15.1024	36.3003	16.6129	4.46275	9.45851	11.8712	54.6413	43.2794	41.6744
17.6745	33.4299	36.7882	22.4291	17.8586	11.2886	9.70779	13.8781	37.3228	17.6666	4.75881	9.46056	11.1956	52.4156	41.8622	38.5378
16.9241	31.8509	34.543	20.6979	16.3667	10.3454	8.72937	12.9321	38.2227	18.9815	5.09229	9.43204	10.2527	49.6956	40.6675	34.8425
16.246	29.922	31.9926	18.8198	14.8508	9.45025	7.9754	12.4737	38.5955	20.423	5.53727	9.49743	9.59994	46.9289	39.3168	33.0634
15.4765	27.1799	28.1309	16.3567	12.9033	8.7061	7.15504	11.723	39.4797	21.8022	6.71059	9.85473	9.50846	43.358	37.0296	32.4887
14.3188	23.0426	22.4709	13.1616	10.6534	7.83619	6.37777	10.6996	40.8368	23.082	7.42273	9.91818	9.38344	38.2444	34.2907	31.0075
13.435	19.6051	18.0414	10.3835	8.53245	6.94639	5.67043	9.29274	41.2666	24.3208	8.2321	9.97855	9.30584	32.6365	31.8164	29.6956
13.024	17.489	15.9443	9.17389	7.56648	6.69233	5.27571	8.79455	41.2376	24.485	8.64537	9.86552	9.33383	28.3123	28.2056	30.1786
12.7498	15.9063	14.4482	8.22462	6.93986	6.45404	5.08956	8.31811	40.4979	24.7768	9.03244	9.99382	9.60686	26.3218	25.6538	31.0574
12.4705	14.8241	13.4765	7.72949	6.80547	6.46119	4.97853	7.65552	39.6428	25.028	9.33329	9.95559	10.1965	25.3956	22.9781	31.2971
12.2154	13.9262	12.3012	7.10282	6.68045	6.43232	4.81675	7.13996	38.6556	24.7023	9.61866	9.94972	10.6309	26.5308	20.304	30.8209
11.9047	12.6962	10.669	6.34789	6.57877	6.49938	4.80835	7.09002	37.621	23.876	9.71234	10.1177	11.1138	28.8045	19.2685	30.2398
11.7314	12.3766	9.75366	5.95886	6.70823	6.77692	4.94661	7.14044	36.2221	22.9838	9.84805	10.2891	11.6099	31.3517	18.4987	30.5284
11.4294	12.3333	9.25686	5.84778	6.99495	7.00232	5.02517	7.42976	34.6201	21.5829	9.57718	10.2009	12.0694	33.9779	17.9525	30.7116
11.0927	12.3467	8.99586	5.79114	7.45054	7.35034	5.30108	7.97042	33.2038	20.1353	8.94801	9.93257	12.6061	36.33	18.0301	31.0771
10.7311	12.2774	8.71292	5.75447	7.86595	7.71831	5.46929	8.47452	30.8389	18.3438	8.0907	9.76004	13.0602	38.3282	18.708	31.2599
10.4698	12.165	8.24242	5.62553	8.45889	8.00867	5.50845	8.84461	29.9314	17.328	7.30807	9.75647	13.407	39.3921	19.6794	31.4884
10.3765	12.3373	8.00523	5.69093	9.30929	8.26659	5.60378	9.25779	29.3559	16.7482	6.67926	9.94146	13.7529	40.6514	20.359	31.243
10.092	12.6546	8.1852	5.79883	10.269	8.50546	5.54048	9.45923	28.7843	16.0236	6.18538	9.99154	14.0594	41.1234	20.97	30.3637
9.95393	12.9081	8.33869	5.91935	11.1061	8.77862	5.62577	9.71527	29.1397	15.8311	5.92507	10.4162	13.9702	41.2025	21.3565	29.3978
10.0576	13.4021	8.67164	6.10268	11.8081	8.9657	5.75805	9.99438	29.2871	15.6819	5.45548	10.6527	13.9988	40.5869	21.9517	28.2504
10.1242	13.7324	9.1985	6.48165	12.6649	9.04685	5.8312	10.1724	29.0548	15.3586	5.1334	10.8436	13.978	38.9094	22.5572	27.3211
10.1982	14.3534	9.77741	6.86705	13.0432	8.95314	5.80937	10.2443	29.5427	14.8209	4.80027	11.1599	13.9911	37.5605	23.1013	25.8661
10.1669	14.6721	10.2536	7.0925	13.1846	8.74852	5.78561	10.0454	30.7233	14.3269	4.53862	11.4938	14.1702	36.4012	24.0508	25.1765
10.2362	15.2262	10.8981	7.42833	13.3436	8.52541	5.74692	9.85499	31.0989	13.8598	4.31105	11.9923	14.2079	36.1747	24.8397	24.0042
10.3109	15.7845	11.6188	7.83921	13.4763	8.31116	5.79193	9.73801	32.0171	13.0914	4.24136	12.2609	14.1542	36.3053	25.1063	22.5923
10.4637	16.5838	12.5158	8.22336	13.2543	8.00158	5.88537	9.5143	32.0807	12.2064	4.19592	12.3625	14.1494	36.3355	25.9214	21.2552
10.6886	17.6057	13.5378	8.66061	12.8842	7.70666	5.94622	9.23294	32.5354	11.1568	4.06692	12.437	13.8176	37.1182	26.2616	19.9551
11.1667	18.9309	14.7383	9.11333	12.424	7.47453	6.0895	9.05564	32.985	10.6299	3.97475	12.3823	13.5075	39.3614	26.7087	19.4087
11.5859	20.3567	16.028	9.77888	12.053	7.36657	6.29301	8.78143	33.1385	9.90349	3.94644	12.0363	13.3262	40.4744	27.2995	19.2266
12.0739	22.1255	17.4127	10.2779	11.3339	7.10454	6.34473	8.51117	33.4936	9.29418	3.9254	11.6586	12.9851	42.3217	27.1551	19.4282
12.6593	23.7421	18.8475	10.8598	10.9242	7.00639	6.4717	8.31465	34.1822	8.97319	3.86436	11.2736	12.4276	43.1835	26.9865	19.9165
13.1717	25.3279	20.2899	11.5186	10.7448	6.92425	6.52575	8.1028	34.942	8.71989	3.83273	10.9219	11.9375	43.9492	26.6911	20.1418
13.4313	26.4973	21.5052	12.0407	10.6597	6.92869	6.57061	7.93265	36.1552	8.54136	3.81335	10.5244	11.2127	43.7802	26.472	20.2626
13.852	27.5207	22.2869	12.3192	10.4242	6.80014	6.5145	7.75244	37.9562	8.54418	3.849	9.81194	10.6287	43.2403	25.8824	20.5973
14.3459	28.8932	23.5294	12.8208	10.5483	6.79399	6.53714	7.67036	39.3449	8.53869	3.85425	9.28491	10.0978	42.2198	25.1951	20.6703
14.7078	29.9729	24.3522	13.16	10.5614	6.86267	6.58591	7.70363	40.4977	8.55386	3.86193	8.87098	9.51417	41.2224	23.9662	20.8163
15.1259	30.952	24.9483	13.454	10.7089	6.9535	6.7395	7.73616	42.0466	8.59301	3.95766	8.48997	9.08707	38.6306	23.2782	20.8897
15.0929	30.9321	25.1905	13.614	10.7323	6.95454	6.80013	7.77475	43.2326	8.61583	3.977	8.35757	8.72779	35.321	22.0474	21.1013
15.1096	30.9052	25.2427	13.6021	10.706	6.9018	6.76327	7.99434	43.0322	8.76711	4.07686	8.34094	8.38065	32.5517	20.8404	21.1387
15.2519	30.956	25.2904	13.7672	10.8642	7.03733	6.83095	8.05909	44.7434	8.96772	4.22983	8.43443	8.20481	28.9423	20.282	21.916
15.2079	30.7528	25.2936	13.7599	10.859	7.04282	6.83344	8.05373	45.6029	9.12875	4.42512	8.34704	8.07668	26.4476	19.7021	23.3713
15.1395	30.4667	24.9966	13.5711	10.716	6.99328	6.78081	8.16255	46.3225	9.19929	4.64057	8.41647	7.9179	24.1525	18.7237	24.8828
15.2208	30.2915	24.7739	13.5651	10.7929	7.09213	6.88414	8.33834	46.2896	9.24305	4.88893	8.57388	7.81421	22.0224	17.5151	25.5424
14.9582	29.6187	24.261	13.349	10.6904	7.09169	6.92703	8.43263	45.8501	9.26938	5.04466	8.58261	7.79365	19.5961	16.6731	26.1874
14.6131	28.673	23.3558	12.9787	10.4864	7.02552	6.89693	8.32142	45.0006	9.36865	5.28828	8.67942	7.64602	18.2467	16.0729	27.0611
14.2389	27.6171	22.4916	12.5644	10.2335	6.93448	6.88436	8.40266	45.5607	9.66366	5.56203	8.73244	7.47546	17.0574	15.2308	27.2868
13.7948	26.3246	21.523	12.1339	9.93123	6.83577	6.93212	8.59387	43.6516	9.76779	5.75834	8.74747	7.39151	16.4046	14.7088	27.4034
13.5142	25.328	20.4423	11.6257	9.61853	6.7483	7.08527	8.73944	42.3778	9.85104	5.93045	8.64775	7.16707	15.8111	14.0974	26.9466
13.1091	23.7366	19.0997	11.1307	9.28132	6.53809	7.21715	8.98743	41.1428	9.92047	6.1113	8.73259	7.10699	15.0488	13.6791	27.015
12.387	21.8189	17.4819	10.3763	8.80172	6.27701	7.46147	9.25434	38.0747	10.0047	6.18315	8.63066	7.05446	14.8749	13.2647	25.673
11.6951	20.0983	15.7804	9.57933	8.38109	6.12099	7.64438	9.60789	34.7689	10.133	6.27392	8.52936	6.97378	15.0763	13.3093	24.6751
11.2102	18.4255	14.1826	8.83	8.00409	5.87957	8.03817	9.94329	32.1725	10.2391	6.23649	8.32168	6.89403	15.4431	13.0643	23.4326
10.7268	16.7615	12.8411	8.11659	7.55202	5.60514	8.37464	10.2381	29.3044	10.3648	6.30908	8.62345	6.78769	15.982	13.5412	22.9598
10.4425	15.7201	11.7711	7.56271	7.22321	5.42378	8.75782	11.0012	27.2257	10.8044	6.54892	8.91699	7.02408	16.713	14.2548	22.3155
9.97107	14.3415	10.5035	6.86338	6.82903	5.19539	9.07595	12.1652	24.7865	11.0087	6.7866	9.16974	7.48548	17.6832	14.6785	21.8312
9.7141	13.3871	9.62455	6.30357	6.57402	5.01929	9.39786	13.2712	22.3317	10.8514	6.75104	9.37966	7.97883	19.0137	15.3175	22.3206
9.30451	12.1005	8.37184	5.57654	6.11226	4.64573	9.55725	13.9721	20.4032	10.5983	6.69624	10.061	8.47111	20.4406	16.0907	22.8424
9.02807	11.4208	7.8241	5.23218	5.87771	4.50142	9.65805	14.9401	18.4418	10.4496	6.6627	10.4587	9.17312	21.3157	16.8337	23.6621
8.70271	10.6329	7.04366	4.72886	5.65856	4.38104	9.745	15.9216	17.3807	10.2841	6.57197	10.6842	9.6338	22.4143	17.5326	24.7864
8.71473	10.4483	6.79043	4.43007	5.37509	4.20812	9.61139	16.5533	16.9117	10.2152	6.67885	11.7619	10.2373	23.0054	18.2078	25.9427
8.71532	10.1643	6.63088	4.25602	5.12128	4.05296	9.36306	16.8635	16.1643	10.311	6.68471	12.1003	10.643	23.358	18.39	26.7747
8.72775	9.88124	6.47799	4.10397	4.85985	3.90108	9.0337	17.3677	15.8251	10.2893	6.71118	12.3693	11.1149	23.6594	18.8198	27.4913
8.77652	9.8295	6.4404	3.93791	4.59067	3.69221	8.57208	17.7003	15.6699	10.0173	6.66648	12.2758	11.5638	23.6938	19.0937	27.4814
8.9556	9.92916	6.48265	3.89729	4.36542	3.51529	7.98117	17.3382	15.0667	9.72116	6.64014	12.5312	11.8329	23.7667	19.0048	27.1737
9.0401	10.1554	6.66391	3.91496	4.2319	3.32497	7.48687	16.6121	14.5932	9.90496	6.92514	13.0748	12.5679	24.5318	20.2307	27.3984
9.21198	10.4508	6.83807	4.02563	4.10875	3.22514	6.78927	15.795	14.2832	10.2621	7.40999	13.4181	13.1447	24.4181	20.6887	26.873
9.45651	10.9292	7.11995	4.11584	3.99057	3.12675	6.19411	15.1374	14.2505	10.578	7.75003	13.711	13.5936	24.0728	21.1298	26.8284
9.68894	11.1984	7.37481	4.19756	3.90551	3.00155	5.55937	13.7529	14.2151	10.9645	8.33742	14.2266	14.3859	24.5443	21.8174	26.8325
9.90662	11.3923	7.48561	4.24553	3.81812	2.90769	5.00477	12.4195	14.2864	11.3731	9.13058	14.8725	15.7891	25.1075	22.9548	26.8195
10.0181	11.5126	7.51762	4.29022	3.86839	2.90986	4.59782	11.3249	14.3978	11.6299	10.0405	15.1723	17.1363	26.1847	24.5497	26.7911
10.126	11.7006	7.67021	4.31846	3.8574	2.95294	4.30673	10.3961	14.475	11.7869	10.9827	16.354	18.9136	27.7052	26.7252	27.5478
10.312	11.832	7.77508	4.38031	3.88927	3.06302	4.08429	9.14396	14.4615	12.1664	12.1207	17.6476	20.8003	29.5954	29.0618	28.5234
10.4157	11.7589	7.66065	4.40743	3.93615	3.34339	3.95174	8.13949	14.317	12.6588	13.4985	19.4506	23.2801	31.8077	31.9087	30.5773
10.3694	11.5831	7.58432	4.41567	3.99953	3.57649	3.9206	7.64298	14.6202	13.1786	14.8034	21.1998	25.2943	33.7217	34.4066	32.4702
10.3641	11.3056	7.3793	4.36636	4.06381	3.84295	3.91594	7.5065	15.0315	13.7002	16.4197	23.3464	27.8897	35.7817	37.2621	34.3736
10.2799	10.826	7.18865	4.31077	4.151	4.18686	3.88526	7.29969	14.9204	14.061	17.7939	25.2723	29.8833	37.4447	39.2505	36.251
9.9838	10.1567	6.92972	4.27951	4.30064	4.49568	3.87552	7.20624	15.0606	14.4247	19.2816	27.2061	31.854	39.0752	41.6092	38.5707
9.79642	9.71762	6.63419	4.23819	4.41352	4.65854	3.89886	7.51117	15.4162	14.77	20.5263	28.9691	33.5225	40.5973	43.6704	40.4218
9.60065	9.17996	6.41714	4.19679	4.48323	4.77587	3.93501	7.92331	15.642	15.622	22.6145	31.6056	35.7495	42.5269	45.7302	42.3759
9.3309	8.60875	6.21352	4.15144	4.52955	4.83536	3.99147	8.31443	15.5893	16.3324	24.1251	33.524	37.2116	43.8876	47.2317	44.0088
8.97576	8.14748	5.93704	4.0902	4.53354	4.88122	4.16377	8.81173	15.9778	16.9979	25.3467	34.9493	38.3471	44.7052	48.0935	45.427
8.64336	7.72006	5.76406	4.00795	4.51216	4.85519	4.47936	9.30661	16.4519	17.6384	26.5158	36.3995	39.319	46.0458	49.2224	47.171
8.47598	7.4497	5.63166	3.87958	4.42057	4.7247	4.86717	10.0517	17.4058	18.4915	27.6242	37.4253	39.9674	46.4537	49.9299	48.7744
8.24822	7.38503	5.49271	3.78289	4.32941	4.61479	5.44248	11.0655	18.2057	19.0949	28.3628	37.9117	40.2585	47.1624	50.2556	50.0366
8.02332	7.45353	5.35045	3.72336	4.21659	4.50239	7.05181	12.0567	19.4765	20.6816	30.1228	39.0778	40.2983	47.482	49.2998	50.1033
7.93265	7.56459	5.20968	3.61722	4.07094	4.25162	9.28948	12.8579	21.1383	23.1998	32.4996	40.5913	40.6879	47.9079	49.0855	49.9729
7.96634	7.76611	5.12187	3.51696	3.86696	4.07735	11.4952	14.3627	23.1395	26.5961	35.9622	43.2548	41.8237	48.8143	48.7367	50.4014
7.95709	7.97487	5.05162	3.4223	3.71864	3.99958	14.3625	15.7776	24.591	29.2088	38.2793	44.5652	41.7942	49.275	47.2151	49.5474
8.04566	8.14589	5.00684	3.3954	3.58691	3.9257	18.652	16.4751	26.6331	31.0287	39.4977	44.8246	41.405	49.105	45.8726	48.8828
8.24158	8.37216	4.98369	3.2814	3.50656	3.93393	21.8069	17.2459	28.7745	33.1704	40.8059	45.1612	41.0507	49.8468	44.7279	48.8199
8.28976	8.40813	4.87895	3.16466	3.43002	3.98683	24.0691	18.0872	30.9544	34.8	41.58	45.1607	40.4282	50.0339	43.3601	47.7242
8.28055	8.45964	4.82648	3.05476	3.40281	4.01611	26.0768	18.385	33.1332	36.0642	41.8409	44.6571	39.3558	49.8644	41.1801	45.6201
8.37458	8.58437	4.82566	3.05653	3.46774	4.0966	27.5515	18.3228	35.7839	37.3193	41.9123	44.0748	38.4117	49.8251	39.7972	43.2927
8.47746	8.51741	4.78547	3.00976	3.49171	4.15285	28.1291	17.9709	37.5575	38.6757	41.8521	43.4095	37.0531	49.9565	38.8842	41.9134
8.52531	8.4284	4.77032	2.96128	3.51245	4.1555	28.0413	17.5251	39.6803	39.2682	40.6552	41.5089	35.3507	50.1368	38.0075	40.8944
8.6392	8.34044	4.74465	2.90171	3.50153	4.14499	27.7318	17.1821	42.4398	38.0832	38.0976	38.5111	32.933	49.6481	37.1717	39.7646
8.59164	8.19199	4.76047	2.85399	3.53898	4.04986	26.9952	16.2033	44.4555	36.8478	34.6559	34.4342	29.7796	50.9596	36.3779	37.7452
8.56082	8.23579	4.73252	2.806	3.55464	3.96629	25.0739	15.3239	45.8913	35.5513	31.5921	31.1165	27.0252	51.6385	35.9225	36.5925
8.43782	8.30979	4.6692	2.71223	3.54185	3.87049	21.9371	14.7873	47.0589	34.5364	29.2115	28.6686	24.9289	51.497	36.1228	35.3711
8.22235	8.33059	4.62927	2.72255	3.58134	3.72666	19.1148	14.4414	48.7543	33.1198	26.5408	25.7501	22.5091	50.8619	35.3503	33.1998
8.10175	8.3092	4.65776	2.71249	3.59487	3.55192	16.4992	14.094	49.0641	30.982	24.0014	23.3782	20.4252	49.7005	34.727	32.1634
7.96025	8.19867	4.67643	2.71281	3.58438	3.34606	13.4144	14.0101	48.7228	29.1637	21.5825	21.1326	18.476	49.1646	34.0765	31.601
7.80096	8.25681	4.7207	2.70774	3.54677	3.1405	10.6167	13.8614	48.3947	27.1976	19.6351	19.9848	17.1291	47.9604	32.8339	31.1857
7.69262	8.27121	4.73807	2.71204	3.5611	2.99758	8.83963	13.8504	48.6478	24.8958	17.7224	18.7586	16.0899	46.3013	31.3939	30.1855
7.55239	8.45163	4.82204	2.69361	3.59066	2.79567	7.36885	13.874	47.5658	23.209	16.1106	18.0146	15.264	44.084	30.4744	29.3226
7.36975	8.48257	4.91316	2.7288	3.64739	2.70373	5.96879	13.5199	46.2881	22.4048	15.1836	18.4217	14.9862	42.4924	29.0313	28.6015
7.39696	8.77878	5.12206	2.80438	3.73924	2.73311	5.14632	13.0991	44.8821	20.7879	14.2022	18.5492	14.7822	38.1498	27.6485	28.1905
7.26796	8.87996	5.254	2.86358	3.90312	2.7373	4.52103	12.7621	43.9189	19.7018	13.3171	18.8469	14.5394	34.5995	25.6631	28.3939
7.42677	9.01033	5.46884	2.99801	4.09102	2.75867	4.06941	12.3955	43.535	18.5166	12.4791	19.1989	14.2381	32.4763	24.2298	28.0888
7.70112	9.12084	5.62128	3.08227	4.31425	2.77991	3.85891	11.8563	44.1004	17.5341	11.9393	19.6882	14.4505	30.1923	23.045	27.9686
8.24636	9.4103	5.68594	3.1769	4.53557	2.79623	3.74402	11.1125	44.0653	17.1467	11.6871	20.3049	14.6855	28.3471	21.8081	27.5971
8.65751	9.68996	5.85052	3.31523	4.82114	2.83805	3.65453	10.4806	44.5605	16.9112	11.6332	20.5511	14.8976	26.4889	20.929	27.4957
9.45445	10.2319	6.15012	3.49392	5.05228	2.84591	3.57807	10.1073	43.9495	16.4826	11.4279	20.4986	15.1111	25.1988	20.028	26.8198
9.99266	10.6209	6.38061	3.65928	5.23093	2.87051	3.55343	9.69852	43.5325	15.8849	11.1619	20.4466	15.5195	23.9252	19.2387	26.524
10.465	10.85	6.62356	3.78331	5.41858	2.90986	3.55059	9.32309	43.1996	15.0585	10.7339	19.8658	15.9554	23.4297	18.5044	26.0402
10.9506	11.1189	6.76745	3.91426	5.55684	2.91779	3.50709	9.08804	42.8607	14.689	10.5918	19.3039	16.0175	22.2333	17.7877	25.7781
11.286	11.2448	6.81957	3.94724	5.59557	2.9222	3.49559	8.90399	42.4746	14.4133	10.4619	18.9396	16.4448	21.8906	17.0428	25.4696
11.6191	11.47	6.82302	3.98228	5.59904	2.90933	3.51698	8.7666	43.0473	14.4728	10.3791	18.2551	16.6507	22.567	16.8023	25.0453
11.9579	11.8478	7.05057	4.10262	5.60319	2.91814	3.49252	8.66934	44.1498	14.9276	10.3766	17.358	16.6551	23.3633	17.1804	25.1978
12.1749	12.0274	7.21894	4.18381	5.52902	3.0064	3.50408	8.4565	47.2344	15.3526	10.405	16.5479	16.3622	24.6137	17.8383	25.6726
12.54	12.3427	7.37395	4.25685	5.44541	3.1136	3.4298	8.38576	49.2451	15.8603	10.4969	15.9967	16.3257	25.6783	18.833	26.1726
12.7151	12.5251	7.42155	4.25888	5.28629	3.19111	3.416	8.40277	53.0832	16.3889	10.5549	15.2269	16.3486	26.5867	19.9083	26.8019
12.5527	12.5088	7.41908	4.2517	5.13866	3.36595	3.3894	8.60955	58.3802	16.8296	10.5143	14.811	15.9501	27.4382	21.5953	27.3142
12.7103	12.7223	7.43272	4.27112	5.09388	3.48076	3.40587	8.66846	60.7956	17.556	10.7028	14.8462	15.5164	28.2797	23.7833	28.6499
12.5542	12.6365	7.31141	4.29884	4.99726	3.56506	3.40443	8.71614	64.3478	18.5592	11.0927	14.7193	14.9262	28.7315	25.8059	29.6107
12.4442	12.5446	7.34028	4.31391	4.94744	3.56567	3.41056	8.64929	68.2202	19.6102	11.6113	14.7435	14.4953	29.1209	28.2523	30.5575
12.4153	12.5459	7.54017	4.42121	4.99762	3.6806	3.40028	8.64283	70.5402	20.4603	11.6703	14.5051	13.8336	29.2436	30.6604	31.876
12.3939	12.239	7.64373	4.46251	5.04772	3.77272	3.34523	8.64952	71.9675	21.2172	11.908	14.3916	13.2403	28.6607	32.1932	32.5613
12.3309	12.038	7.62007	4.46496	5.02254	3.82423	3.39202	8.49208	71.8494	21.8464	12.0129	14.3814	12.8499	28.15	32.6833	33.1636
11.8699	11.932	7.87618	4.58647	5.02669	3.83483	3.38026	8.50937	70.5459	22.7655	12.1738	14.5607	12.6417	27.2673	33.1043	33.7213
11.4541	11.6894	7.92652	4.65332	5.14667	3.90829	3.40845	8.65903	69.1902	23.4614	12.4373	14.5818	12.186	26.7733	33.7404	34.4752
11.1427	11.3871	7.92126	4.82497	5.76364	3.92746	3.46561	8.64496	65.2488	23.9533	12.6049	14.5887	11.7708	26.2577	34.6396	35.4744
10.8505	11.3974	8.26305	5.13311	5.99852	3.94776	3.53418	8.8921	62.0732	24.4834	12.9945	14.5802	11.62	25.5343	34.4715	35.4726
10.7781	11.5118	8.63178	5.36922	6.46251	4.08444	3.59112	8.99627	60.9798	24.7696	13.0845	14.2484	11.3841	25.1162	34.2907	35.25
10.9698	11.8342	9.45526	5.82324	7.18762	4.33367	3.68118	9.25107	58.3925	24.578	12.8208	13.9965	11.1808	25.3608	34.3787	35.646
11.012	11.9484	9.9844	6.14913	7.89585	4.66377	3.81841	9.57115	55.9462	24.5242	12.6699	13.4682	11.0312	25.1759	34.934	35.4955
11.0693	12.3867	10.8012	6.63062	8.95788	4.90848	3.95544	9.97941	55.2292	24.3641	12.8047	13.1977	10.8933	24.891	35.6933	35.6084
11.2486	13.5472	12.1896	7.30655	9.68392	5.36574	4.11522	10.3843	59.1029	24.854	12.8547	13.2374	11.0906	25.1507	37.7936	35.6633
11.3071	13.9054	12.4932	7.51758	10.3048	5.72095	4.18161	10.5732	61.3593	24.6425	12.92	13.0693	11.3452	25.1482	41.7648	35.8029
11.4366	14.3535	12.9324	7.68705	11.1007	6.09052	4.20709	10.6134	62.1964	24.6875	12.8306	12.9692	11.4843	24.8759	44.3504	35.6155
11.6132	14.9202	13.631	7.93653	11.4936	6.4209	4.20654	10.4694	62.702	24.8917	12.7686	13.0727	11.8219	24.5536	45.3404	34.9734
12.0007	16.0577	14.3374	8.21249	11.8001	6.82676	4.32832	10.6122	62.6021	24.3645	12.5916	13.009	11.9833	24.0704	44.7469	33.9193
12.1837	17.021	14.7744	8.35608	12.1882	7.17483	4.41815	10.3056	61.9808	24.3669	12.4493	12.9555	12.169	24.1849	44.5697	33.4099
12.2314	17.4566	14.8907	8.36369	12.066	7.67645	4.42948	10.0747	60.7629	24.3625	12.2534	12.8421	12.171	23.8105	44.2561	32.5071
12.5469	18.1143	15.0601	8.4397	11.8434	7.87935	4.45788	9.48341	59.3465	23.9465	12.0295	12.686	12.2016	23.5619	43.5328	31.3277
12.8895	19.3152	15.4812	8.60423	11.6104	7.94513	4.45258	8.85381	57.2731	23.6939	11.6371	12.475	12.1203	24.0002	41.9763	29.769
13.0913	19.6419	15.0062	8.44976	10.9497	8.0758	4.43604	8.43761	54.924	22.9776	11.0771	12.158	11.9503	24.0057	40.0753	27.9479
13.9869	20.5185	15.4301	8.6168	10.666	8.05346	4.46896	7.84658	49.9146	22.2816	10.6682	11.9866	11.5918	24.1832	37.739	26.4711
15.5588	21.0797	15.8135	8.77782	10.2233	7.93588	4.52994	7.58945	46.7071	21.845	10.2916	11.7863	11.0686	24.3901	33.9608	24.4601
16.585	21.446	15.8419	8.83949	9.55764	7.80106	4.63437	7.25713	44.0132	21.263	10.1848	11.7256	10.6567	24.2162	29.343	22.5693
17.5958	21.464	15.711	8.77371	9.00049	7.4807	4.71461	7.15098	41.6353	20.5309	9.88185	11.4778	9.98688	23.5558	26.5137	20.7307
19.568	21.7851	16.2858	8.88048	8.54634	7.29622	4.89265	6.98651	40.5767	19.7162	9.41141	11.1396	9.45445	23.0825	24.4076	19.2174
20.8956	22.232	17.1192	9.18928	8.12428	7.12294	5.02752	7.11501	39.9313	19.0809	8.97462	10.782	8.95214	22.4331	22.8716	17.5934
22.6274	22.7792	17.9444	9.38462	8.12717	6.77049	5.13496	7.15482	38.9739	18.3158	8.6521	10.608	8.78178	21.4128	20.6325	16.2312
23.3833	22.4398	17.9214	9.22424	7.93023	6.42877	5.22574	7.18156	37.654	17.9849	8.35715	10.391	8.52818	20.6497	19.1062	14.9337
24.1853	21.6759	17.7444	9.09528	7.78058	6.26598	5.43875	7.24351	36.3474	17.4677	8.09995	10.1688	8.50957	19.4843	17.2439	13.7905
24.8627	21.1952	17.5888	9.03051	7.6791	5.97517	5.6323	7.19459	34.7744	16.9698	8.01045	9.88276	8.71757	18.2637	15.4959	13.1822
25.1152	20.4418	17.3226	8.86497	7.60282	5.86553	5.82988	7.26212	33.4254	16.2673	7.80329	9.63634	9.2821	17.4165	14.6548	12.8272
24.6896	19.7156	17.0731	8.80105	7.64583	5.90911	6.02148	7.36882	30.9823	14.841	7.46946	9.33844	9.73473	16.7189	14.1167	12.8024
24.6068	19.468	17.0105	8.73897	7.78475	6.11389	6.3795	7.40656	29.3386	14.0988	7.26957	9.07607	10.0778	16.6435	13.6217	13.2227
24.1288	19.3682	17.3166	9.04779	8.12246	6.35392	6.61265	7.39145	28.2584	13.5328	7.0398	8.75922	10.4912	16.4719	13.224	13.486
23.5985	18.5752	16.8368	9.24558	8.64699	6.88714	6.98886	7.43943	26.4788	13.0722	6.97736	8.63054	10.97	16.4576	12.9038	14.2125
22.9319	17.5408	15.9639	9.27041	9.01477	7.33968	7.43335	7.62852	25.241	13.0675	7.13704	8.70934	11.298	16.7455	12.3911	14.9683
22.0968	17.7632	16.6213	9.95059	9.75017	7.92907	7.83177	7.90738	24.5311	13.0776	7.31793	8.87436	11.5294	17.1548	12.2161	15.8186
22.1771	17.7494	17.2079	10.7144	10.6665	8.53211	8.20382	8.16287	24.1298	13.1126	7.46218	8.89035	11.6201	17.1009	12.1026	16.381
21.8789	18.0595	17.8944	11.4141	11.4179	9.06482	8.55467	8.58992	23.5582	12.8433	7.49079	8.84102	11.4326	17.1336	11.9524	16.8614
21.6083	18.1771	18.1779	11.9317	12.0933	9.6184	8.82052	8.72174	23.8448	12.68	7.39521	8.74067	11.0672	17.1149	11.7904	16.8565
21.6238	18.1802	18.554	12.4547	12.6256	10.1078	9.13372	8.8432	24.1889	12.7837	7.63387	8.86769	10.7055	16.8467	11.7167	16.7803
21.1766	18.0552	18.5256	12.7208	12.9424	10.4446	9.3515	9.10076	24.4724	12.9532	7.78905	8.86754	10.2929	16.8336	11.5787	16.4537
21.121	17.7011	18.338	12.8783	13.175	10.6883	9.4693	9.43508	25.0365	12.8498	7.79451	8.77158	9.95921	16.4739	11.4858	16.0406
20.9591	17.3353	18.0258	13.0762	13.5012	11.1491	9.84731	9.98822	25.1158	12.767	7.66822	8.54016	9.74969	16.1585	11.3779	15.6918
20.4255	16.9677	17.8475	13.3621	13.748	11.5122	10.2144	10.5762	25.3783	12.1906	7.2558	8.15995	9.69599	15.7576	11.4564	15.2155
19.7656	16.3875	17.2898	13.677	14.178	12.0595	10.7026	11.2971	25.4793	11.6939	6.92517	7.92705	10.0226	15.2348	11.5779	14.3047
19.5153	15.7339	16.4973	14.1238	14.8935	12.888	11.6957	12.6802	28.4074	11.1895	6.65297	7.65644	10.0307	14.8679	11.5049	13.4841
18.5739	15.2896	16.5135	15.2981	16.2449	14.1145	12.9189	14.1032	31.0989	10.9725	6.46521	7.4839	10.1303	14.6018	11.3357	12.7116
17.796	14.9841	17.5272	17.194	18.1804	15.6029	14.2239	15.5165	33.1755	10.9545	6.33994	7.44624	10.3377	14.5047	11.3371	12.3445
17.2457	15.1449	18.5896	19.0662	19.9661	16.9182	15.5246	17.2277	33.3065	10.1142	5.79779	7.0308	10.1843	14.2795	11.45	12.2525

## Sheet: C02
li 1	li 2	li 3	li 4	li 5	l 6	li 7	li 8	re 1	re 2	re 3	re 4	re 5	re 6	re 7	re 8
20.4603	20.513	25.1494	42.5533	59.1366	65.8184	70.5825	73.8317	14.3169	18.6289	24.0602	23.5411	16.4031	8.95328	6.83097	7.47712
21.2596	22.1955	27.1517	45.8678	63.3887	70.2944	75.6348	78.442	13.9971	17.3128	22.1197	21.733	15.3646	8.60994	6.61926	7.41476
22.4552	23.7932	29.4671	49.1834	67.6241	74.8315	80.4259	82.6715	13.6966	16.4493	20.5695	20.0758	14.2995	8.30708	6.57228	7.35316
22.7998	25.0539	31.9791	52.914	72.6401	80.4232	86.1822	86.6998	13.5383	15.435	18.9047	18.401	13.1664	7.90837	6.46096	7.31053
23.1228	26.2275	33.8511	56.033	77.2933	86.4887	93.1433	92.05	13.2636	14.7407	17.5487	17.0002	12.2491	7.54812	6.34527	7.25697
23.0922	27.0594	35.707	58.9744	80.6935	90.5411	98.2193	95.8815	12.9241	14.0054	16.4027	15.7647	11.4224	7.21244	6.21157	7.28932
23.4846	28.0563	38.2767	61.734	83.3583	93.9078	102.64	98.9598	12.7371	13.6899	15.6906	14.6493	10.7504	6.93017	6.03871	7.34633
23.7752	28.4998	40.3183	63.4692	84.4554	95.5564	105.751	102.321	12.4794	13.1644	14.8447	13.6515	10.2507	6.69643	5.98109	7.62052
23.6492	28.5853	41.3235	64.0636	84.6876	96.2811	107.768	104.457	12.3053	12.6852	13.7997	12.4994	9.76322	6.44762	5.88202	7.80507
24.1629	28.9987	42.8696	65.9663	85.0928	95.9269	108.233	105.437	11.7341	11.7421	12.2029	11.0264	9.13463	6.13612	5.75218	8.02351
26.7389	31.1516	46.7107	70.0058	85.4884	94.9269	107.684	106.999	11.6946	11.3052	11.218	9.97035	8.77214	5.91945	5.64334	8.03229
29.3117	32.6338	50.2545	73.6669	85.0471	92.3209	105.254	105.261	11.4791	10.7613	10.2494	9.10096	8.53779	5.75027	5.47775	7.9745
31.4675	36.4203	55.5964	78.2958	84.8292	89.6857	103.31	103.435	11.3104	10.5132	9.62471	8.44459	8.35701	5.54026	5.2297	7.86673
35.7544	39.1853	58.2672	79.8699	81.9386	84.7098	99.5934	100.751	11.0716	10.2606	9.20748	8.07289	8.28874	5.39435	5.09555	7.68901
39.3182	40.8455	60.2263	80.1082	78.3251	78.7646	94.0571	96.2047	10.9698	10.1958	8.93827	7.78292	8.30041	5.2787	4.94108	7.47857
41.0369	42.7064	60.6501	79.0761	74.0204	73.0278	90.7026	91.9107	10.8662	10.0626	8.44446	7.35555	8.03887	5.08562	4.86832	7.24282
41.9833	43.7591	61.7423	79.519	71.0101	67.5456	85.711	87.1083	10.9763	10.0901	8.161	7.12915	7.88171	4.90022	4.7158	6.73908
42.9968	45.2121	63.2202	80.2491	68.0867	62.4823	80.6266	81.4394	11.0196	10.119	7.97841	6.83016	7.63512	4.66683	4.60288	6.30924
44.2615	46.5643	65.6149	82.1036	66.2355	58.436	76.3282	75.8684	11.2356	10.3095	7.83309	6.67494	7.39014	4.54136	4.61122	5.89616
44.217	47.3102	67.5621	82.5976	63.7475	55.4094	72.5966	69.6156	11.3985	10.2825	7.6751	6.5686	7.07334	4.40143	4.52255	5.38798
42.738	46.6154	68.0838	81.5693	60.7698	52.0837	68.8138	62.3114	11.8797	10.3517	7.56986	6.33577	6.58432	4.29167	4.56774	5.10028
40.9137	45.5116	66.7666	78.409	57.6421	50.0997	66.7753	58.3273	12.3361	10.8171	7.73394	6.33435	6.38613	4.23655	4.6173	4.94474
38.8416	42.0022	62.8499	73.3613	53.6385	47.7806	64.5798	55.2951	12.6477	11.1836	8.0297	6.4478	6.16932	4.20638	4.61911	4.87522
34.9055	39.2395	60.6474	70.6844	52.129	47.1507	62.765	52.7378	13.1387	11.9164	8.32654	6.52124	5.97108	4.16805	4.66296	4.80717
30.6544	36.7224	58.5622	68.8212	51.8729	47.8671	61.3721	50.8476	13.8291	13.0785	8.95219	6.82589	5.96588	4.16792	4.64911	4.7212
28.5818	34.2786	57.0533	67.1639	51.6585	48.5764	58.5058	49.6632	14.4414	15.0896	9.94383	7.246	6.18927	4.33513	4.69115	4.7204
26.5778	31.7599	54.6481	64.4546	51.2913	49.9058	57.7124	50.0944	15.4764	17.7483	11.4926	7.83739	6.47259	4.47699	4.76201	4.75302
23.533	29.2725	50.7617	60.0324	49.8491	50.3521	57.4731	49.8377	16.7755	20.5222	13.1548	8.6646	6.78911	4.64099	4.80017	4.79458
20.4967	25.6675	45.9255	54.565	48.6081	51.5609	58.0057	50.1483	18.2371	24.0975	15.223	9.6836	7.18636	4.84258	4.81571	4.81708
18.366	22.878	40.5656	49.1146	47.6595	52.2955	58.4425	50.6589	19.7803	28.6379	18.12	10.9934	7.67465	5.05479	4.85541	4.82251
16.8509	20.1317	34.9371	44.2589	47.0845	53.2563	59.2027	51.3261	21.673	33.5416	20.4971	12.1414	8.05833	5.22165	4.84496	4.75587
14.9638	18.0873	31.1203	41.4107	47.53	54.6236	60.4199	52.2795	23.311	38.2101	23.1358	13.3811	8.50419	5.40576	4.88372	4.75984
12.5795	15.9309	27.8456	38.4549	47.309	55.4344	61.4975	52.9566	24.9112	41.758	25.1153	14.3737	8.94198	5.60574	4.98667	4.83081
11.2502	14.5305	25.5364	36.3752	46.772	55.2722	60.9611	52.0473	26.394	45.3163	27.2553	15.3675	9.36025	5.77623	5.04539	4.88191
10.6618	13.5038	23.4583	34.6427	46.256	55.215	60.9952	51.7546	27.5843	48.2325	28.9199	16.1666	9.74716	5.88841	5.12491	4.94721
9.88852	12.9101	22.5174	33.9064	45.7083	54.3739	59.671	50.4417	28.8278	50.5064	30.5611	17.1463	10.1763	6.08196	5.19703	5.01926
9.09193	12.5215	22.0938	33.3859	45.3054	53.8081	58.7377	49.854	29.6495	52.601	31.8704	17.9398	10.5048	6.2606	5.25455	5.0975
8.56831	12.2953	22.1942	33.3419	44.9171	53.1414	57.4647	48.8095	30.1259	54.0297	33.2155	18.6853	10.7239	6.34745	5.27713	5.1604
8.53216	12.5942	22.9273	34.1287	45.7062	53.8808	57.6322	49.0715	29.9182	54.0783	33.6276	19.0083	10.8446	6.45514	5.32827	5.2486
8.52076	12.9209	23.2114	33.717	44.6876	52.7326	56.5072	48.3575	29.2881	52.7729	33.3433	19.1407	10.9115	6.50316	5.38819	5.3228
8.6055	13.2941	24.0254	34.321	44.7394	52.62	56.0957	48.1038	28.4604	51.2064	32.7277	18.9062	10.84	6.47702	5.36143	5.40955
8.77399	13.8632	25.142	34.849	44.3827	52.0865	55.2244	47.4803	27.2222	48.6601	32.0099	18.6964	10.6892	6.41058	5.36475	5.46859
8.91729	14.4455	26.0058	35.1805	43.9413	51.2394	54.0006	46.0697	26.0213	45.8204	31.0445	18.5077	10.5805	6.35258	5.32834	5.52073
8.95188	14.7942	26.6683	35.4554	43.3685	50.2371	52.9871	45.1258	24.5949	43.0669	29.8941	18.2231	10.4462	6.346	5.33999	5.61202
9.04258	15.1811	27.4357	35.8428	43.0881	49.5728	52.0506	44.535	23.0712	39.9719	28.6275	17.9219	10.2556	6.31128	5.35803	5.67028
9.0519	15.4267	27.6559	35.6306	42.339	48.6805	51.0541	43.7514	21.4323	37.2956	27.5872	17.4484	9.90395	6.19357	5.34887	5.72686
8.82371	15.3288	27.3795	35.0007	41.1596	47.1802	49.2716	41.9086	19.4593	33.3571	26.3277	17.1218	9.66866	6.13948	5.35166	5.81881
8.85864	15.5904	27.6227	34.5782	40.4168	46.4354	48.3269	41.0369	17.8866	30.0853	24.9656	16.9378	9.58762	6.12729	5.38073	5.84016
8.86817	15.9829	28.1087	34.2522	39.1335	44.8929	46.658	39.3545	16.5779	27.5553	24.792	17.2969	9.64382	6.07454	5.41636	6.00785
8.83233	16.1785	28.6302	34.3868	38.42	43.7072	44.9785	37.6445	15.6454	24.8086	24.3984	17.6129	9.75645	6.05278	5.4257	6.11994
8.99135	16.9204	29.6424	33.9981	36.3964	41.268	42.378	35.5068	14.5971	23.0693	24.6155	18.0289	9.85927	6.15742	5.57928	6.29217
8.99937	17.4331	30.3431	33.8601	35.377	39.811	40.3885	33.6108	13.7055	21.7163	25.1178	18.9689	10.2698	6.25458	5.65494	6.43275
9.31115	17.8585	30.9749	33.9994	34.5669	38.5742	38.9167	32.5454	12.8339	21.0222	26.7148	20.3627	10.7056	6.4218	5.79733	6.64262
9.84093	19.2438	32.5844	34.5422	33.6699	37.0069	36.9111	30.7831	12.3351	20.2838	27.4342	21.1927	11.0958	6.54628	5.92074	6.8582
10.6385	20.9711	34.3449	34.6234	31.6874	34.7132	34.6272	28.9731	11.7925	19.6141	28.1497	21.9661	11.5254	6.69278	6.03525	7.05473
11.0726	21.8063	35.2559	34.8232	31.1265	34.0045	33.9527	28.3643	11.3206	19.0137	28.6269	22.6747	11.9372	6.83892	6.16038	7.30653
11.6771	23.4793	37.0398	35.298	30.1322	32.4405	32.1105	26.8714	10.9946	18.0757	27.9384	22.4475	11.9557	6.90528	6.24935	7.5768
12.1072	24.3343	38.02	35.3375	28.641	30.3344	29.9153	25.078	10.7145	17.37	27.3088	22.0835	11.8654	6.93782	6.34113	7.77376
12.6481	25.2675	38.6062	34.9428	27.3476	28.576	28.0477	23.7166	10.3395	16.6983	26.5651	21.724	11.8398	7.05655	6.50448	7.95816
12.9542	25.8607	38.91	34.3717	26.0128	27.0518	26.4064	22.4615	9.90175	15.6921	25.1755	20.8118	11.61	7.07608	6.57722	8.1505
13.2184	26.085	38.7056	33.808	24.6986	25.4711	24.8212	21.3743	9.78802	14.9121	24.1902	20.3774	11.7483	7.21059	6.64995	8.20597
13.3592	26.2807	38.537	33.1951	23.7769	24.4059	23.6817	20.2359	9.63092	13.9608	22.708	19.5835	11.6365	7.26247	6.70882	8.30828
13.4224	26.7648	38.7496	32.7323	22.5151	22.6379	21.7611	18.4952	9.40281	13.2128	21.1791	19.0467	11.7776	7.43694	6.84275	8.48728
13.4654	26.9559	37.9311	31.3346	21.3268	21.4775	20.8108	17.7623	9.53928	12.8522	20.4058	18.936	12.0552	7.71041	7.09282	8.58435
13.7078	26.8092	36.9574	30.1059	20.6382	20.8886	20.2484	17.1768	9.66575	12.4019	19.518	18.7668	12.309	7.97643	7.40426	8.84146
13.9732	27.4908	36.9435	29.5689	19.7812	19.9454	19.5139	16.5245	10.0164	12.0266	18.971	18.9833	12.85	8.42286	7.88833	9.06061
14.6536	28.5213	36.9199	29.1198	19.7011	19.8182	19.2701	16.1909	10.545	12.3467	19.4669	19.9205	13.7241	9.08438	8.5182	9.38459
15.4442	29.1833	36.4136	28.2994	19.5506	19.6419	18.9485	15.9682	11.056	12.5373	19.7419	20.6558	14.5977	9.76901	9.07898	9.7676
15.8473	29.9293	35.6023	27.1804	19.5111	19.9618	19.1604	15.9528	11.8865	12.6474	19.9043	21.2002	15.2253	10.4962	9.79077	10.1811
16.7544	31.0619	35.464	26.576	19.4792	19.9856	18.9729	15.585	12.5852	12.6393	19.8215	21.472	15.7815	11.4614	10.7856	11.0148
17.1793	32.0033	35.7874	26.1208	19.6629	20.28	19.0084	15.5314	13.225	12.5242	19.5191	21.432	16.205	12.2908	11.7074	11.8285
18.2458	33.2697	35.5561	25.2361	19.2698	19.9236	18.7598	15.5633	13.8918	12.5222	19.3564	21.4129	16.6575	13.1693	12.6711	12.6507
18.9581	33.6934	34.7427	24.2468	19.0631	19.8542	18.5882	15.5628	14.7176	12.6009	19.3947	21.5732	17.2258	14.2434	13.7498	13.6118
19.5153	34.0235	33.7119	23.1314	18.7411	19.6091	18.3285	15.4866	15.1153	12.4399	18.6473	20.9255	17.3875	15.0781	14.5832	14.4414
20.1945	34.7305	33.409	22.381	18.187	18.8645	17.5168	14.9669	15.9595	12.0673	17.8088	20.2917	17.7565	16.2742	15.8191	15.6287
20.3287	34.598	32.96	21.7202	17.5756	18.1545	16.7827	14.7308	16.7975	11.7601	17.0886	19.6053	17.9243	17.1985	16.7829	16.4847
20.5275	34.4359	31.8892	20.5345	16.5922	17.285	16.1243	14.6811	17.7452	11.931	17.0374	19.6944	18.672	18.3229	17.8371	17.388
20.5843	33.9326	30.9526	19.549	15.6168	16.4993	15.7299	14.8691	18.4729	11.8511	16.6343	19.3785	19.2762	19.5783	19.1955	18.7746
20.3066	33.3114	30.1158	18.8338	14.8365	15.5829	14.9043	14.8349	19.1368	11.9113	16.4933	19.3252	19.8045	20.5003	20.0893	19.7364
19.7706	32.5487	29.1077	17.8014	13.7957	14.3497	13.9332	14.794	19.5563	12.0823	16.6947	19.5801	20.3722	21.4644	21.1482	20.7135
19.2972	30.7985	27.3146	16.7146	12.8751	13.2931	13.0498	14.8821	19.8986	12.3043	16.9946	20.3332	21.6833	22.9127	22.3498	22.0051
18.396	29.4241	26.0335	15.8118	11.9971	12.2646	12.0828	14.7102	20.3333	12.6334	17.589	21.2846	23.0572	24.29	23.351	22.9157
17.6017	28.1382	25.018	15.0252	10.8789	11.0694	11.2359	14.5089	20.6934	13.1671	19.0171	23.2137	24.8486	26.0583	24.8911	24.3889
16.9311	27.0391	24.2743	14.3667	9.96381	9.94076	10.1647	14.0784	21.1757	14.0211	20.5133	25.1215	26.6708	27.791	26.4981	26.1208
15.9038	25.3792	23.1391	13.7831	9.21366	9.19392	9.67486	13.7247	21.6188	15.1439	22.7203	27.8332	29.1789	30.0303	28.547	28.3052
15.2537	24.57	22.2267	13.1633	8.5416	8.38091	9.05984	13.2054	21.9702	16.5258	25.1554	30.8911	31.9721	32.438	30.8292	30.6436
14.4832	22.885	21.0679	12.6684	7.90798	7.53932	8.33798	12.8662	22.4984	17.8603	27.5812	33.9734	34.596	34.9633	33.2819	33.1656
13.7105	21.4337	19.7394	12.0717	7.41684	6.8443	7.71821	12.3194	22.8049	19.1041	29.9907	37.2232	37.5933	37.4817	35.4793	35.6016
12.9728	19.4891	18.0792	11.3693	7.03176	6.44048	7.45122	11.7803	23.2392	20.462	32.7474	40.9029	41.0853	40.7797	38.5625	38.4799
11.9378	17.2681	16.3252	10.8281	6.72587	6.19125	7.25101	11.2959	23.5718	21.7052	35.3441	44.6608	44.7935	44.0903	41.5202	41.8098
11.0819	16.0462	15.0029	10.3265	6.52522	6.0086	7.09479	10.9935	24.3508	23.0562	37.9252	48.1605	48.2049	47.2732	44.6045	45.2257
10.341	14.7795	14.0377	9.92141	6.30412	5.84399	6.99127	10.9029	24.7501	23.9103	39.5293	50.5659	51.4465	51.4594	48.5508	49.0253
9.69767	13.5398	12.9668	9.38584	6.0757	5.60429	6.8216	10.7519	25.2776	25.1228	41.7196	54.2133	55.7947	55.7522	52.3911	53.1391
8.91904	12.0332	11.6579	8.79524	5.84217	5.48279	6.72317	10.8053	26.1026	26.1296	43.4661	57.015	59.9959	60.811	57.1645	57.7546
8.33807	11.0285	10.8634	8.34788	5.6694	5.32636	6.64755	10.8155	26.719	26.7482	44.4597	59.2831	64.0733	65.9141	62.2578	62.5009
7.86267	10.0018	10.0812	8.17123	5.60501	5.2351	6.48933	10.8411	27.0885	27.4552	45.6947	61.2039	67.0045	69.774	66.2154	66.7475
7.36719	9.07523	9.16347	7.71097	5.54086	5.22487	6.36302	10.6025	27.2704	28.4896	47.5959	64.5329	71.4357	74.4036	70.772	71.9144
6.99893	8.38366	8.53005	7.43127	5.43825	5.13542	6.34291	10.6401	27.8183	29.6453	49.2907	66.8414	74.3909	78.5366	75.8868	77.9706
6.6218	7.7684	7.85169	6.83616	5.3031	5.11411	6.33081	10.68	28.0535	30.6452	50.5404	69.3582	77.9508	82.5871	80.0661	82.5323
6.50494	7.48789	7.40239	6.43074	5.24057	5.11419	6.35663	10.5953	28.6206	31.8486	52.229	72.2799	81.3394	86.7348	84.9375	87.6905
6.40921	7.2431	7.13787	6.1941	5.13026	5.03511	6.40184	10.3784	29.7128	34.8396	57.3993	78.4903	86.1308	90.7266	89.2226	92.9917
6.42715	6.99749	7.10287	6.03693	5.08785	4.98778	6.46051	10.3793	30.7354	38.205	63.8705	85.076	89.9233	93.9216	93	97.0022
6.50327	6.93982	7.07179	5.91056	5.01332	4.92479	6.42108	10.2292	32.9204	43.991	74.5722	95.2651	95.3241	97.2009	96.4561	100.805
6.54808	6.93829	7.10016	5.85411	4.98668	4.8624	6.37904	10.1786	33.821	47.9985	82.0359	102.932	99.0308	99.175	98.5107	103.43
6.67526	6.9162	7.07794	5.73156	4.92774	4.79555	6.39109	10.0819	34.1768	51.3545	88.4239	109.246	102.688	100.921	100.334	105.872
6.73731	6.86207	6.94918	5.52549	4.78823	4.67397	6.38369	9.8189	34.7332	53.2748	92.0635	113.301	105.291	103.101	102.828	108.765
6.81743	6.83494	6.81547	5.35881	4.63539	4.52058	6.28712	9.73738	35.6885	56.1729	97.4541	118.603	107.651	104.594	104.625	110.861
6.92678	6.81583	6.78574	5.18228	4.49486	4.37975	6.28317	9.62995	36.1075	58.5956	102.097	122.812	108.747	105	106.615	113.902
7.03039	6.76295	6.73005	5.05845	4.35562	4.22334	6.2147	9.67301	36.6058	61.0381	106.898	127.807	110.532	104.719	107.315	115.156
7.20262	6.765	6.69507	5.02834	4.27767	4.0719	6.15683	9.6461	37.3609	63.9426	112.201	132.93	112.207	104.465	107.646	115.531
7.28085	6.73174	6.61402	4.94111	4.17537	3.95756	6.08847	9.82247	38.1303	66.4148	116.906	137.583	112.913	102.383	106.561	114.613
7.32774	6.71663	6.42955	4.89798	4.15437	3.84142	6.09712	9.8742	38.5965	68.8052	121.798	143.076	114.786	100.674	104.46	112.524
7.40215	6.8195	6.44169	4.84205	4.19437	3.74488	6.11438	10.0189	38.7623	70.2772	124.631	145.794	114.297	97.8478	101.658	109.39
7.53933	6.92315	6.57107	4.86769	4.14341	3.59521	6.02954	10.0053	38.823	71.4094	127.167	148.002	114.161	95.1427	98.4612	105.712
7.55192	6.9969	6.64922	4.90516	4.13122	3.4925	6.12293	10.1636	38.7758	72.6467	129.016	148.498	111.885	92.0852	95.9486	103.202
7.57453	7.03739	6.80063	4.96335	4.15098	3.42474	6.2223	10.689	38.7382	73.8339	130.793	149.095	109.528	87.4016	91.5862	98.2585
7.64339	7.08031	6.88683	4.96909	4.27897	3.34732	6.24047	11.123	38.2485	73.9599	130.362	147.276	106.992	83.6005	87.6781	93.6471
7.75192	7.16455	6.84579	4.94924	4.37921	3.32057	6.24839	11.4538	37.3242	72.6485	127.566	143.517	103.743	79.2905	81.8907	85.9545
7.75557	7.14971	6.83388	4.89693	4.41008	3.23879	6.27632	11.5815	36.0858	70.9338	123.946	138.766	99.5049	75.1283	76.5139	79.4338
7.74815	7.20617	6.84688	4.90729	4.44463	3.22156	6.27606	11.8004	34.886	69.8392	121.017	134.307	95.4121	71.8223	72.1834	74.1363
7.78664	7.33564	6.84738	4.8879	4.45365	3.17947	6.18962	12.0468	33.4053	67.2913	115.527	126.192	89.4478	68.6551	68.6644	69.508
7.75255	7.39453	6.86909	4.80042	4.34847	3.12959	6.11345	12.2525	31.6965	64.6822	108.631	116.409	82.2636	65.3365	65.9804	66.2419
7.80312	7.39783	6.75927	4.76468	4.24832	3.10875	6.03906	12.4682	29.8956	62.7082	102.711	107.507	76.4951	62.7295	63.8676	63.7342
7.93111	7.58588	6.74574	4.67262	4.20603	3.08557	5.95686	13.012	29.1328	62.1313	97.4455	99.0857	71.7476	61.7925	63.2129	62.6462
8.30931	7.63336	6.62414	4.52725	4.14733	3.06902	5.72779	13.4738	27.9053	60.0597	91.1303	91.086	67.8206	60.5319	62.2458	61.6706
8.74613	7.71189	6.41137	4.35618	3.99551	3.0386	5.53286	13.3235	26.9898	59.2794	87.0564	85.55	65.6253	60.5826	61.8636	61.2042
9.40514	8.19706	6.68604	4.46696	3.91856	3.04492	5.34474	13.4198	26.2134	58.0793	82.5844	80.4223	63.2453	60.647	62.0641	61.4296
10.1405	8.94182	7.13385	4.63338	3.8207	3.0459	5.18958	13.4521	25.4547	56.6161	78.4582	75.6173	60.9384	60.685	62.6646	62.2017
11.226	9.82943	7.87646	4.95897	3.84887	3.07866	5.03803	13.591	24.7425	55.0623	74.943	71.1569	58.6485	60.4243	62.6905	62.3059
12.3971	11.1301	8.70371	5.275	3.8772	3.11819	4.93341	13.6553	24.059	52.6138	69.7924	66.049	56.1674	59.6898	62.2764	62.1908
14.0063	12.5573	9.94972	5.84416	4.01969	3.20982	4.8922	13.5119	22.7889	50.3568	64.6606	60.2909	53.7135	59.6324	62.8423	62.9874
15.89	14.4498	11.3758	6.51387	4.24421	3.32766	4.86775	13.4201	21.6784	48.0567	59.9167	55.3516	52.5472	59.8833	63.1263	63.4338
17.7256	16.039	12.3539	6.98093	4.39438	3.42481	4.77317	13.4482	20.3679	44.632	53.68	50.3424	51.1435	59.6819	62.8038	63.304
18.8766	17.4016	13.312	7.54446	4.5944	3.57112	4.77167	13.3543	18.7484	40.398	47.234	45.1183	48.9186	58.5256	61.6184	62.1695
20.1896	18.8122	14.3131	8.20371	4.87458	3.77087	4.80999	13.3493	17.5988	37.3134	42.5477	40.7741	46.6318	57.1866	60.3416	60.8008
20.9926	19.737	15.0227	8.70816	5.07426	3.87515	4.71498	13.5358	16.9802	34.9358	40.2834	39.0488	45.4994	55.7687	58.6052	58.5688
21.9343	20.6694	15.5319	9.06996	5.1897	3.95631	4.69109	14.1362	16.3078	32.4516	38.35	38.1739	44.9169	54.9154	57.3049	56.7291
22.683	21.4181	16.1188	9.51497	5.28887	4.05107	4.70693	14.3368	15.8824	31.8837	38.4313	38.5403	44.931	54.4667	56.1499	55.022
23.2995	22.4853	16.9804	10.0188	5.39715	4.12877	4.76639	14.8392	15.7038	31.9167	38.7108	38.8416	45.0664	54.4442	56.0022	54.5911
23.4068	22.6091	17.1361	10.2172	5.3762	4.13831	4.73855	15.2558	15.7093	32.5981	39.9306	39.91	46.0193	55.3014	56.4943	54.6733
23.2294	22.7273	17.3878	10.5872	5.45022	4.20703	4.77784	15.5442	15.8757	33.8632	41.3868	40.3543	45.9826	55.4889	56.4431	54.4589
22.7962	22.3076	17.2824	10.9366	5.53969	4.27519	4.8795	15.6385	16.3762	35.6529	42.9609	41.3076	46.6125	56.1271	56.6868	54.1305
22.0435	21.5992	17.0068	10.9904	5.55926	4.33042	5.00233	15.4598	17.5295	39.8362	46.2199	43.1271	48.0825	57.7831	58.2581	55.3261
21.4332	20.7936	16.4761	10.8273	5.55739	4.37982	5.07132	15.1856	18.7725	43.671	48.8838	44.3116	48.445	58.257	58.5228	55.263
20.2251	19.7494	15.9619	10.8013	5.56698	4.38236	5.18678	14.993	20.094	48.1235	51.623	44.8815	48.771	58.7721	58.8696	55.1778
19.4039	19.1209	15.9941	11.0606	5.65616	4.40595	5.31419	14.4641	21.545	52.7917	54.1605	45.3655	48.3772	58.5659	58.739	55.0238
18.4902	18.4746	15.9404	11.3166	5.82689	4.4742	5.38995	13.7886	22.8616	56.9151	56.7919	45.7724	48.3131	58.344	58.4015	54.5396
17.1631	17.1266	15.3753	11.1917	5.83675	4.50127	5.44904	13.1242	23.862	59.4862	58.544	46.2424	48.0028	57.8555	57.758	53.7207
15.6801	15.8079	15.0884	11.3198	5.92878	4.55841	5.4446	11.9602	25.5712	62.9652	60.7195	47.1923	48.2743	57.5856	57.073	52.7028
14.4437	14.8419	14.5807	11.1471	6.00836	4.6745	5.54755	10.8303	26.9837	66.6784	62.3107	47.4345	47.7678	56.8988	56.3678	51.6371
13.2104	13.516	13.8699	10.907	6.00771	4.72287	5.61495	10.2217	28.1649	69.5762	64.0165	47.4722	46.8879	55.8369	55.2656	50.4572
11.7609	12.2919	13.229	10.7059	6.01912	4.78117	5.65443	9.61065	28.7824	70.7768	64.5858	47.5167	46.3753	54.8579	54.2104	49.1652
10.7157	11.8406	13.9957	11.8958	6.45724	4.86347	5.69901	9.15865	29.1084	70.6155	64.3161	47.0969	45.7095	54.035	53.2018	47.8848
9.97584	11.6529	14.7509	12.8155	6.77745	4.94066	5.77824	8.75909	30.172	72.5305	65.5023	48.2344	45.7706	53.8079	52.6527	46.7937
9.17293	11.2377	15.1305	13.3213	7.07342	5.0671	5.86043	8.39597	30.9177	74.1042	67.0383	49.5876	45.9355	53.4185	51.9647	45.7851
8.51355	11.0676	15.8357	14.2758	7.51364	5.24958	5.98618	8.18088	31.7589	75.0758	67.8359	50.021	45.2348	52.3166	50.8311	44.5159
7.83274	10.8433	16.21	14.8305	7.84991	5.403	6.1201	7.89985	32.4086	75.6911	67.7366	50.3946	45.1343	51.9582	50.4019	43.8624
7.79445	11.1411	17.2151	16.0216	8.46277	5.63493	6.24677	7.7534	32.928	76.5378	68.7291	51.455	45.1569	51.7968	50.3301	43.6574
7.72765	11.3719	17.6294	16.6545	8.79958	5.78421	6.49044	7.7721	33.6321	77.6411	69.9428	52.1794	44.6504	50.9363	49.492	42.7766
7.72008	11.3033	17.6339	16.8455	9.09479	5.98548	6.61204	7.70148	33.626	77.904	70.3506	52.291	44.083	50.1491	48.7082	42.0936
8.03403	11.4629	18.1429	17.5422	9.64653	6.23842	6.76762	7.70267	34.107	78.9012	71.0116	52.5438	43.3361	48.8777	47.348	40.6719
8.38886	11.8055	18.5112	17.9843	10.016	6.43778	6.93939	7.65806	35.0213	81.9673	73.8698	54.1764	42.9201	47.7123	46.0555	39.4708
8.94265	11.7631	18.3828	18.0604	10.4127	6.73452	7.08783	7.6632	35.6535	83.9221	75.2608	55.222	42.9088	46.8607	44.8589	38.1912
9.76158	11.8608	18.2687	18.2316	10.8871	6.98778	7.2946	7.73056	36.0813	85.1083	76.3087	55.4759	42.5246	45.8462	43.7027	37.1551
10.4304	12.0485	18.7102	19.1492	11.6226	7.33266	7.58498	7.75472	36.9028	87.3552	78.9034	56.9841	42.3816	44.7849	42.7408	36.5455
11.528	12.3352	19.1374	20.1947	12.7105	8.00145	7.95756	7.90625	37.5481	88.3924	79.6163	57.201	41.9295	44.3788	42.5095	36.301
12.5486	12.5056	19.2691	20.5599	13.1669	8.3523	8.26899	8.15311	37.2208	87.9557	78.9083	56.7269	41.405	43.8131	41.8744	35.6932
13.0904	12.4638	18.7704	20.3751	13.4737	8.71152	8.52278	8.34533	38.2076	90.6908	79.8981	56.8286	40.6359	42.5898	40.6433	34.5348
13.4872	12.7011	19.002	20.7028	13.7598	8.93094	8.70029	8.4568	38.8311	91.4054	79.6058	56.3046	39.8818	41.7403	39.9919	33.9979
14.1056	12.6678	18.8618	20.6168	13.8509	9.12152	8.94298	8.53712	39.1995	92.1528	79.75	55.8776	39.2389	41.1792	39.4647	33.5407
14.3807	12.6382	18.5643	20.4076	14.0211	9.33697	9.11119	8.74287	39.9127	93.3703	79.9522	56.2961	39.6606	41.5951	39.8481	33.888
14.3997	12.7629	18.5722	20.4601	14.337	9.67659	9.34998	8.894	39.6777	91.8299	77.9137	54.6921	38.5941	40.1852	38.4366	32.6365
14.2241	12.8376	18.2605	20.0996	14.3549	9.91515	9.58142	9.06118	39.6721	90.8317	76.7004	53.8731	37.6233	38.6904	37.0081	31.5022
13.8784	12.781	18.0866	20.0087	14.5066	10.2218	9.77534	9.2565	39.4581	89.51	74.5469	52.0783	36.2482	37.1717	35.5588	30.373
13.5616	12.9058	17.9961	19.5444	14.2612	10.3318	9.99195	9.58163	37.9865	85.4437	70.7436	49.9049	35.3174	36.3884	34.4517	28.9135
13.0164	13.2503	18.5901	20.263	14.6301	10.5206	10.198	9.79722	36.5152	82.6397	68.8995	48.9134	34.6571	35.0161	32.9571	27.503
12.6034	13.5849	18.8944	20.4309	15.1167	10.9768	10.5965	10.1246	35.6	79.7882	66.9962	47.9936	33.4871	33.14	31.1721	25.8829
12.2394	13.8174	19.4836	21.0219	15.6712	11.4968	11.0903	10.5811	33.9172	75.3226	64.5653	46.663	32.1255	31.401	29.6284	24.7999
11.9506	13.9218	19.6396	21.0554	15.7703	11.7361	11.4336	10.8415	31.5537	70.7797	61.8526	45.2695	31.4804	30.2604	28.1334	23.4685
11.455	14.0854	19.8846	21.1837	15.857	12.0402	12.127	11.5034	29.7232	65.0111	57.5693	43.3757	30.3917	28.8347	26.7503	22.2546
11.1523	13.9916	19.8051	21.1388	16.1578	12.6149	12.6593	12.0999	27.1506	58.7949	53.8071	41.5835	29.021	27.342	25.2956	20.9038
11.1838	13.7452	19.8079	21.3033	16.3621	13.1195	13.4257	12.8686	25.1324	53.645	50.879	40.3317	28.262	26.1006	24.0577	20.0098
11.1146	13.8408	20.2821	22.0152	17.4595	14.7359	15.179	14.47	23.2889	49.503	48.5961	39.4561	27.6749	25.3162	23.3176	19.3501
11.231	13.7512	20.307	22.2104	18.1358	15.6965	16.1751	15.3839	21.1125	43.6125	45.0807	38.175	26.7301	23.7747	21.8712	18.3977
11.2771	13.6325	20.0582	22.0337	18.7545	16.9326	17.8393	16.8548	20.1398	40.7421	43.357	37.559	26.1411	22.6224	20.734	17.5346
11.4359	13.3036	19.8706	22.1366	19.4452	18.0294	19.3665	18.1982	19.0718	37.472	41.4315	36.5306	24.9768	20.8635	19.0291	16.2818
11.513	13.1805	20.1638	22.9566	20.8914	19.6785	21.145	19.7078	18.0066	33.8432	39.7164	35.8753	24.397	19.658	17.9616	15.4016
11.6064	12.9613	19.9002	23.3879	22.8572	22.3367	23.9156	22.2384	17.1912	30.6913	38.1955	35.473	24.1037	18.6522	16.806	14.3985
11.8899	13.2573	20.8797	25.6269	25.9035	25.7064	27.3583	24.9979	16.4782	27.9733	37.3828	35.7021	23.9955	17.6066	15.7481	13.5948
12.2595	13.7561	21.6826	26.9746	27.8761	28.1665	30.1334	27.9003	16.5038	26.9893	37.4642	36.3049	23.8932	16.4069	14.417	12.5302
12.5003	14.0778	22.0547	28.1297	30.237	31.4193	33.9088	31.9014	16.5768	26.6997	37.9759	37.1329	24.2676	15.6965	13.562	11.9359
12.6306	14.2055	21.7877	28.488	31.892	34.0374	37.3668	35.5339	16.6121	26.2176	37.8608	36.9434	23.8892	14.7406	12.5319	11.1404
12.8704	14.5561	21.8458	29.1794	33.566	36.6634	40.5337	38.9026	16.6255	25.3183	36.9233	36.0473	23.3693	14.0933	11.828	10.6706
13.33	14.9039	22.3072	30.6381	36.4405	40.1654	44.3098	43.0681	16.5751	25.1283	36.4846	35.4314	23.0013	13.5346	11.1858	10.2502
13.7697	15.4664	22.6477	31.8333	39.2418	44.0176	48.4283	47.0056	16.7688	24.6569	35.5187	34.5066	22.3459	12.7914	10.4809	9.7545
14.1528	16.0106	22.9184	33.022	42.1813	47.7902	52.4049	51.6658	16.7334	24.2519	34.8254	34.0002	22.1398	12.3984	10.0044	9.42415
15.2024	16.5691	22.9685	34.4932	45.456	51.8623	56.5752	56.3897	16.5096	23.2515	33.3704	32.7234	21.4201	11.7964	9.32762	9.02985
16.5016	17.3503	23.5414	36.43	49.108	55.953	60.5309	60.8815	16.3174	22.4971	31.9308	31.3984	20.6617	11.3111	8.80873	8.66986
17.6651	18.4128	23.8876	38.2995	53.0351	60.68	65.2403	65.8056	16.0039	21.804	30.7447	29.9628	19.6362	10.7131	8.21277	8.18471
18.9669	19.6369	24.6516	40.7744	57.0896	65.5223	70.9441	72.7177	15.5959	20.442	28.6129	27.7549	18.3618	10.1414	7.76944	7.97831
20.1689	20.7375	25.9396	43.1324	60.867	69.8391	75.9433	77.8167	15.1868	19.4919	26.7558	25.6372	17.0043	9.47245	7.32573	7.72619

## Sheet: C03
li 1	li 2	li 3	li 4	li 5	l 6	li 7	li 8	re 1	re 2	re 3	re 4	re 5	re 6	re 7	re 8
13.837	25.806	62.6539	118.46	87.0446	89.5563	105.133	108.203	5.6097	5.97374	10.7817	10.5276	4.94315	3.32936	3.43517	3.84543
14.9001	31.5438	77.5107	139.204	98.0176	94.3606	109.409	112.986	5.80493	5.88793	10.5335	10.3256	4.90573	3.38255	3.4789	3.93491
16.8195	40.4872	97.3295	167.865	111.871	99.1994	113.034	116.864	6.16452	5.83298	10.2884	10.0687	4.81815	3.43593	3.51379	3.97925
19.6028	53.233	123.366	199.994	129.465	103.578	116.214	120.713	6.5413	5.83976	10.0766	9.86087	4.75716	3.46692	3.52112	3.99493
22.6194	66.0228	149.347	228.579	145.59	108.114	119.054	123.474	6.80574	5.83812	9.87902	9.66732	4.73423	3.52663	3.62163	4.091
23.9935	71.4692	160.242	240.403	153.033	110.185	119.934	125.146	7.19103	5.79258	9.60479	9.43516	4.68039	3.53997	3.67018	4.16456
24.8732	74.9348	166.418	246.176	156.174	110.038	118.559	124.213	7.53567	5.80078	9.43465	9.27974	4.73154	3.64407	3.73001	4.15178
25.235	76.1422	168.948	247.521	157.142	110.308	118.562	123.047	8.01095	5.80973	9.25308	9.10298	4.7465	3.6729	3.75031	4.19094
25.259	77.6645	172.967	250.715	157.24	109.293	117.217	120.728	8.28823	5.70132	8.94937	8.81259	4.64471	3.67642	3.77315	4.22059
25.8427	81.3019	180.242	254.417	158.525	108.322	117.088	120.567	8.50433	5.67534	8.75759	8.6076	4.61858	3.74873	3.831	4.34982
27.3446	88.0975	192.074	262.455	161.956	109.215	118.745	121.572	8.85441	5.60178	8.48309	8.41885	4.56686	3.75853	3.83252	4.45055
29.6249	92.6244	195.544	255.141	157.149	106.857	117.465	121.393	9.41234	5.61983	8.41166	8.38082	4.56715	3.75195	3.81236	4.50676
31.1462	93.1018	191.023	244.276	150.297	102.983	113.279	118.701	9.72115	5.56079	8.22683	8.24995	4.49344	3.69709	3.73417	4.59238
34.9353	96.963	191.853	241.889	147.137	98.4869	106.353	112.328	10.1541	5.57815	8.07208	8.1071	4.42602	3.66848	3.65385	4.62676
39.0035	99.9273	193.972	245.366	146.844	94.5056	100.332	105.764	10.9449	5.60634	7.92776	7.89962	4.28821	3.56954	3.52562	4.61401
43.3238	104.773	199.145	251.513	148.309	91.0095	93.8147	99.0502	11.6907	5.61505	7.72885	7.62971	4.13012	3.46309	3.4308	4.62997
46.2062	110.189	205.493	258.644	150.675	86.7509	86.1124	91.725	12.2925	5.61656	7.57148	7.48783	4.0374	3.40119	3.34595	4.64258
48.2045	113.333	208.38	262.105	152.681	83.5231	78.9195	84.1056	12.7653	5.76106	7.42298	7.25513	3.93259	3.3829	3.35518	4.63797
48.8228	112.623	202.647	253.366	146.317	78.0503	70.4888	75.4106	13.2509	5.88604	7.33958	7.09255	3.81843	3.24202	3.24793	4.52216
48.6515	108.267	191.572	239.052	137.294	70.3244	58.6886	63.7244	13.408	6.10938	7.37383	6.9909	3.75024	3.1781	3.23983	4.45774
47.587	104.405	184.465	228.399	128.647	63.4561	49.9328	54.447	13.5621	6.22803	7.24766	6.82509	3.64983	3.11312	3.22374	4.40013
46.8616	102.698	179.858	217.398	118.033	57.4426	42.7115	46.0946	14.0147	6.56277	7.57037	6.90014	3.65129	3.08503	3.20686	4.23603
46.2471	104.242	176.962	203.272	106.871	52.9907	39.8378	42.6556	14.2447	7.26779	7.84461	6.8213	3.62256	3.10105	3.21336	4.0784
45.9635	106.784	176.148	192.492	96.4701	48.822	37.3648	41.2126	14.3083	7.87525	8.06247	6.8743	3.6766	3.15111	3.28194	3.98202
45.0706	106.776	172.229	180.85	87.3864	45.8277	35.482	42.0291	14.4227	8.76127	8.61766	7.02801	3.69835	3.16555	3.28898	3.92723
43.6804	104.094	165.36	168.091	78.1794	42.1875	33.0829	43.2442	14.8596	9.33527	8.9671	7.10146	3.74203	3.16194	3.30754	3.86065
44.1197	102.924	158.616	155.168	68.8168	37.9147	31.1782	43.7543	15.7472	10.0958	9.45323	7.26625	3.77792	3.13104	3.30162	3.83648
44.2424	101.557	152.685	146.946	63.622	36.1361	29.6585	44.0243	16.4703	10.8924	10.2443	7.47323	3.81155	3.18428	3.31586	3.78157
43.9643	99.8196	147.315	140.134	59.198	34.3508	28.2531	43.9867	17.2957	11.5559	10.9151	7.78605	3.91559	3.22674	3.33078	3.74053
43.1345	95.476	135.722	126.684	53.4565	32.8331	27.5579	43.8483	17.8632	12.4735	11.9002	8.04466	3.93285	3.23034	3.40474	3.77212
41.2606	89.7453	123.624	114.957	48.3175	31.162	26.7667	43.3938	18.3061	13.3671	12.6034	8.08646	3.92365	3.26129	3.4683	3.81474
37.9333	79.9111	109.267	101.576	43.2017	29.1667	25.8056	42.4412	18.6374	13.6835	12.7944	8.106	3.92083	3.25469	3.5082	3.91472
34.4371	71.8532	97.5264	90.6833	39.7976	27.9844	25.0915	40.3424	19.3505	14.2252	12.9546	8.13405	3.92389	3.26193	3.55009	3.95334
31.1987	65.3039	89.6336	82.929	37.39	27.4905	25.4835	38.3046	19.8983	14.1938	12.7821	8.0644	3.92488	3.29803	3.62746	4.01039
29.3766	60.3926	85.1088	79.755	36.0018	26.655	25.5943	35.3922	20.2494	14.5302	12.7633	8.10875	3.94771	3.35678	3.71103	4.11795
27.1629	56.12	81.3877	75.5241	34.7979	25.6511	24.9132	32.8755	20.4137	14.7373	12.6583	8.11157	4.00328	3.41798	3.78647	4.15031
26.0635	53.9534	79.9092	73.445	33.3978	24.4115	24.2937	30.4001	20.4793	14.7383	12.2989	7.97203	4.0102	3.44795	3.8597	4.26902
26.3855	52.8352	80.0112	74.4809	33.8034	24.3429	23.8128	28.6185	20.4893	14.5683	11.8773	7.65286	3.95098	3.48007	3.94404	4.42791
27.0303	52.1185	80.6412	75.4608	33.8244	23.9549	23.1306	27.0502	20.679	14.1152	11.008	7.45577	4.00714	3.58807	4.08419	4.61783
27.3863	50.7987	80.1518	75.5631	33.5165	23.4633	22.2705	25.4237	20.7195	13.654	10.5742	7.44276	4.07415	3.63878	4.192	4.91392
28.4624	50.2171	80.2858	75.9144	33.341	23.1276	21.5396	24.0873	20.3664	13.0866	10.1824	7.4612	4.14312	3.73058	4.31712	5.06712
28.7575	49.7695	79.2053	74.6659	32.3485	22.2999	20.505	22.5115	19.983	12.6464	9.89916	7.50291	4.20632	3.77022	4.39779	5.3017
29.0225	49.4896	79.2309	73.991	31.9473	21.7607	19.8122	21.2998	19.0652	12.1838	9.68166	7.53853	4.26147	3.81961	4.48048	5.45062
28.6892	50.3633	80.317	73.7606	31.0119	21.014	18.815	20.911	18.2329	11.4098	9.37377	7.48579	4.31117	3.8383	4.5664	5.6376
29.1914	51.2638	81.2694	74.5672	30.6599	20.3239	18.3083	20.7569	17.1478	10.4599	9.00536	7.3898	4.35282	3.90738	4.6793	5.86711
28.755	52.1636	82.9239	76.275	30.8769	19.7853	17.7786	20.3317	16.0975	9.95695	8.77872	7.42923	4.41425	3.95385	4.77444	6.04443
28.6129	55.16	87.0539	78.7448	31.0658	18.4847	17.2266	20.1886	14.7457	9.47869	8.50219	7.59136	4.54195	4.04966	4.89498	6.19403
28.5303	57.0117	89.1222	80.1186	31.0972	17.9924	16.9381	19.9167	13.6429	9.02697	8.36403	7.67582	4.60666	4.07363	4.97273	6.34986
28.0104	59.4544	92.4643	82.0117	31.2342	17.2786	16.2308	19.7036	12.2511	8.40586	8.04609	7.6759	4.67289	4.1499	5.09599	6.51871
27.4416	61.1558	96.2164	85.3536	31.8597	16.7398	15.6575	19.4327	11.063	7.97325	7.74155	7.66519	4.71633	4.19817	5.18487	6.89169
28.0557	64.0256	100.727	88.5783	32.2366	16.3017	15.271	19.1783	9.77356	7.6836	7.69219	7.79063	4.80265	4.27949	5.33359	7.12557
28.1822	65.8906	103.152	90.1366	32.5147	15.9304	14.4437	18.4906	8.87146	7.54622	7.87566	7.93386	4.912	4.41253	5.52034	7.46202
29.1056	68.1718	106.237	93.8328	33.3927	15.9072	14.4242	17.7654	8.21473	7.44935	8.13766	8.12678	4.97605	4.51705	5.70598	7.70367
29.1278	69.8751	108.001	94.9026	33.7608	15.9727	14.1965	17.1505	7.75856	7.6185	8.35526	8.36514	5.20116	4.78063	5.90932	8.01153
29.8808	70.97	110.096	96.5687	33.8225	15.8914	14.2947	16.7583	7.45141	8.22552	8.84482	8.63511	5.43397	5.0325	6.19177	8.2522
30.8895	72.9867	112.84	98.4781	33.9577	16.0106	14.3174	16.5957	7.0941	8.74481	9.41433	8.86597	5.57082	5.32972	6.50881	8.43875
31.0677	75.2957	115.055	98.9803	34.0119	15.8742	14.1215	16.1854	6.8979	9.23145	9.73731	9.10901	5.77409	5.53009	6.76233	8.58719
32.0676	78.3563	118.667	102.212	35.1206	16.0148	14.0216	16.1358	7.01089	10.5499	10.5407	9.49504	5.94457	5.87451	7.144	8.67836
34.2069	85.4396	126.756	107.758	36.0699	15.6948	13.8086	15.719	7.26628	11.7938	11.3639	10.2075	6.35863	6.59971	7.97253	8.91024
35.3123	89.2883	131.422	111.126	36.9078	15.6415	13.6038	15.122	7.71974	13.3972	12.6793	10.8399	6.69629	7.42581	8.88419	9.2375
37.8176	95.6659	137.813	115.887	38.1782	15.6837	13.4808	14.7919	8.05838	14.6242	13.6201	11.6148	7.22615	8.37956	9.8649	9.66275
39.3809	100.333	141.379	117.057	38.0298	15.3858	13.1371	14.5309	8.64058	16.1326	14.7159	12.2665	7.77369	9.67941	11.4155	10.601
42.06	104.352	145.523	119.918	38.5327	15.1177	12.7998	14.3561	9.19146	17.5581	16.3341	13.3177	8.42918	10.9649	12.8136	11.2615
43.6341	109.102	151.338	123.549	39.4498	14.7344	12.2618	13.8252	9.49406	18.3507	17.3069	14.2515	9.18324	12.3198	14.2677	12.1704
45.2151	113.006	154.018	124.767	39.5303	14.3713	11.5921	13.0853	10.1001	19.8209	20.14	16.3199	10.6197	14.9673	17.1957	14.0751
47.0926	115.326	153.248	123.018	38.9205	13.9471	11.0756	12.5065	10.6302	21.0984	22.1046	17.7315	11.7285	17.3504	19.9235	15.8759
48.4341	116.842	152.913	121.148	38.0306	13.3824	10.5401	11.5532	10.6827	21.7591	23.0521	18.6137	12.8802	19.8794	22.9772	18.0487
49.0346	115.264	147.444	114.887	36.2393	12.8115	10.0604	10.998	10.5208	21.8042	23.5117	19.0458	13.6657	22.1236	25.757	19.9804
49.0127	113.913	143.169	110.56	34.3532	12.1035	9.60979	10.2925	10.5173	21.5395	24.6259	20.2097	15.0136	24.8733	29.1946	22.7278
48.3522	109.663	136.174	103.821	31.8255	11.1188	8.90566	9.48368	10.5808	21.6447	26.0882	21.1651	16.1995	27.697	32.5777	24.9496
47.5625	105.073	129.995	98.9289	30.4392	10.4161	8.24441	8.54461	10.1038	20.8119	26.5636	22.0392	17.4205	30.0308	35.359	27.0764
46.9914	102.834	123.93	92.8189	28.5097	9.75326	7.51154	7.8179	9.72464	19.7685	26.622	22.3606	17.7306	30.9856	36.7824	28.2499
46.0847	96.6928	113.022	83.9224	26.1918	9.2146	7.10803	7.22703	9.21316	18.5312	26.3638	22.6328	17.9213	31.6141	37.945	29.3777
45.2572	91.2289	105.773	77.7947	24.0957	8.3926	6.6121	6.82708	8.47921	16.7552	24.0607	21.4324	17.8862	31.8042	38.3451	29.9604
44.3296	86.4977	99.05	72.6431	22.353	7.78285	6.32179	6.4518	7.85709	15.0362	22.7225	21.3736	18.1151	31.8047	38.8032	30.6764
42.4953	79.7262	88.9625	65.0789	20.4416	7.31395	5.9712	6.0047	7.45292	13.6707	22.1564	21.7084	18.242	32.0266	39.3344	31.3018
39.8699	71.9235	78.6646	57.8026	18.3253	6.86214	5.71125	5.71074	7.17151	12.7216	21.9489	22.1837	18.6776	33.4413	41.5544	33.3229
38.1649	66.1254	71.7196	53.0214	17.102	6.32242	5.30626	5.31391	6.63565	11.5734	21.0353	22.5767	18.764	33.3573	41.9679	33.9806
35.7592	61.4931	64.5792	47.2927	15.4187	5.66735	4.90866	4.94653	6.41704	11.3639	22.566	24.9669	19.1173	33.1618	42.6624	35.3556
32.7573	55.4282	56.6071	40.7767	13.6273	5.18687	4.59292	4.56323	6.41076	11.9159	24.5709	26.8161	19.5995	33.5503	43.691	36.5189
29.5332	48.038	47.9681	34.1303	11.7694	4.6589	4.29119	4.29581	6.26445	11.7514	24.6296	27.308	20.3772	34.7076	45.5366	38.5133
26.6577	42.6935	41.0799	28.438	10.2095	4.23835	3.98124	4.04699	6.13668	11.6449	24.6691	27.4155	20.93	35.6823	46.9575	40.1957
23.411	36.22	34.0171	23.2876	8.98857	3.99162	3.85133	3.90899	6.0516	11.5314	24.4663	27.322	20.9543	36.0364	47.4921	40.8628
20.1884	30.6403	27.8352	18.8513	7.79963	3.75456	3.81669	3.93782	5.95824	11.2916	23.6513	26.7974	21.1515	37.2573	49.3221	43.0516
17.5775	26.1917	23.6654	16.4473	7.18925	3.58755	3.74264	3.97527	5.7999	11.0846	23.546	26.9364	21.9939	39.1612	52.1007	45.8836
15.5369	23.6134	21.2408	14.9407	6.71236	3.50626	3.65381	3.93862	5.68795	10.8813	23.189	26.9092	22.6459	40.5565	53.9581	47.9537
13.6786	20.4654	18.4365	13.0234	6.13668	3.43294	3.62495	3.91755	5.54353	10.3882	22.2021	26.0989	22.8856	41.2403	54.3519	48.2291
12.0227	16.873	15.5227	11.2463	5.58715	3.3937	3.63556	3.8919	5.30807	9.35181	19.9083	24.3828	22.7562	41.7105	54.7041	48.8079
10.7122	14.7178	14.3511	10.4806	5.19925	3.40266	3.76207	4.01304	5.06658	8.26305	16.9999	22.1596	22.6685	42.1794	55.3496	50.031
9.92643	13.1406	13.0535	9.83157	4.94156	3.47198	3.92001	4.20676	5.06817	7.85234	16.4062	22.0683	22.9721	43.0005	56.6619	52.0523
9.02508	11.8153	12.3148	9.40144	4.63855	3.56749	4.04477	4.41086	5.18866	8.03974	16.9528	23.1553	24.528	46.4439	61.4656	56.8857
8.08948	10.7075	11.6415	9.07933	4.55386	3.67091	4.18637	4.67166	5.3088	8.27904	17.7154	24.721	26.9589	51.3018	68.0719	63.4171
7.29011	9.99429	11.1361	8.79507	4.45471	3.68649	4.2197	4.78268	5.5231	8.70853	18.7311	26.2386	28.6589	55.0491	73.2438	68.6342
6.3741	9.09676	10.8161	8.62484	4.36011	3.69931	4.28356	4.93415	5.70385	9.11382	20.0963	29.0162	30.497	57.5508	76.9467	72.6632
6.01585	8.66173	10.4207	8.40671	4.2719	3.69755	4.35215	5.10251	6.0567	9.77049	21.7581	32.3831	34.4479	61.7002	81.3588	77.2693
5.71255	8.2166	10.0825	8.08947	4.16997	3.67507	4.34865	5.22538	6.5442	10.7668	24.4683	39.5703	41.527	69.0914	90.8101	86.8794
5.39556	7.65821	9.73909	7.92155	4.09925	3.64798	4.39306	5.3064	6.98165	12.0455	28.7029	49.0848	50.486	76.7688	100.441	96.5699
5.13611	7.46671	9.35809	7.73594	4.06022	3.62428	4.36699	5.3052	7.5824	13.5685	34.3364	59.127	57.9299	83.5288	109.194	105.318
5.07587	7.22077	9.05002	7.56577	4.13527	3.65873	4.38212	5.32892	8.57144	16.0632	41.8133	73	69.7717	92.2889	120.033	115.733
5.04821	7.19486	8.90201	7.4542	4.20196	3.62004	4.36545	5.33234	10.2584	21.7537	60.2882	101.159	85.0503	98.5489	127.908	124.397
5.10165	7.09026	8.65462	7.28367	4.21776	3.58692	4.30331	5.16502	12.2782	27.8991	80.9095	131.901	101.012	104.429	136.147	133.131
5.28003	7.11018	8.50037	7.22012	4.31338	3.57999	4.26294	5.12541	14.1826	33.5558	98.49	154.915	113.804	109.082	140.931	138.344
5.47527	7.1824	8.3681	7.12511	4.32095	3.52999	4.23156	5.0203	16.0176	38.8525	115.583	175.976	123.595	113.655	145.56	142.936
5.88773	7.23394	8.1676	6.9645	4.33596	3.49149	4.12312	4.78004	18.0463	44.0266	132.847	199.666	134.627	114.584	146.073	143.803
6.28779	7.45649	8.03213	6.86084	4.36931	3.43982	4.10627	4.63612	20.6373	50.6806	151.177	223.77	145.458	114.191	143.533	140.931
6.97374	8.12194	7.99907	6.74788	4.49667	3.41009	4.00825	4.50895	22.5982	55.2778	162.353	237.252	151.668	112.181	139.559	137.289
7.76235	8.50913	7.97806	6.65212	4.46629	3.3816	3.96037	4.38962	24.2124	59.4921	172.578	248.171	156.127	109.159	133.817	131.634
8.88444	9.51843	8.17945	6.64026	4.43444	3.31717	3.88747	4.20274	25.765	63.2228	180.052	256.135	159.946	105.925	127.303	124.283
10.3101	11.2907	8.28136	6.57341	4.39571	3.41846	3.93842	4.08116	27.1451	67.1442	187.364	259.869	161.072	102.313	121.143	118.472
12.4217	13.8705	8.79315	6.70758	4.50434	3.53958	3.96397	4.09143	29.2854	72.1268	195.882	270.347	168.23	101.041	113.781	110.754
13.82	14.9868	8.85618	6.62593	4.49027	3.66679	3.98918	4.01984	31.1398	75.6854	201.33	276.191	172.452	98.4243	106.491	102.719
15.3227	16.1136	9.03776	6.67806	4.6478	3.91788	4.12835	4.04161	33.656	80.9401	208.715	282.731	177.119	97.3557	101.424	98.2771
16.3673	17.0347	9.17184	6.70841	4.72716	4.29364	4.2428	4.23084	35.6015	84.1693	212.231	283.418	178.265	97.4603	97.5988	94.2599
17.1827	17.7417	9.25857	6.68302	4.76269	4.50004	4.22146	4.47622	37.045	85.3088	211.769	279.8	177.75	97.3962	92.5629	88.949
17.3724	17.7499	9.21433	6.59815	4.86441	4.62257	4.37211	4.7836	36.9336	83.862	206.816	273.21	175.04	95.4653	88.4795	84.7545
17.578	18.1849	9.14376	6.53623	5.26856	4.76926	4.41334	5.10789	36.5276	81.6803	200.364	264.896	170.224	92.2304	83.4053	79.9836
17.419	18.2001	9.03252	6.40119	5.89196	4.88805	4.47584	5.6823	35.7231	78.9608	193.722	255.496	163.699	87.7795	77.1233	74.5034
17.1042	17.9144	9.029	6.39217	6.58852	4.90685	4.39686	6.15899	34.3099	73.8659	181.391	238.576	152.574	83.1996	69.669	66.4479
16.5986	17.3134	8.86755	6.19424	7.50107	4.89459	4.43188	6.63172	32.37	68.4815	165.815	214.416	135.524	75.4509	62.816	59.8242
15.8882	17.1442	8.95314	6.22896	8.43816	4.86097	4.36423	7.11874	29.5063	61.1954	148.764	188.763	115.79	66.405	53.8254	50.9404
15.3628	17.8909	9.31443	6.29102	9.31113	4.72567	4.33545	7.55505	26.3975	53.7957	131.653	163.001	99.0079	58.6828	46.5812	42.7531
15.7734	19.4407	9.86731	6.44779	10.2192	4.4751	4.41225	7.9532	23.4317	47.1311	115.089	138.222	81.0634	50.3264	42.5606	38.884
16.4513	20.6132	10.0911	6.51185	11.4997	4.34469	4.48775	8.21726	20.0632	42.2396	105.037	122.65	67.6253	41.365	38.6503	35.9711
17.075	21.5584	10.3485	6.56868	12.5201	4.20732	4.51674	8.50058	19.0723	40.6185	99.8519	114.336	60.0289	36.9709	35.7422	32.9568
17.5933	22.0614	10.51	6.64622	13.3327	4.04499	4.56687	8.65905	18.4607	40.5108	97.7768	109.37	54.9918	33.756	33.1446	30.5358
18.8474	22.4616	10.5638	6.65691	14.3774	3.91525	4.59834	8.78685	18.0863	40.4339	93.8407	103.11	50.8335	31.2487	31.3183	28.7664
20.2313	23.6977	11.3166	7.04652	15.6236	3.85571	4.62979	8.85313	17.8147	39.9088	91.5834	99.8705	48.4914	29.7744	29.8421	27.3357
21.2722	25.6762	12.461	7.4261	16.9703	3.86911	4.63671	9.07177	18.0006	40.4331	90.8767	97.3517	46.6297	28.3161	28.5194	26.0409
23.4371	28.8854	13.8134	7.99448	17.543	4.07159	4.62864	9.50979	18.2181	41.0343	90.1101	95.277	45.2218	26.9619	27.4029	24.9436
25.2488	31.444	14.5791	8.22963	17.5734	4.739	4.57532	9.51979	17.839	39.8155	82.58	87.6184	41.8496	25.364	25.8644	23.2431
26.9475	33.847	15.3345	8.59918	17.2778	5.56008	4.48476	9.6566	17.4261	38.4406	76.5999	78.097	37.2129	23.9966	24.7827	22.1647
28.8244	35.1296	15.6238	8.95975	16.66	6.70585	4.49654	9.55191	17.1868	37.2494	72.2791	72.3963	33.3239	22.395	23.7908	21.4135
31.0788	38.1519	16.322	9.80702	16.1015	7.67874	4.44604	9.35877	16.7756	36.2735	70.0688	68.5034	30.5647	21.0855	23.2659	21.1637
33.1715	41.0259	16.9816	10.7019	15.3011	8.23568	4.49877	9.14486	16.0577	33.786	66.3806	65.5538	29.0661	20.2952	23.286	21.7022
34.6697	43.71	17.823	11.6295	14.2619	8.61019	4.67913	8.59292	15.4263	32.3075	64.2901	63.6047	28.2407	20.3704	23.5554	21.9571
35.512	45.095	18.0387	12.3186	12.3172	8.83537	4.94886	8.31943	15.1162	31.5268	63.8869	64.7493	29.2241	21.3031	24.4028	22.8818
35.5442	44.2841	17.2267	12.3688	10.2257	8.90438	5.36059	7.79083	14.6326	31.0628	64.5416	66.5283	30.7854	22.1163	25.1404	23.6034
35.0383	42.6462	16.0756	12.0463	8.61197	8.95367	5.79403	7.4094	14.4595	30.2533	64.7117	69.6645	32.5678	22.6749	25.6992	24.5141
34.522	41.2295	15.0086	11.856	7.78453	8.68493	6.19979	7.1526	14.8987	31.0159	69.2731	76.695	35.8278	23.6377	26.553	25.3663
33.4314	38.3116	13.9512	11.5874	7.32548	8.36956	6.44259	6.95776	15.1524	31.516	73.2711	81.5957	37.4674	23.7585	26.6907	25.3867
31.9594	36.165	13.1095	11.1549	6.81637	7.84575	6.65831	7.07711	15.2437	32.3047	77.9068	86.7631	39.0794	23.6445	26.0878	24.9265
30.8274	33.186	12.0079	10.6508	6.50428	7.30198	7.02819	7.4216	15.4557	33.1754	82.5587	91.6869	40.8137	23.5621	25.2012	23.9166
28.9822	29.6334	10.9813	9.94925	6.40722	7.13269	7.31594	8.0368	16.2637	34.9523	87.8725	97.1171	42.5493	23.5317	24.4379	22.7312
27.0898	25.9607	9.93987	9.17989	6.41552	6.97836	7.64533	8.88569	16.672	36.0478	91.7813	101.591	44.2338	23.7539	23.7846	21.7564
25.9584	23.2532	8.93747	8.39509	6.56323	6.96677	7.99525	9.66261	17.1314	36.9602	95.2502	105.532	45.2279	23.1939	22.6127	20.5178
25.0292	22.4676	8.70407	8.05782	6.73747	6.93845	8.11774	10.1064	18.1451	38.9117	100.49	110.814	46.537	23.0171	21.8364	19.8365
24.5406	22.1469	8.51692	7.98435	7.18014	6.81829	8.1429	10.4915	19.2145	41.3156	106.308	115.426	47.3344	22.7632	21.0109	18.7954
23.6957	21.5586	8.63286	7.98079	7.58077	6.77408	8.12229	11.0108	19.7113	42.5261	109.009	117.239	47.1625	22.5701	20.4792	18.0066
23.3983	22.2051	8.84085	8.13439	7.84654	6.60505	8.24483	11.5787	20.4239	43.8739	110.663	118.405	47.6871	22.504	19.9188	17.3708
23.3423	23.0652	9.31269	8.18226	8.14293	6.48006	8.25589	11.9284	21.0328	44.4069	110.882	118.091	47.408	21.9985	19.4519	17.0108
23.0008	24.2387	9.99043	8.17139	8.337	6.45688	8.32705	12.32	21.2693	44.7069	111.928	118.296	47.6018	21.8389	19.0373	16.7291
22.9422	25.6374	10.704	8.54833	8.54235	6.33704	8.326	12.4719	22.1512	46.1508	116.16	120.912	48.761	22.1394	18.824	16.4165
22.6923	26.261	11.1073	8.65198	8.51402	6.27786	8.23864	12.2361	23.6052	48.5438	121.173	124.332	49.6811	22.2479	18.5533	16.0131
22.5135	27.3318	11.5746	8.84491	8.5652	6.42914	8.15713	12.0501	24.6002	50.1886	122.874	125.134	49.9794	22.4525	18.5723	15.7808
22.5619	27.9562	12.2467	9.13523	8.57525	6.72086	8.30491	12.1317	25.727	51.1632	124.881	125.917	50.2279	22.0659	17.9045	15.078
22.729	28.9198	12.6653	9.30603	8.45878	6.84648	8.3808	12.0318	26.8151	51.9985	124.963	124.503	50.1815	22.2918	17.4818	14.4181
23.0824	29.861	13.1837	9.60917	8.38006	7.02763	8.50035	11.8365	27.843	53.0688	127.101	125.481	50.4999	22.0369	16.9255	13.8169
23.2171	30.832	14.4202	10.3555	8.47349	7.19239	8.60155	11.5131	28.6955	54.6413	129.489	127.858	51.3506	21.9734	16.318	13.2393
23.0993	31.7023	15.947	11.5337	8.64576	7.29223	8.75116	11.1287	30.1033	56.5613	133.013	131.144	52.8603	22.1335	15.6594	12.384
23.2718	32.5049	17.222	12.4689	8.72556	7.60996	8.94157	10.6694	31.5283	58.8091	136.759	132.704	52.5545	22.0194	15.2627	11.8877
22.8484	32.8093	18.7673	13.9058	9.03908	7.93549	9.13413	10.487	31.7527	58.4494	135.955	130.683	51.2132	21.2087	14.6796	11.474
22.4905	33.1984	20.4342	15.3438	9.56754	8.63185	9.62245	10.55	32.5937	58.315	135.322	129.013	50.6666	20.6128	14.068	10.8815
22.846	34.414	22.7084	17.1624	10.1298	9.5986	10.2586	10.6158	33.2072	59.4335	137.965	130.515	51.0072	20.3216	13.6235	10.4076
23.501	36.3701	25.5111	19.3632	10.9522	10.6317	11.1027	11.0891	33.8636	60.5538	139.988	131.481	50.9293	20.0353	13.5009	10.1682
24.5297	39.3412	29.2511	22.2925	12.1171	12.0588	12.4468	12.1862	34.3712	60.6763	141.104	131.963	50.6016	19.4368	13.3101	9.96879
25.3737	42.1589	33.5608	26.0553	13.4582	13.5576	13.8861	13.2726	35.864	63.3439	145.903	134.32	51.0133	19.0376	13.1528	9.6586
25.5287	43.5446	36.1048	28.015	14.6075	15.3154	15.6057	14.5069	36.0622	63.7215	146.515	133.228	49.9725	18.2275	13.0004	9.53468
25.335	43.6792	37.089	29.6577	15.9454	17.3995	17.7258	16.371	36.3536	64.1597	146.812	132.547	49.1638	17.4588	12.5198	9.1924
24.6216	43.0433	38.4714	31.2994	17.4824	19.8116	20.2427	18.26	36.4797	63.6109	143.537	130.248	48.6249	16.7534	12.2949	9.0822
24.06	42.2919	39.9031	33.723	18.9188	21.4511	22.3125	19.9723	36.5926	64.4085	144.164	130.3	48.0311	15.8566	11.8797	8.86872
23.063	41.1974	39.5178	34.3335	19.7771	23.0507	24.4735	21.8113	35.8566	63.9762	142.363	128.03	46.5382	15.191	11.3204	8.43853
21.1275	38.8723	38.6254	35.1956	20.7873	24.0648	25.9823	23.3018	34.4398	61.5384	134.73	120.205	43.3505	14.0538	10.6932	8.05593
19.1237	35.854	37.6399	36.4467	21.8256	25.3906	27.7742	24.8488	33.8271	59.5783	127.8	113.232	40.5879	12.9273	9.87968	7.55026
17.2015	32.4551	36.7761	38.4648	23.5002	26.3024	29.2272	26.4043	32.7319	57.6907	120.903	106.649	38.0761	12.1492	9.2173	7.15673
15.2739	29.392	36.1806	41.2107	26.1027	27.952	31.2022	28.1932	31.0442	54.612	112.925	99.441	35.3752	11.3588	8.54552	6.69656
13.7657	26.9239	35.6139	45.0222	28.3577	28.8598	32.521	29.3927	30.1373	52.6224	108.365	95.0473	33.6399	10.7025	7.84363	6.17949
12.1214	24.24	34.8847	47.202	29.7942	29.1286	32.9414	29.985	28.3017	49.5002	100.081	86.1944	30.4546	9.93292	7.43238	5.81973
10.8444	21.352	33.6281	49.0238	30.9835	28.9936	33.3381	30.7466	26.8636	47.2003	94.1815	79.9093	27.7543	9.10325	6.91612	5.43029
9.3526	18.9443	32.3346	49.5545	31.6563	29.1127	33.8679	31.3799	25.4459	44.6109	88.0613	74.2208	25.6203	8.55287	6.64897	5.28161
8.48509	17.0049	31.5263	49.4797	31.7344	28.9331	33.8276	31.5611	24.6672	43.2706	84.1687	70.9596	24.7533	8.14781	6.45288	5.18482
8.1326	15.657	31.2668	50.1349	32.2655	29.5268	34.7277	32.8199	24.2108	42.4822	82.517	69.5237	24.358	8.12797	6.56563	5.26745
7.77801	14.6211	29.8679	49.4945	32.4923	29.5382	34.8048	33.2994	23.0423	41.5647	80.5573	68.397	24.1701	7.91861	6.48248	5.26099
7.66146	13.7106	28.4267	48.0491	32.2812	30.0111	35.3963	34.0804	21.7539	39.4353	77.9882	66.6562	23.6113	7.70286	6.26653	5.14323
7.73228	12.9044	26.6494	45.4634	31.3123	29.0409	34.2666	33.372	20.8433	37.4573	74.4699	63.7978	22.7771	7.43701	6.13904	5.09441
8.01413	12.0177	24.6193	42.2996	31.1003	29.8607	35.3247	34.602	20.0154	35.7928	71.0899	60.9459	21.6143	7.07866	5.94019	4.98095
8.94989	11.6813	23.5449	39.856	30.8638	31.0506	36.676	35.4026	19.2375	34.0397	68.0346	58.548	20.8646	6.83032	5.78302	4.9208
10.653	11.234	22.6663	37.812	30.3015	32.2764	38.1709	36.6352	18.0804	31.5675	63.8919	55.1864	19.8471	6.64726	5.65175	4.83033
12.8948	11.3079	22.4049	36.9727	30.2905	32.6941	38.6194	37.3587	17.2481	29.5854	58.9571	51.5725	18.902	6.38229	5.29446	4.59041
14.991	11.2257	21.9826	36.1185	30.3649	33.8985	40.2699	38.7498	15.8957	27.1108	53.8475	46.9363	17.2675	5.88296	4.94279	4.38422
16.2365	11.2982	21.2589	34.7424	30.6354	35.6089	42.4769	40.3453	14.4399	23.6551	47.1993	41.692	15.4011	5.27358	4.43024	4.03513
17.3578	11.8276	21.4898	35.0432	32.113	38.7432	46.3299	43.464	12.807	20.2722	39.9494	35.0542	13.1302	4.66552	4.01296	3.78836
17.7479	12.2984	21.4839	35.0636	34.0023	41.7099	50.1317	47.3334	11.3245	17.4963	33.1493	29.2072	11.153	4.21428	3.74122	3.62657
17.8966	12.6794	22.0266	36.6561	36.1588	44.9656	54.2003	51.7157	10.0306	15.1246	28.9123	25.8202	9.93409	3.85625	3.5308	3.47801
17.6908	12.8537	21.8312	37.5004	38.7509	48.8172	59.1111	57.4323	8.98693	13.187	25.0995	22.8372	8.98332	3.63119	3.39556	3.48366
17.1675	13.3446	23.0172	41.4344	42.9392	52.1118	62.3478	60.3021	8.0686	11.5279	21.8723	19.9349	7.95157	3.55068	3.38879	3.44477
16.3571	13.8895	24.6234	45.307	47.2097	57.3702	68.5729	66.5658	7.09472	9.94885	18.8343	17.1761	6.93869	3.30476	3.27283	3.4233
14.8415	14.3517	26.8656	51.8696	51.9257	62.8726	75.2866	73.2621	6.20561	8.62912	16.4158	15.0208	6.23887	3.18589	3.23088	3.43071
13.5647	15.2315	30.9389	61.1333	57.468	69.2402	83.5946	81.9461	5.67795	7.33508	14.0958	13.2594	5.69974	3.12378	3.17462	3.44294
12.8818	16.3073	35.382	71.0282	62.7113	75.0626	90.8245	90.1301	5.32212	6.56904	12.8324	12.3929	5.42444	3.12638	3.18171	3.46419
12.2779	18.144	41.4951	81.2983	68.204	78.9123	95.7114	97.1432	5.10005	5.90025	11.232	11.1301	5.04646	3.1389	3.23693	3.51202
12.3741	21.3998	51.8378	99.3567	77.227	83.6197	100.609	102.863	5.07671	5.59322	10.4147	10.4959	4.88616	3.18499	3.27572	3.57117

## Sheet: C04
li 1	li 2	li 3	li 4	li 5	l 6	li 7	li 8	re 1	re 2	re 3	re 4	re 5	re 6	re 7	re 8
43.638	48.5474	48.3916	44.6147	40.954	32.6811	36.2386	52.104	17.6275	13.6979	8.16708	6.1275	5.44481	3.81804	3.83042	5.25213
51.4155	57.2109	54.7786	48.314	43.2553	35.1157	38.3293	53.406	16.9733	13.5199	8.1175	6.12134	5.5429	3.92284	3.96637	5.41766
60.8845	66.9292	60.7402	51.4705	44.9583	37.3134	40.3926	54.4493	16.4105	13.2569	8.07199	6.14789	5.70198	3.97279	4.04405	5.4951
69.2977	74.8372	66.0969	54.0538	46.1191	38.677	41.3168	54.1676	16.2646	12.8867	7.97035	6.12469	5.75524	4.0019	4.07821	5.52526
78.3523	83.0888	71.9907	57.0768	48.0055	40.2869	42.1183	54.3032	16.2294	12.6738	7.83508	6.09451	5.72016	4.03134	4.12334	5.50818
84.1254	87.3202	75.2119	59.6131	49.1359	40.9367	42.2304	53.5575	16.4383	12.4641	7.67754	6.06933	5.72435	4.0924	4.11692	5.56481
86.9834	89.3925	76.1542	60.6924	48.9714	41.2717	42.4933	53.2957	16.5663	12.2948	7.67183	6.08333	5.6826	4.08958	4.07404	5.66875
89.4141	91.4477	77.5451	61.4253	49.2706	41.5155	42.7817	53.3826	16.7168	12.0577	7.61469	6.06869	5.5949	4.05103	4.061	5.68004
92.608	93.7295	79.5977	62.4618	50.6326	42.3129	42.9343	53.6784	16.7735	11.7893	7.52733	6.04691	5.58029	4.06897	4.08132	5.77126
95.8165	95.9774	81.2696	64.407	53.4574	42.5028	42.7487	54.1425	17.1377	11.6648	7.41737	6.04239	5.47465	4.06039	4.04888	5.98542
97.6275	96.4655	81.4748	66.0406	55.746	42.4365	42.5897	57.1613	17.4498	11.5623	7.29744	5.99744	5.36765	4.00225	3.99251	6.23954
95.0334	93.2881	79.594	65.6152	56.1208	40.938	41.0402	57.9528	17.7408	11.4417	7.23576	5.947	5.28834	3.91562	3.92316	6.35653
91.3904	89.0115	77.8064	64.3477	57.686	38.9661	38.983	57.2714	17.9876	11.3672	7.04976	5.85639	5.13608	3.83526	3.85354	6.74652
86.2788	83.0073	74.3965	64.5121	61.5118	37.1496	36.8576	58.3213	18.3664	11.3693	6.8722	5.8146	5.07206	3.73769	3.86949	7.37114
78.7496	74.9059	68.5459	63.2629	61.9298	34.4855	34.7007	59.4916	18.8052	11.4955	6.75573	5.68121	5.09149	3.64245	3.88791	7.83623
72.5994	68.2658	63.8685	60.5007	61.2442	31.9915	32.4889	59.7898	19.1096	11.638	6.71883	5.58045	5.29328	3.57269	3.9188	8.43898
69.1248	64.0988	61.2316	58.5765	62.11	30.0446	30.4385	59.6079	19.9544	11.7943	6.57262	5.45344	5.42019	3.47552	3.97905	8.93379
66.333	59.497	57.7949	57.0027	62.4991	27.8925	28.163	59.2436	20.8454	12.2384	6.56658	5.39805	5.58568	3.40829	3.94131	9.27894
62.6841	53.3614	52.6091	55.032	60.9585	24.8906	25.6162	58.5912	22.2017	12.7262	6.66145	5.4047	5.79193	3.34098	3.92032	9.47103
58.0223	46.3359	47.0987	51.2299	58.72	21.8819	23.0923	57.3652	23.2671	13.2576	6.7844	5.40777	5.97856	3.30403	3.95051	9.54395
52.4636	40.34	43.3969	48.9279	58.0637	20.0748	21.6048	54.5971	25.4627	13.9412	7.12841	5.51563	6.19221	3.36313	4.05092	9.53563
49.2956	35.1004	40.3196	48.4302	58.7238	18.393	20.1428	51.1532	28.4281	14.6996	7.43476	5.6666	6.52794	3.4505	4.22746	9.52701
46.8096	31.1719	38.4202	49.3925	59.5915	17.6346	19.2406	49.1982	31.6862	15.6763	7.94938	5.89086	6.97505	3.61407	4.49812	9.37843
45.0945	27.9101	37.1169	48.7661	58.0497	16.6157	18.1352	46.2524	34.3081	16.5031	8.40838	6.16749	7.4368	3.82646	4.73505	9.15911
43.7292	26.1849	40.4873	48.5521	57.8977	16.5303	18.0025	42.2011	37.4814	17.735	8.92678	6.51221	7.85287	4.03513	4.95246	8.74952
42.3153	25.5051	43.2645	49.5782	58.3409	16.5463	18.0897	39.72	41.4947	19.0686	9.62501	6.94999	8.39839	4.24415	5.20136	8.5001
40.5075	24.7836	45.4311	50.7158	57.4404	16.5135	18.3679	38.6092	44.9474	20.3096	10.4019	7.41646	8.78697	4.49056	5.41507	8.02608
39.583	24.2441	47.6624	51.3398	57.1651	16.6317	18.5353	38.3767	47.2542	21.4557	11.1861	7.91641	9.18637	4.67506	5.63021	7.74252
37.2091	23.9856	49.2718	52.3338	58.2029	16.5097	18.4296	37.7103	49.7055	22.2421	11.7696	8.44515	9.75076	4.8864	5.8444	7.75185
37.1173	24.7989	50.0399	53.6748	58.9196	16.5321	18.639	39.9679	51.6099	23.112	12.2942	8.83347	10.0612	5.07921	5.99736	7.77771
38.9573	25.3901	50.393	54.7382	60.5629	16.2228	18.7291	44.4727	53.193	23.7122	12.557	9.0828	10.1647	5.17437	6.07093	7.68017
41.3975	25.7434	50.5263	53.9532	62.5641	15.956	19.4979	50.7288	52.9683	23.9423	12.7456	9.25245	10.164	5.18916	6.04584	7.62166
44.1501	26.9821	49.7871	54.066	63.8227	15.9921	20.7858	59.3493	52.1256	23.9597	12.7269	9.203	10.0422	5.24471	5.97837	7.67084
47.2296	28.199	49.035	53.5516	65.2538	16.2274	22.5489	66.6359	51.4148	24.0897	12.7632	9.23899	10.0531	5.20051	5.9099	7.54573
50.359	29.1819	47.4949	52.5426	66.9152	16.4385	23.9578	72.172	49.8893	24.0742	12.8342	9.23124	9.92479	5.14845	5.84232	7.39219
53.1422	29.6466	45.4833	52.4075	68.0543	16.4073	25.1117	75.0099	47.3509	23.2966	12.7034	9.07512	9.65317	5.09888	5.7381	7.19781
55.2527	31.3131	45.2098	53.3431	68.9813	16.8457	26.3629	77.2667	44.3783	22.7316	12.4349	8.89691	9.52201	5.03592	5.61596	7.02661
57.6227	32.8419	44.3833	53.3869	68.568	16.8009	27.2606	77.9131	42.1375	22.2532	12.2126	8.74402	9.37407	5.01094	5.53226	6.89131
59.6462	34.096	43.9278	52.99	67.6508	16.936	28.1006	77.2779	40.1102	21.7734	11.9219	8.49688	9.16431	4.96649	5.49494	6.58172
61.2983	35.2745	44.024	52.2103	66.3762	17.0436	28.628	75.3216	37.2819	21.1346	11.5842	8.19907	9.02425	4.88881	5.35607	6.28724
62.0198	36.3554	43.7354	51.1465	63.8725	17.0796	28.9842	72.2244	35.2378	20.7569	11.4628	8.03168	9.38421	4.83006	5.32772	6.07222
63.4192	37.4317	43.3448	50.6047	60.2219	17.0611	28.8896	68.5635	33.3188	20.2148	11.2376	7.93102	9.862	4.86648	5.33848	5.82355
63.5978	37.6785	42.7499	49.055	55.2941	17.111	28.4859	61.2311	32.0521	19.7548	11.1713	7.99217	10.3968	4.81572	5.30392	5.63701
63.5831	38.6325	42.8807	47.9391	50.3656	17.2305	27.763	53.6227	31.0353	19.3916	11.1995	8.00602	10.6483	4.81409	5.24113	5.50717
65.7358	40.6634	43.0754	47.0071	44.5261	17.2489	26.6871	47.8424	30.0614	19.0397	11.2002	8.09325	10.8286	4.86925	5.24176	5.30649
67.8541	42.6648	43.3189	46.6259	39.8447	17.5119	25.8802	41.4404	29.5476	18.7813	11.0565	8.18283	10.9333	4.99193	5.19311	5.17842
70.5415	44.1209	42.5794	44.6819	35.463	17.5397	25.0206	35.1662	28.6188	18.5218	11.0686	8.21467	10.9573	5.06429	5.17423	5.06075
73.6673	45.6792	42.4087	43.0353	32.2266	17.3514	23.7881	29.7484	27.978	18.4523	10.9987	8.16692	10.9409	5.14386	5.19077	4.92638
76.6079	47.6504	42.1142	41.5611	30.3397	17.6077	22.616	26.6582	27.2365	18.1646	10.9397	8.25669	10.9684	5.38503	5.2965	4.94851
79.3344	49.6153	42.359	40.5868	28.6169	17.839	21.7941	24.5948	26.5429	18.093	11.0827	8.50438	10.8276	5.65475	5.4939	4.94454
82.404	50.7489	42.58	39.6813	27.3583	17.9097	20.7446	22.8056	26.2295	18.1071	11.273	8.71319	10.6191	5.89335	5.59977	4.98525
84.3372	51.6923	43.0923	38.6729	26.9529	18.1738	19.9455	21.1411	26.1252	18.383	11.6426	8.98527	10.2906	6.13569	5.71684	5.02378
87.7902	53.2865	43.7472	38.2114	26.9627	18.4716	19.4342	20.2541	26.5515	18.9712	12.0441	9.1884	9.85097	6.31422	5.81401	5.13773
92.8182	54.7056	43.9987	37.8633	26.9029	18.4637	18.6156	19.9689	26.821	19.4648	12.4115	9.4302	9.35667	6.50788	5.91102	5.29083
96.7014	55.4977	43.795	37.0893	26.5202	18.2289	17.8962	19.6428	27.4558	19.8855	12.7198	9.59482	9.11212	6.67384	6.01558	5.45799
100.127	56.073	43.8275	36.8439	26.8897	18.1829	17.2256	19.2035	28.4175	20.4032	13.1331	9.78925	8.94606	6.7684	6.0413	5.62467
104.476	57.9707	44.7373	37.2653	27.0567	18.1271	16.7029	19.0747	30.3536	21.2327	13.5122	10.0999	8.94511	6.93201	6.19773	5.80964
108.561	59.2286	44.8787	37.3898	27.3661	17.9907	16.2021	18.6987	32.8168	21.7035	13.8787	10.3143	8.91674	6.97878	6.27512	6.01209
110.086	59.1221	44.5659	37.2048	27.3396	17.7355	15.7245	18.1552	36.208	22.3209	14.2133	10.4888	8.74414	6.98665	6.29173	6.17969
112.298	59.1941	44.2451	37.23	27.0775	17.4221	15.4264	17.6156	39.0063	22.8937	14.3757	10.4438	8.55361	6.86423	6.23761	6.35522
115.649	60.3792	44.5142	37.1197	26.8676	17.1247	14.9997	17.0129	41.4429	23.3954	14.5683	10.4123	8.33901	6.67966	6.1494	6.44005
118.573	61.0095	44.2724	36.9803	26.5022	16.8138	14.8015	16.6008	44.5511	24.2084	14.689	10.3246	8.14532	6.627	6.19527	6.57992
120.395	61.2408	44.2418	36.9075	26.1258	16.4292	14.6051	15.7968	48.2305	24.7015	14.7286	10.3381	8.02961	6.5932	6.18932	6.76046
119.888	60.8287	43.6855	36.0798	25.4373	15.9477	14.3241	14.9428	51.679	25.5505	14.8666	10.3402	7.92508	6.61086	6.31659	7.01876
119.82	60.5727	43.2815	35.28	24.812	15.7093	14.3238	14.261	55.3291	25.9252	14.81	10.3253	7.86775	6.63593	6.43155	7.20292
118.729	59.7247	42.4071	34.1353	23.847	15.3634	14.2012	13.6271	58.738	26.3934	14.7768	10.2432	7.75319	6.77141	6.6703	7.50746
115.654	57.7126	40.8462	32.4106	22.9863	14.9702	14.0128	13.091	62.5931	26.6005	14.6768	9.99621	7.45428	6.69573	6.67978	7.62806
112.97	55.7845	39.1855	30.9492	21.9269	14.4666	13.8359	12.4651	66.5106	27.1325	14.6231	9.8936	7.28279	6.67328	6.68345	7.73647
110.51	53.5776	37.5475	29.2922	20.6807	14.0208	13.6392	11.8951	68.7107	27.3009	14.532	9.63909	7.00628	6.53643	6.64271	7.70497
107.988	52.3643	36.623	28.0321	19.7509	13.6259	13.3188	11.2011	71.3898	27.67	14.4715	9.5295	6.82676	6.54256	6.70151	7.6339
102.822	49.3152	34.3143	26.1364	18.6854	12.9134	12.8313	10.5658	74.0807	27.8367	14.3697	9.47121	6.77963	6.58337	6.74717	7.69828
99.0334	47.1322	32.7512	24.7118	17.8602	12.5477	12.4828	10.129	75.1587	28.1219	14.3269	9.38325	6.6637	6.57498	6.73444	7.6282
92.1834	44.074	30.9044	23.0884	17.0228	12.0235	11.8942	9.64632	76.0232	27.7855	14.2672	9.26224	6.51541	6.51529	6.71393	7.52588
86.7598	41.5593	29.3774	21.4834	16.1316	11.4897	11.3815	9.30665	76.959	27.943	14.1994	9.18589	6.49504	6.56589	6.74239	7.50977
79.8787	38.89	27.8604	20.2959	15.2978	11.068	10.9042	8.99164	77.707	28.4199	14.1944	9.033	6.38371	6.49974	6.6974	7.47278
73.6069	36.0302	26.1214	18.974	14.3993	10.5181	10.3865	8.63839	78.9882	28.6293	14.1645	8.97956	6.32035	6.47051	6.7296	7.57483
67.7831	33.3154	24.422	17.703	13.5394	9.95004	9.74544	8.2105	78.0563	28.9704	14.4864	9.02576	6.40642	6.59286	6.94227	7.90791
60.1099	29.9409	22.4398	16.4793	12.5897	9.44107	9.20838	7.80676	76.5463	29.2339	14.7123	9.07363	6.48048	6.75609	7.2746	8.42274
52.8997	26.7306	20.3476	15.2434	11.8602	8.95538	8.62809	7.5711	74.456	29.3268	14.7016	9.1444	6.60534	6.92146	7.59915	9.03477
46.0563	23.8278	18.6007	14.1392	11.1942	8.41842	8.08488	7.19667	72.9434	29.6337	15.0447	9.41243	6.74913	7.13752	8.11997	10.0181
40.4921	20.9888	16.7466	12.8841	10.3737	7.89363	7.55577	6.82299	70.9509	29.601	15.1117	9.47491	6.93854	7.49704	8.78138	11.0582
35.0898	18.3341	14.9327	11.7286	9.66686	7.43905	7.17378	6.67267	68.371	29.7092	15.3313	9.76074	7.15396	7.8572	9.44554	11.969
29.6638	15.9793	13.4341	10.8273	9.0695	6.97822	6.70793	6.36953	66.8873	29.6799	15.6857	10.0995	7.49153	8.37641	10.3388	13.1837
26.4507	14.0771	12.0614	9.95509	8.47938	6.58297	6.33062	6.17706	65.9287	29.501	15.8198	10.3198	7.83742	8.84808	11.0791	14.1302
23.5814	12.2651	10.7705	9.13653	7.89858	6.11194	5.90296	5.90741	63.5848	29.0503	15.889	10.5716	8.28289	9.54482	12.119	15.4709
21.7771	10.9283	9.69132	8.29705	7.18376	5.56209	5.44296	5.53934	61.6388	28.7974	16.0722	10.8555	8.69867	10.1522	13.0459	16.7139
20.1975	9.94371	8.8726	7.64781	6.71477	5.20938	5.11838	5.25994	59.7894	28.7653	16.2348	11.1963	9.22034	10.8517	13.9238	17.7724
19.3046	9.33609	8.34621	7.18518	6.26443	4.8284	4.73528	4.98676	58.421	28.752	16.2391	11.4308	9.62225	11.3252	14.6075	18.7407
18.5689	8.96623	7.8932	6.68485	5.80739	4.42899	4.35071	4.69797	57.9717	28.5994	16.3511	11.7081	9.84102	11.5625	15.0012	19.4277
17.7633	8.56723	7.43584	6.24622	5.40842	4.09454	4.02279	4.47458	56.5999	28.5541	16.2935	11.8187	10.0634	11.7023	15.1151	19.5324
17.0847	8.34927	7.20893	6.00159	5.17072	3.85796	3.76284	4.30279	55.4804	28.1803	16.5383	12.2801	10.3762	11.9578	15.3601	19.8429
16.2497	8.10653	6.97769	5.69148	4.87327	3.58819	3.52364	4.09179	54.5433	27.5767	16.8863	12.9796	10.9181	12.376	15.8334	20.6396
15.6889	7.9666	6.81759	5.50219	4.65804	3.40304	3.36057	4.05152	53.33	27.6498	18.3508	14.703	12.0431	13.1131	16.3632	21.5078
15.3726	7.82716	6.65183	5.33444	4.54268	3.282	3.2887	4.00652	51.5414	28.1592	20.6832	17.0845	13.6142	14.3196	17.4734	22.8208
15.0559	7.88083	6.62841	5.19064	4.42002	3.19229	3.26874	4.02925	49.9843	29.666	24.1447	20.1008	15.2753	15.4782	18.7046	24.496
14.7333	7.84138	6.61678	5.21791	4.38388	3.20304	3.32682	4.18627	48.5428	31.5866	28.951	24.0276	17.4665	17.0758	20.2012	26.3149
14.6267	7.90646	6.68828	5.32072	4.43115	3.29738	3.51848	4.54576	47.6646	34.9644	35.5003	28.7393	19.858	18.4089	21.3235	27.5066
14.2936	7.95017	6.79469	5.44002	4.5028	3.42403	3.72489	4.89125	47.0777	39.4958	42.6399	33.6241	22.2638	19.918	22.827	29.2405
14.0206	8.0297	6.8632	5.59227	4.58401	3.51971	3.83915	5.10653	46.8812	44.7498	49.8994	38.7988	25.1207	21.8421	24.4726	30.4842
14.0473	8.03576	6.96755	5.74163	4.65723	3.62829	3.99152	5.31939	46.6929	49.8643	57.0003	44.1006	28.1855	24.0824	26.4569	32.2697
13.9727	8.01406	7.00314	5.83648	4.71243	3.72642	4.14078	5.54975	47.6641	55.5651	63.8273	49.2673	31.3671	26.4944	28.4452	33.8779
13.8273	7.96967	7.02734	5.97033	4.81137	3.80279	4.24883	5.71101	48.6151	60.7767	69.1658	53.4103	34.091	28.8983	30.7011	35.8071
13.6933	8.00756	7.05233	6.00652	4.83858	3.84579	4.32008	5.84279	49.9731	66.1493	74.4072	57.285	36.5587	31.1077	32.6724	37.3978
13.6659	7.95015	7.04218	6.08288	4.88455	3.88567	4.37701	5.90711	50.9308	70.9201	78.7622	60.3906	38.5092	32.7912	34.2266	38.5128
13.4089	7.86948	6.99297	6.13121	4.9315	3.92459	4.48792	5.92439	51.5762	74.7659	82.4995	63.0217	40.2926	34.0988	35.3286	39.4355
13.3215	7.775	6.93589	6.18939	4.96242	3.97028	4.63602	5.92483	52.9557	79.7381	86.9345	66.3294	42.3898	35.5812	36.2674	39.6762
13.1498	7.67655	6.85931	6.26615	5.00018	4.00966	4.79191	5.75993	54.087	84.4699	90.9431	69.3313	44.3082	37.0456	37.4182	40.6224
13.0909	7.52605	6.77372	6.30006	5.02694	4.04938	4.94095	5.67492	54.6544	86.8465	92.7851	71.3716	45.8679	38.708	38.8038	41.8032
13.002	7.3931	6.70881	6.46741	5.07196	4.10017	5.39369	5.6404	54.5494	88.711	93.6951	72.35	46.9103	39.7711	39.6385	42.7547
12.8574	7.27821	6.65088	6.60108	5.09419	4.13404	5.83875	5.60572	54.855	89.2593	93.3224	72.243	47.2687	40.3103	40.1761	43.3969
12.7785	7.15324	6.52705	6.77336	5.12261	4.14648	6.4364	5.61842	54.7044	88.9309	92.0854	71.3946	47.0323	40.2071	39.82	43.0393
13.0343	7.06382	6.36607	7.0414	5.12121	4.1328	7.21719	5.64457	54.5056	88.0195	90.4809	70.1307	46.4652	39.7957	39.3954	42.6831
13.1225	6.97718	6.23103	7.34633	5.12811	4.13345	7.97883	5.64013	52.9581	85.5862	87.6778	67.9825	45.4043	38.8301	38.4171	41.7795
13.1586	6.73598	5.98421	7.47538	5.05352	4.06384	8.9062	5.68795	51.6368	82.0623	83.3318	64.5361	43.5272	36.8151	36.4274	40.029
13.4184	6.62865	5.85099	7.67296	5.03587	4.02287	10.2416	5.8081	50.1818	78.8924	79.4728	61.6479	42.1719	35.4275	34.9527	38.6269
13.7682	6.49387	5.73885	7.69923	4.94387	3.95863	11.8272	6.08221	48.0475	73.3052	72.7531	56.6092	39.7608	33.2847	32.9156	36.9437
14.4296	6.36309	5.57897	7.66794	4.89133	3.90484	13.3248	6.28482	46.1808	67.0043	65.6174	51.0664	37.1494	30.5289	30.1971	34.6972
15.3478	6.26055	5.4144	7.58894	4.76543	3.80942	14.6857	6.36528	43.9648	60.5824	57.4982	44.6449	34.1862	27.5363	27.4737	32.2384
16.1665	6.29094	5.4044	7.48579	4.67858	3.75962	16.1536	6.48305	41.9088	54.1513	50.1315	38.806	31.1227	24.4343	24.3875	29.2023
17.6733	6.34672	5.34661	7.2964	4.63242	3.73966	17.8643	6.61864	39.8354	48.9106	43.4264	33.4879	28.6442	21.6139	21.6236	26.4899
20.3033	6.65242	5.46107	7.15649	4.68756	3.8005	19.4728	6.86027	38.0995	44.462	38.2818	29.4544	26.7817	19.0769	19.0645	23.8659
22.5429	7.09769	5.68761	6.96596	4.68352	3.87899	21.1294	7.01964	36.363	40.3665	33.8263	25.7149	24.9068	16.9895	16.9001	21.501
26.1212	7.84052	5.96963	6.71052	4.79084	4.06263	22.8066	7.13059	35.6094	37.4985	30.361	23.2305	23.8497	15.7733	15.6949	20.2718
30.6456	8.68202	6.42706	6.61277	4.95012	4.27748	24.0598	7.2086	34.1974	34.3971	26.7681	20.7976	22.6292	14.8839	14.6807	19.0351
34.444	9.41418	6.7706	6.4493	5.16367	4.56399	25.148	7.2239	33.1806	32.5403	25.1187	19.7269	21.7393	14.4733	14.1648	18.2708
37.8144	10.0987	7.00763	6.49287	5.61433	4.95593	26.1307	7.23504	32.1149	30.9975	23.9102	18.9802	20.9123	14.1527	14.008	17.5744
41.2677	11.2211	7.41375	6.65818	6.25234	5.3848	27.3057	7.45473	30.9271	30.0139	23.4761	18.9162	20.1855	14.1443	14.0756	16.9582
44.736	12.1999	7.93045	7.03947	7.11653	5.9551	28.0225	7.94348	29.7947	28.5822	22.5953	18.4281	19.224	13.9028	13.8835	16.1209
46.4036	13.2179	8.36986	7.33525	8.49572	6.61253	28.3981	8.7321	28.7922	27.4064	22.1885	18.2788	18.5745	13.8728	13.7921	15.6194
47.6888	14.0841	8.94249	7.7513	10.2211	7.07352	28.3996	9.5546	28.2164	26.1307	21.4368	17.9636	17.9102	13.9104	13.8304	15.0222
48.3851	15.2845	9.57723	8.26686	12.0804	7.45955	27.7344	10.7751	27.5364	25.4725	21.4119	18.0797	17.4618	13.9311	13.8159	14.6347
48.2439	16.539	10.1895	8.90485	14.5359	7.64089	26.878	12.4779	27.226	24.4909	20.8326	17.8976	17.017	13.8593	13.7939	14.303
47.5856	18.1757	11.1492	9.64044	17.0748	7.69495	25.8558	14.8929	27.1684	24.2593	21.2199	18.5307	17.3264	14.2052	14.078	14.2847
45.2732	19.7473	11.7963	10.325	19.2975	7.7609	24.6675	17.4245	27.5362	24.2661	21.6392	18.9264	17.8928	14.3596	14.219	14.3563
43.3762	21.669	12.8846	11.2226	21.4566	7.78749	23.6691	19.5191	27.7846	24.3051	21.8978	19.2881	17.9998	14.5072	14.4709	14.4244
41.1341	23.3821	13.8639	12.4007	22.5312	7.79093	22.3381	21.7934	27.8366	24.3842	21.8921	19.2419	18.1431	14.3938	14.371	14.3841
37.9961	24.7496	14.6166	13.2053	23.3695	7.66891	20.8171	24.032	28.6459	24.869	22.276	19.5239	18.4151	14.4972	14.4189	14.5076
35.11	25.8428	15.4982	14.1451	23.8562	7.524	19.5575	25.8519	29.0576	25.1414	22.3509	19.5062	18.6559	14.497	14.3746	14.5916
32.9499	26.5001	16.2057	15.2812	24.0267	7.28437	18.0633	27.2894	29.6516	25.3	22.3785	19.5664	18.8481	14.5905	14.4734	14.6489
31.3797	26.6643	16.7395	16.2997	24.2946	6.91285	16.5556	28.4045	30.7995	25.9668	23.0218	19.961	19.2403	14.7284	14.5519	14.6566
29.2862	26.525	17.1465	17.5763	24.2789	6.4937	15.659	29.3567	31.9425	26.3859	23.3437	20.2314	19.6372	14.9399	14.7007	14.7469
27.874	26.2326	17.6857	19.2608	23.891	6.41436	15.052	29.8544	33.2545	26.9948	23.4955	20.3572	19.7373	15.03	14.7398	14.8701
26.8057	25.4573	18.0299	20.8999	23.3958	6.40512	14.5542	29.6519	34.1974	27.3844	23.344	20.0819	19.4702	14.642	14.2997	14.5309
26.0793	24.3739	18.8248	23.2811	22.7423	6.38879	14.0397	29.5929	36.348	27.7526	22.9458	19.7765	19.0057	14.4816	14.0845	14.1835
25.3345	22.9206	19.903	26.0928	22.1461	6.33821	13.4546	29.5756	38.4475	27.7008	22.6994	19.4487	18.4728	14.401	13.8718	13.8758
24.8701	21.3016	21.1004	28.6991	21.6023	6.24885	12.7189	30.5665	40.9861	28.018	22.8441	19.4807	18.1356	14.3325	13.6566	13.5856
24.6449	19.5088	22.5874	31.2087	21.9391	6.20634	11.8209	32.5173	42.6782	28.4803	22.7789	19.297	17.7522	14.1057	13.3098	13.0621
24.1906	18.0413	24.3995	33.6264	22.0035	6.09901	10.9761	34.9751	45.0971	29.3463	22.9947	19.2644	17.2327	13.8997	12.9736	12.5457
23.4859	16.5203	26.093	35.809	22.2907	6.00321	10.2147	38.4492	47.2874	29.7873	23.1423	19.2475	16.7804	13.6187	12.6006	12.0823
23.1962	15.8431	27.8819	37.392	22.1459	5.94746	9.62827	42.0512	50.0264	29.751	22.6683	18.7782	15.9668	13.0753	11.985	11.5843
23.2285	15.3277	29.9464	38.6579	21.9889	5.99696	9.11762	45.7052	53.0117	29.8682	22.0405	18.2133	15.2735	12.6975	11.5354	11.0104
23.2873	14.8288	31.3357	39.4848	22.2698	6.08678	8.71713	48.309	56.0858	29.9562	21.4859	17.5524	14.3685	12.0192	10.8069	10.2695
22.8056	14.3424	32.6176	39.5549	22.7095	6.0445	8.25907	50.6612	58.5878	30.4526	21.3397	17.2174	13.7103	11.6206	10.2828	9.72167
22.4673	14.1157	33.4167	39.2403	23.7038	6.03022	7.9608	52.6524	60.2154	31.1787	21.3079	17.0629	13.3963	11.3228	9.9841	9.41695
22.2128	13.6382	33.5768	38.2724	25.2773	6.12016	7.80176	54.2205	61.7871	31.8224	21.1402	16.7084	12.9744	10.8231	9.46485	8.82673
22.2912	13.3661	33.2231	37.0072	27.3049	6.10197	7.63468	54.5912	63.5393	32.0799	20.8711	16.4308	12.6704	10.45	9.05397	8.36143
22.6672	13.3891	32.7616	35.3707	29.295	6.34394	7.63412	53.7732	65.6841	32.4486	20.6962	16.1803	12.2991	10.1086	8.68798	7.96926
23.39	13.3649	31.6442	33.4519	31.6128	6.4043	7.541	52.9929	67.4757	32.6343	20.5884	15.9337	12.0154	9.8276	8.40534	7.70013
23.9167	13.2317	30.588	31.2035	33.8394	6.5535	7.55836	50.8654	68.8263	32.8915	20.4953	15.7605	11.8287	9.57724	8.11302	7.50853
24.35	13.3806	29.0567	29.5286	35.1431	6.62157	7.52036	47.5352	70.3557	33.5124	20.4969	15.6293	11.6248	9.30356	7.85815	7.29996
24.6762	13.333	27.1583	27.8333	36.1166	6.61053	7.46486	44.2612	71.4096	33.7207	20.673	15.7268	11.4743	9.05702	7.57155	7.06374
25.2887	13.5044	25.484	26.2005	36.7019	6.56233	7.46563	41.1047	72.2942	33.7407	20.7863	15.8986	11.4828	8.97479	7.43752	6.92531
25.6242	13.6901	24.075	24.7791	36.7194	6.54118	7.41625	37.7061	73.6385	33.6905	20.7453	15.9386	11.3879	8.86181	7.32308	6.83698
25.9919	13.6841	22.7085	23.9967	36.0082	6.58265	7.48386	34.4605	75.2857	33.5682	20.5622	15.9258	11.2551	8.72645	7.16239	6.66177
26.2263	13.8041	22.0143	23.0954	34.6587	6.51257	7.37949	31.1023	77.4174	33.4699	20.4102	15.9294	11.2175	8.62454	6.99071	6.58753
26.128	13.9097	21.1207	21.9423	32.8366	6.43601	7.31199	28.7609	77.9444	33.4558	20.3014	15.8797	11.1017	8.57352	6.92147	6.48341
26.1202	13.8768	20.3341	20.7718	30.4781	6.28437	7.16043	26.8458	78.6214	33.5502	20.2857	15.8301	10.9537	8.39306	6.72826	6.40402
26.0413	13.9284	19.4353	19.5412	27.7231	6.28288	7.0859	24.6541	79.7149	33.3747	19.9218	15.6242	10.7545	8.22581	6.608	6.34519
25.9517	13.8646	18.3549	18.2249	24.2806	6.12719	6.92246	23.1798	80.1932	33.2622	19.9376	15.6318	10.6712	8.09918	6.46244	6.19086
25.7357	13.8044	17.3041	17.3601	21.3878	6.18578	6.8967	22.1828	79.9679	32.8195	19.6949	15.417	10.4605	7.94381	6.31435	6.08866
25.616	14.0549	16.3971	16.1448	19.2351	6.25388	6.89719	21.2741	78.7154	32.5145	19.4822	15.2826	10.3672	7.83645	6.21048	5.93756
24.9015	13.8707	15.5934	15.1181	16.9808	6.32281	6.87337	20.5806	77.3043	31.9446	19.1574	14.9854	10.1129	7.61111	6.03335	5.78888
24.6625	13.8283	14.9227	14.1234	15.1895	6.53652	7.10244	20.3197	75.8872	31.3864	18.602	14.5202	9.78428	7.395	5.87904	5.68456
24.4488	13.9284	14.504	13.3626	13.973	6.74698	7.31118	20.2551	73.5025	30.5668	18.1109	14.1142	9.3831	7.07655	5.60643	5.48291
24.6075	14.1364	14.1363	12.956	13.5059	7.0804	7.71778	20.4002	70.547	30.0356	17.6249	13.6792	9.03822	6.74526	5.38157	5.27404
24.892	14.3225	14.0338	12.8651	13.4588	7.49627	8.19735	21.246	67.2394	29.0806	16.8934	13.04	8.61269	6.41313	5.14453	5.18059
24.885	14.4769	14.2888	13.0216	14.1939	7.94838	8.81318	22.2651	63.5193	28.0281	16.3687	12.6761	8.40001	6.23017	5.00426	5.05071
24.7152	14.8593	14.7401	13.8768	15.4063	8.54207	9.61809	23.3247	59.9339	27.0437	15.7515	12.2163	8.10958	5.99823	4.80171	4.94587
24.4113	15.1883	15.6592	14.8899	16.686	8.96389	10.2264	24.3067	55.7729	26.0517	14.8975	11.5322	7.69399	5.69057	4.57427	4.8636
24.3036	15.3854	16.2933	16.0541	18.6534	9.3654	10.8861	25.6944	52.2371	24.8375	14.1171	10.9398	7.31938	5.3992	4.3647	4.71736
24.4817	15.3914	16.9027	17.2937	20.2348	9.73897	11.4719	27.8202	48.2606	23.5215	13.1793	10.3057	6.90643	5.07321	4.12682	4.58635
24.805	15.6024	17.7263	18.9717	22.0763	10.0691	11.9747	29.6536	44.7245	22.3584	12.2828	9.64836	6.45864	4.75022	3.88672	4.47944
24.8769	15.7309	18.2927	20.3927	23.4205	10.4053	12.6012	31.4313	40.6401	21.291	11.4803	8.96273	6.00952	4.45383	3.65721	4.37235
25.5083	16.1487	19.3143	21.7172	24.8681	10.6876	13.1154	33.2344	37.2419	20.2108	10.7316	8.34935	5.66894	4.25667	3.52987	4.30709
25.6947	16.4297	19.7428	23.0549	26.0839	10.8991	13.5352	34.4645	34.4286	18.9725	9.90783	7.69942	5.25931	4.02221	3.35587	4.23013
25.843	16.7201	20.1331	24.0572	26.7897	10.9789	13.8383	34.9811	31.6666	17.9457	9.38567	7.27425	4.99221	3.87113	3.25409	4.13868
25.6568	16.7918	20.2263	24.5053	26.9455	11.1612	14.2393	35.4189	29.7775	17.1422	8.9085	6.88643	4.76362	3.70746	3.1459	4.06114
25.4349	16.6752	20.1931	24.3537	26.6203	11.3505	14.6688	35.949	27.7006	16.7567	8.53806	6.47474	4.52443	3.53452	3.06003	3.95273
25.1886	16.6741	20.0986	24.2285	26.1071	11.6277	15.2253	36.3349	26.0533	16.1878	8.07208	6.0701	4.22428	3.33503	2.96008	3.84223
25.032	16.7673	20.0904	24.4699	25.3208	12.4707	16.2734	37.0062	24.9838	15.7663	7.88367	5.90943	4.12676	3.24787	2.89201	3.82434
24.6149	17.1598	20.4856	24.6261	24.6779	13.2345	17.0784	37.3403	24.3474	15.8077	7.81518	5.73862	4.07676	3.18919	2.8624	3.78797
24.4684	17.5967	20.763	24.7438	24.6888	14.5647	18.7332	38.8979	23.5616	15.7479	7.93989	5.7567	4.1176	3.20815	2.89906	3.74996
24.364	18.648	21.7125	25.6139	25.8138	16.2338	20.5584	40.7531	22.8485	15.7912	8.01107	5.77393	4.17074	3.22775	2.94489	3.73655
24.7564	20.0622	23.0092	26.9635	26.8514	17.9327	22.4802	42.0936	21.9773	15.8189	8.04769	5.78857	4.28107	3.25926	3.01344	3.7719
25.3622	22.0486	25.3883	28.5045	27.7327	19.802	24.4714	43.4259	21.362	15.9002	8.21796	5.88264	4.42323	3.31491	3.10321	3.92044
26.6225	24.7513	28.5399	30.7797	30.216	22.2362	26.8066	45.1753	20.9958	15.7088	8.29882	5.96279	4.59806	3.40111	3.21794	4.04738
28.8706	28.8897	32.3514	33.33	32.1798	24.2268	28.5519	46.5635	20.619	15.3846	8.35504	6.08312	4.82648	3.49482	3.35054	4.21028
30.9467	32.3645	35.7066	35.6917	34.4161	26.2149	30.4234	48.0228	20.367	15.065	8.39963	6.18462	4.95669	3.61051	3.49601	4.46875
33.5098	36.037	38.6864	38.1817	36.5176	28.085	32.3559	49.2709	19.8277	14.839	8.38913	6.10403	5.10637	3.65587	3.57784	4.63839
37.7883	41.5866	43.31	40.6681	38.5316	29.9066	34.0568	50.8833	19.034	14.5635	8.37023	6.10549	5.2991	3.73509	3.69083	4.75787
42.915	47.1033	47.0262	42.8215	40.0399	31.3248	35.179	51.3155	18.6026	14.11	8.38752	6.13284	5.37575	3.79604	3.77546	4.92808

## Sheet: C05
li 1	li 2	li 3	li 4	li 5	l 6	li 7	li 8	re 1	re 2	re 3	re 4	re 5	re 6	re 7	re 8
28.9665	50.275	64.937	62.9317	53.0258	41.789	33.1903	25.9531	12.1896	17.0583	6.30028	5.8238	5.41513	7.22541	4.50125	5.57194
30.5379	53.4515	68.5103	65.4875	55.1234	43.7264	35.3188	27.2966	11.9374	19.4105	6.20971	5.73145	5.78447	7.71609	4.45668	5.46472
33.1517	59.6268	75.6358	70.8482	57.9664	45.7531	37.5452	28.8815	11.8113	20.0777	6.31987	5.68807	5.93712	8.02059	4.3876	5.24567
36.5986	66.1194	82.5821	75.6304	61.1717	48.4393	40.6437	30.5683	11.942	21.2071	6.32119	5.67712	5.93843	8.15983	4.43858	5.02186
38.7747	70.0505	86.2583	77.4418	62.4552	49.9462	42.2921	31.2905	11.9838	23.7641	6.15723	5.573	6.22286	8.52519	4.65038	4.89281
39.138	70.6459	86.8583	77.2779	62.4527	50.7046	43.23	31.8506	12.1718	25.4096	6.15995	5.47541	6.5735	9.46051	4.84085	4.79232
39.3201	71.1352	86.5874	76.0611	61.3048	50.5946	44.0986	32.4381	12.4611	26.0654	6.18637	5.49316	6.71097	10.5445	4.90453	4.62244
40.5032	73.5986	88.3106	76.5785	61.4106	51.3985	44.7282	32.5636	12.6239	26.5874	6.19618	5.56006	6.79063	11.1099	4.93098	4.49278
41.1771	75.1822	88.784	75.8721	60.1696	50.5779	44.4305	32.0756	12.9033	27.6962	6.18084	5.70584	7.01123	11.3658	5.01613	4.39245
39.8679	72.7959	84.9161	72.0808	57.0353	48.5129	43.1129	31.1983	13.0147	28.673	6.22345	5.71885	7.33778	11.8461	5.36099	4.41006
38.6922	70.6748	81.9644	69.0632	54.6308	46.8299	41.3996	29.7097	13.1319	29.8449	6.20017	5.76438	7.73405	12.5124	6.06716	4.58173
37.5095	68.5495	79.4051	66.7159	52.7803	45.0478	39.2438	28.0991	13.3199	30.8175	6.15128	5.92646	8.15201	13.2996	6.74228	4.76991
36.0684	65.4484	75.2661	63.6455	50.0679	42.7864	36.9163	26.1934	13.5291	32.0957	6.15487	6.05119	8.36835	13.9125	6.97466	5.0457
33.4578	60.4422	69.4662	59.2908	46.7626	40.2548	34.4639	24.3456	14.0657	34.0556	6.17507	6.16509	8.52623	14.3566	7.25474	5.45951
29.7472	52.8618	59.9723	51.5048	41.6674	36.9198	31.1188	22.0892	14.8016	36.4183	6.0336	6.20023	8.7445	14.7334	7.69605	5.77033
25.0379	43.9958	50.5956	45.369	36.5799	32.598	27.0316	19.8433	15.632	38.3397	6.0847	6.38077	8.92025	14.9073	7.95769	6.08079
21.6702	37.5141	43.0825	40.7175	32.0403	28.6842	24.1442	17.8034	16.93	40.9796	6.35992	6.54106	9.01193	14.7735	7.94476	6.49103
20.6047	36.005	40.8699	39.1693	29.7522	26.0523	21.0144	15.3955	18.5567	43.5455	6.74098	6.72399	9.141	14.2172	7.85041	6.70896
17.8104	30.6686	34.618	34.5537	25.2346	21.6181	17.2161	12.9478	20.0507	47.3525	6.91772	6.7814	9.21742	13.8931	7.84109	6.81967
14.0496	23.2866	25.4285	27.5362	19.7014	17.0616	14.0333	11.2482	20.9982	51.5808	7.07248	6.76145	9.37336	13.9756	7.8446	6.9691
10.9058	16.9146	18.0283	22.4691	15.0452	14.0144	11.7637	9.57737	21.5959	53.8218	7.30684	6.76341	9.49287	13.8204	7.71185	7.02712
10.4096	15.5277	16.1206	21.0117	13.5482	12.7024	10.2229	8.25392	22.5308	54.8983	7.704	6.80426	9.26896	13.2464	7.24342	6.99076
10.0833	14.4282	14.7663	19.9436	12.4039	11.8816	9.53316	7.59042	23.3943	55.4027	8.18368	6.83443	8.99258	12.7099	6.58481	6.86391
9.59573	13.1041	13.4107	18.7026	11.3845	11.1341	8.9847	7.24761	23.7629	55.4916	8.84369	6.88857	8.71456	11.8947	6.07307	6.70389
9.25296	12.4137	12.3542	17.02	10.3808	10.2312	8.70843	6.99126	24.3173	55.3162	10.2438	7.41678	8.57295	11.3955	5.8382	6.45157
9.0382	11.8351	11.8393	15.9308	9.96253	9.76901	8.47476	6.70834	25.228	54.8913	11.7976	8.0847	8.70777	11.0077	5.35539	6.31693
8.88759	11.3378	11.4847	15.6652	9.78466	9.50368	8.55121	6.44766	25.9621	54.4142	13.5171	8.78887	8.9384	10.7417	4.7503	6.15336
8.60551	10.9672	11.0377	14.683	9.58045	9.34447	8.54608	6.21603	26.2295	53.5088	14.9948	9.55242	9.11768	10.3337	4.40998	5.75137
8.51577	10.5962	10.6704	13.1286	9.21415	9.10315	8.54533	5.96379	25.8257	51.764	15.8719	10.0219	9.34518	10.192	4.33275	5.42417
8.25166	10.2	10.3984	12.1268	8.82025	8.75977	8.4657	5.73434	24.9066	50.1251	16.1754	10.255	9.48551	9.92409	4.22571	5.32028
7.94454	9.72146	10.1007	11.8794	8.57651	8.54099	8.32716	5.42624	24.2633	46.2531	16.6246	10.5766	9.76558	9.61235	4.07849	5.14263
7.58643	9.09389	9.66112	11.4307	8.27463	8.20748	8.11698	5.07592	23.5412	43.2365	16.7216	10.6155	9.7845	9.21919	3.94349	4.96277
7.16556	8.48546	9.38597	10.6957	8.01033	7.86372	7.99311	4.89375	22.6863	41.6965	16.7587	10.7022	9.69287	9.01607	3.85853	4.87257
6.82598	7.94272	9.00075	10.1311	7.75215	7.64988	7.92862	4.73397	21.7691	40.1522	16.8104	10.7365	9.64384	8.7386	3.78957	4.78772
6.50267	7.66207	8.77755	9.88326	7.62615	7.52726	7.92988	4.63255	21.6138	38.4927	16.8283	10.743	9.61104	8.25233	3.78039	4.69493
6.0566	7.18301	8.51964	9.76693	7.6511	7.50777	7.87194	4.48893	21.0327	36.849	16.4835	10.6246	9.49905	7.83934	3.73519	4.60681
5.7842	7.01106	8.29646	9.96135	7.70898	7.50843	7.85345	4.40716	20.1186	35.2841	15.7093	10.161	9.28993	7.39947	3.56308	4.40297
5.41365	6.72728	7.87351	9.5263	7.30659	7.31129	7.55414	4.39248	18.8777	33.7534	14.512	9.45311	8.7663	6.9603	3.36738	4.27509
5.29501	6.67863	7.83868	8.86904	6.88685	7.04182	7.22422	4.32065	17.7338	32.8477	13.288	8.76889	8.34328	6.66633	3.22838	4.10422
5.20443	6.5879	7.90258	8.55143	6.8379	6.95735	7.10209	4.33744	16.4736	30.8433	11.7156	7.93779	7.63718	6.44497	3.08315	3.92814
5.11236	6.53263	7.88029	8.54398	6.81154	6.89222	6.83934	4.37393	15.1769	29.7355	11.1785	7.56274	7.28271	6.13074	2.96204	3.76121
5.17792	6.61236	7.96405	8.43226	6.85898	6.94032	6.64301	4.38782	14.6511	28.8083	11.0341	7.41428	6.76341	5.70856	2.94527	3.7058
5.1926	6.63922	7.99214	8.14671	6.82751	6.89009	6.53614	4.44547	14.3844	27.7823	10.9131	7.316	6.20873	5.35986	2.94532	3.64228
5.2677	6.65469	7.94778	8.15913	6.84879	6.85315	6.51303	4.47188	14.1169	26.9079	10.8003	7.25223	5.71538	5.19034	2.95826	3.59771
5.36632	6.83033	8.04352	8.22628	6.98628	6.89734	6.4807	4.4389	13.8197	26.3266	10.6094	7.15896	5.59689	5.10665	2.99182	3.54499
5.49788	6.79489	7.92826	8.34938	7.01899	6.87127	6.39873	4.51072	13.1415	25.2215	10.3677	7.14006	5.51057	4.99977	2.97594	3.4638
5.76608	7.04876	8.02147	8.69362	7.23315	7.03264	6.49592	4.55666	12.4682	24.2001	10.1773	7.13237	5.4521	4.82804	3.00541	3.4524
6.03896	7.27457	8.28127	9.02669	7.3146	7.11968	6.63065	4.70808	12.0992	23.4532	9.85614	7.0102	5.40405	4.73562	3.03554	3.45424
6.36364	7.60468	8.58005	9.43212	7.58842	7.29344	6.81041	4.77792	11.5469	22.2981	9.52039	6.95726	5.39852	4.8058	3.05821	3.38109
6.82511	7.81253	8.67452	10.1609	7.97484	7.54828	6.9607	4.94052	10.8548	20.7118	8.98321	6.80031	5.34922	4.91867	3.05605	3.2895
7.23585	8.2582	8.84724	11.4334	8.20075	7.64035	6.93513	4.94635	10.4052	19.3821	8.54533	6.64335	5.32687	4.99705	3.08147	3.27115
8.07116	8.55529	9.00003	12.7758	8.44517	7.88626	7.10534	5.10733	10.2506	18.6207	8.37134	6.66464	5.36607	5.08654	3.11643	3.29868
8.91805	8.86232	9.11602	14.0343	8.63558	7.98764	7.20704	5.23142	9.91781	17.9269	8.1534	6.60866	5.44837	5.21348	3.14315	3.29746
9.74928	9.4037	9.4615	16.0192	8.83168	8.15822	7.2452	5.3262	9.99237	16.9101	7.90751	6.47728	5.4783	5.38302	3.15066	3.2725
10.5533	10.0293	9.78947	17.7747	9.01418	8.26121	7.27991	5.43948	10.1615	16.1623	7.87	6.43167	5.50673	5.4311	3.16716	3.26187
11.5829	10.5657	9.96769	19.5304	9.22216	8.35628	7.40043	5.51208	10.1956	15.3857	7.75658	6.4418	5.52389	5.52526	3.15071	3.22465
12.5114	11.0177	10.302	21.0765	9.50867	8.5136	7.45313	5.66232	10.3764	14.8327	7.52463	6.29875	5.5245	5.65482	3.16795	3.22598
13.5178	11.6282	10.4795	21.9418	9.71868	8.55989	7.43262	5.73867	10.7135	14.4199	7.48106	6.23424	5.53179	5.74462	3.18415	3.18572
14.3562	12.1924	10.7242	23.1247	9.78159	8.56943	7.43035	5.93953	11.3485	14.1305	7.60173	6.34294	5.63352	5.91703	3.20357	3.15215
15.611	12.8502	11.0476	24.2251	9.98472	8.65918	7.32518	5.98136	11.8375	14.247	7.76894	6.52906	5.79826	6.01994	3.23412	3.13209
17.0097	13.6941	11.4218	25.2577	9.99187	8.4886	7.20578	5.94899	12.3723	14.4967	8.13389	6.71681	5.84384	6.08088	3.26211	3.11624
18.547	14.1434	11.8397	25.8767	10.1304	8.55632	7.2517	5.9878	13.1109	14.9451	8.52241	6.91963	5.99805	6.22198	3.33165	3.11483
19.8951	14.7198	12.2536	26.5014	10.1713	8.40463	7.14407	5.96043	14.0208	15.566	9.05655	7.20604	6.19838	6.29464	3.41775	3.11615
21.1839	15.8166	12.873	27.059	10.3172	8.3439	7.09558	5.98807	14.8216	15.8702	9.45934	7.41774	6.30796	6.4065	3.52166	3.12391
22.6719	16.5883	13.294	27.1404	10.2812	8.17131	6.88434	5.88067	15.7382	16.1852	9.739	7.59534	6.43025	6.43961	3.58256	3.15957
24.2789	17.5215	13.7266	26.4758	10.3739	8.16689	6.81077	5.81589	16.7692	16.6784	10.2403	7.86495	6.62655	6.59014	3.75465	3.2915
25.6836	18.6639	14.1398	25.8484	10.3776	8.14944	6.76103	5.81131	17.5191	17.2535	10.597	8.00573	6.7034	6.71364	3.8597	3.38598
26.915	20.088	14.7342	25.0951	10.2781	8.09235	6.72225	5.74914	18.8625	17.6556	10.9323	8.2495	6.83525	6.76695	3.94148	3.47213
28.1651	21.5548	15.2399	24.4901	10.0689	7.88525	6.58509	5.6321	19.8065	18.3556	11.2507	8.37087	6.87829	6.79417	4.05764	3.55444
29.8814	23.066	15.8479	23.8468	9.87107	7.61816	6.30851	5.45888	20.218	19.1193	11.645	8.58573	7.05864	6.93153	4.22507	3.70516
31.3508	24.5585	16.2923	22.7699	9.62654	7.43123	6.14731	5.2146	21.0779	19.8765	11.9809	8.69599	7.12034	6.99249	4.30325	3.77602
32.6836	25.8763	16.6097	21.5944	9.40647	7.21778	5.96189	5.04009	21.546	20.2137	12.1254	8.70507	7.14314	7.05939	4.39033	3.82778
33.7697	27.4081	16.9278	20.1667	9.04373	6.88092	5.69213	4.93301	21.6459	20.5547	12.2078	8.67945	7.06415	6.99825	4.42834	3.88424
34.4133	28.7171	17.3373	19.0506	8.72479	6.6535	5.51758	4.76268	21.5803	20.6949	12.1358	8.70354	7.16033	7.078	4.53963	3.98198
35.2612	29.8574	17.6051	17.5256	8.31232	6.32306	5.24476	4.58993	21.5953	20.7631	12.1283	8.7281	7.23689	7.14776	4.58154	4.07282
36.1265	30.7644	17.6506	15.9225	8.04208	6.11986	5.03091	4.39905	21.1908	21.1794	12.254	8.7329	7.22384	7.09216	4.63465	4.20962
36.4793	31.3182	17.7768	15.0464	7.90709	6.05412	4.97747	4.3082	20.9109	22.0939	12.7744	9.08137	7.5306	7.20976	4.6999	4.38756
36.5473	31.7197	17.7664	14.2793	7.64844	5.9036	4.82004	4.18815	20.6799	22.4737	12.9088	9.2505	7.72307	7.184	4.7097	4.59519
36.5663	31.8714	17.7178	13.2714	7.40571	5.74457	4.67132	4.01903	20.028	23.4136	13.1917	9.38622	7.92981	7.24485	4.87675	5.03131
37.2089	31.9221	17.4837	12.3168	7.13698	5.58365	4.52034	3.86679	19.1976	23.9417	13.4635	9.72514	8.37259	7.52184	5.11159	5.56425
36.6582	31.366	17.1341	11.629	6.93779	5.44658	4.38884	3.77346	18.7014	24.5524	13.7812	10.0133	8.76614	7.77008	5.34817	6.20513
35.7354	30.4543	16.5984	11.0617	6.7789	5.37557	4.31665	3.68212	17.92	24.2323	13.7571	10.1886	8.96963	7.89245	5.59988	6.89934
34.7185	29.4995	16.156	10.5743	6.62364	5.28663	4.25836	3.59832	17.246	23.9721	13.6935	10.2241	9.14715	7.96282	5.88789	7.63605
33.8128	28.631	15.7488	10.2057	6.38334	5.10839	4.1165	3.46535	16.8904	24.2763	13.9561	10.7033	9.56194	8.2238	6.22767	8.56237
33.0498	27.9212	15.379	9.86734	6.12229	5.02551	4.03446	3.37228	16.793	24.4488	14.5359	11.415	10.1662	8.64201	6.68924	9.51622
31.8008	26.7581	14.8072	9.52244	5.96251	4.96123	3.96255	3.3163	16.8506	24.8897	15.1391	12.1144	10.6951	8.88682	7.02368	10.2329
30.6497	25.7924	14.4228	9.25568	5.85738	4.92586	3.97666	3.38541	17.0261	25.7983	15.7707	12.9659	11.5423	9.47564	7.70046	11.125
29.8965	25.0926	14.1807	9.19436	5.80167	4.97186	4.01313	3.58853	17.1148	25.9322	16.0785	13.6286	12.3004	10.1809	8.4351	12.1114
29.3282	24.6838	14.0622	9.16724	5.8278	5.06591	4.18425	3.83727	16.8635	25.8957	16.1687	14.2131	13.0401	10.8288	9.05626	13.0127
28.9254	24.4582	14.1898	9.33209	5.92793	5.17806	4.31437	4.09193	16.7771	25.794	16.4056	14.8899	13.9271	11.6394	9.64789	13.6536
28.1831	24.0659	14.2487	9.51082	6.01728	5.39716	4.51001	4.36823	17.0506	25.9918	17.3416	16.1966	15.319	12.786	10.4009	14.4654
26.8062	23.2043	14.0081	9.63786	6.01278	5.53143	4.64672	4.67508	17.5695	26.3713	18.5275	17.6894	16.9003	14.1214	11.4339	15.3961
26.4554	23.0509	14.0296	10.0627	6.05383	5.61424	4.7153	4.88514	18.5117	27.8537	20.7452	20.1751	19.2094	15.664	12.4573	16.4777
25.6773	22.476	13.8923	10.5333	6.1012	5.69896	4.78954	5.07442	19.578	29.6931	22.975	22.5472	21.313	17.4874	13.8972	17.7033
24.8823	22.11	13.825	10.9571	6.16866	5.78475	4.87	5.23646	20.7833	33.0099	25.4993	24.7601	22.994	18.7807	14.8771	18.6765
24.1069	21.4848	13.6669	11.2081	6.22204	5.81721	4.97471	5.45067	22.8457	37.661	28.9254	27.7162	25.4605	20.603	16.1211	19.6722
23.7115	21.2817	13.7023	11.4704	6.28352	5.82236	5.00514	5.54422	25.8613	41.9331	32.9016	31.1714	28.1497	22.3302	17.089	20.3471
23.0496	20.8072	13.587	11.9677	6.34338	5.89003	5.01239	5.60733	28.8195	48.7236	37.3083	35.009	31.5826	24.3976	18.2456	21.2599
22.4782	20.3886	13.5866	12.4977	6.33662	5.83515	4.92117	5.52492	32.1677	58.5282	40.8046	37.8029	34.2618	26.8119	19.479	21.917
21.55	19.8367	13.4366	13.0888	6.34138	5.85511	4.86356	5.48825	35.7113	71.7473	44.999	41.2118	37.6828	29.5565	20.6405	22.4606
20.5466	18.9409	12.9607	13.4094	6.28531	5.86475	4.69846	5.34409	39.9261	82.0793	48.5216	43.8649	40.2961	32.4154	21.7255	23.2196
19.2761	17.773	12.2942	13.6461	6.23191	5.97748	4.65723	5.21289	43.7816	96.2965	53.1518	47.0082	43.6728	34.6755	22.5908	23.9902
18.844	16.996	11.7848	14.0095	6.30725	5.83562	4.48984	5.01229	47.3136	109.398	57.3741	49.7105	46.6003	36.7146	23.416	24.2325
18.1405	16.3852	11.5079	14.7064	6.36748	5.77754	4.39787	4.81157	51.7113	118.492	61.9242	52.7035	48.7592	39.1708	24.2377	24.3275
18.0053	15.9663	11.4528	15.2667	6.47427	5.90769	4.42714	4.70023	54.4197	127.591	64.7587	54.1026	49.972	40.7072	24.3728	24.8143
18.1604	15.4653	11.1479	15.4598	6.54306	6.07933	4.37897	4.62142	55.6839	133.542	65.7581	54.6377	50.6815	41.2914	24.2318	24.7461
18.8802	15.4806	11.1026	15.8869	6.56692	6.3007	4.39533	4.52666	55.8791	137.481	65.7908	54.4874	50.7476	41.8889	23.9938	24.1676
19.1552	15.2574	10.9382	16.4356	6.52694	6.50209	4.54638	4.56451	56.625	144.17	67.0791	54.3784	50.8789	41.9699	23.5798	23.4587
19.1793	14.8428	10.7315	16.8128	6.47823	6.57745	4.66341	4.6787	57.3784	146.577	67.2794	54.0129	50.2724	42.2759	23.5922	23.2606
18.9647	14.2801	10.3914	16.8962	6.43479	6.70335	4.7384	5.09798	57.7422	148.177	67.364	54.0279	50.1795	42.1498	23.0204	22.9787
18.714	13.9126	10.0391	16.8158	6.38566	6.90403	4.85505	5.50169	57.1621	145.403	66.1693	52.8292	48.8305	41.1179	22.5383	22.2892
19.0073	13.9672	9.88775	16.7029	6.21211	7.10381	4.97724	5.79346	55.9121	140.698	64.9437	51.5797	46.9588	40.0893	22.5654	21.6543
19.3434	14.4692	10.1233	16.8638	6.21454	7.30811	5.02955	5.98585	55.0027	136.394	64.3225	50.9159	45.4065	38.6558	21.9331	20.617
19.8077	15.4026	10.6295	16.9188	6.29535	7.65527	5.0693	6.2734	53.3194	127.681	61.9901	49.3355	43.1847	36.9473	21.2734	19.8453
20.1649	16.0356	10.8617	16.9788	6.15342	8.14862	5.14999	6.55848	51.2132	119.456	59.2928	47.2774	40.2821	34.5808	20.3407	19.1171
20.4472	16.9338	11.213	17.001	6.16673	8.55869	5.24267	6.78829	47.8438	110.667	55.4665	44.6549	38.0156	32.0846	19.5606	18.1006
20.7845	17.8892	11.5147	16.8109	6.1688	8.98473	5.35685	6.86244	46.1682	101.546	53.3127	43.0213	35.8253	30.5176	19.1312	16.8331
20.3599	18.4803	11.8015	16.6778	6.34729	9.32328	5.47461	6.90508	44.6215	96.0865	51.4708	41.4175	34.7008	29.1903	18.4075	16.1908
20.1482	19.2254	12.0885	16.5514	6.60606	9.39773	5.53652	6.92014	42.9366	86.493	48.7906	39.5213	33.1457	27.7779	17.9253	16.0559
20.3616	20.3406	12.5772	16.2072	6.75306	9.41332	5.45164	6.88006	40.2998	77.8244	44.935	37.1364	31.2711	26.7097	17.1649	16.0408
20.2693	20.7804	12.7737	16.0249	6.87719	9.50973	5.40307	6.65719	36.8463	71.9299	41.0167	33.8914	29.2181	25.345	16.1373	15.9862
20.1946	21.1825	13.1066	16.0248	7.04694	9.51888	5.32448	6.29193	33.4806	65.4094	36.7494	30.4507	26.689	24.4183	15.3778	16.2568
19.8238	21.3537	13.4057	15.7086	7.17258	9.34174	5.27287	5.8971	31.0076	61.8843	33.7267	27.9153	25.0633	23.453	14.3292	16.7054
19.3212	21.3865	13.6696	15.1889	7.33483	9.05442	5.19335	5.64303	27.8076	57.4749	29.9313	24.6624	23.1166	22.4852	13.1448	17.9494
18.7947	21.2343	13.8619	14.8956	7.25128	8.74903	5.18885	5.3572	24.1585	51.6517	25.4633	20.9669	21.0592	22.1329	12.4067	19.2426
18.7105	21.5913	14.214	14.5053	7.20094	8.27523	5.08926	4.90941	19.9646	46.8729	21.0529	17.7039	19.3805	21.7396	11.8246	19.9834
18.2754	21.645	14.4744	14.0142	7.26155	7.76781	5.00923	4.49706	16.6745	44.0853	17.0549	14.3719	18.0614	21.4896	11.274	20.4472
17.8586	21.6361	14.9502	13.481	7.30001	7.13741	4.8875	4.28737	14.5981	42.1107	14.3544	11.9796	16.8699	21.5684	10.7125	20.869
17.1683	21.3069	15.1067	13.0599	7.12181	6.38317	4.78716	4.1366	13.2701	39.9304	12.5026	10.3818	15.8219	21.5953	10.3313	21.3285
16.6046	20.8103	15.1544	12.5358	6.84693	5.8685	4.62222	3.97305	12.2464	38.2953	11.1401	9.67205	15.0106	21.3341	10.1251	21.5201
16.0394	20.2786	15.0419	11.8974	6.6469	5.60983	4.45809	3.90496	11.1302	37.3355	9.72207	8.85024	14.312	20.9318	9.91421	21.2299
15.3968	19.7367	14.9097	11.2633	6.4446	5.34528	4.41978	3.80768	10.5894	35.913	9.04167	8.33371	13.3472	20.4242	9.78787	20.6193
14.6709	19.2976	14.8058	10.715	6.23943	5.05014	4.3908	3.75982	9.88138	33.9324	8.51421	8.15776	12.3095	19.433	9.50064	19.7998
13.866	18.5325	14.4246	10.2591	6.01002	4.88561	4.31458	3.75374	9.25483	32.8425	8.02293	7.83526	11.5933	18.5082	9.06875	18.909
13.5756	18.1828	14.1576	9.92516	5.76628	4.75198	4.2155	3.69593	8.87814	31.8591	7.62065	7.42556	10.9978	17.5255	8.46445	17.3932
13.178	17.7846	13.7792	9.61917	5.56995	4.58269	4.13533	3.61895	8.50167	30.6182	7.25114	7.08203	10.1451	15.9411	7.88668	15.234
12.4586	17.0493	13.302	9.32465	5.40188	4.42719	4.07556	3.59298	8.09959	29.8244	6.90703	6.80822	9.25076	14.787	7.40094	13.658
11.7722	16.0487	12.6319	8.82557	5.1581	4.25537	3.9958	3.50422	7.80967	29.6712	6.60502	6.55117	8.46388	13.6211	6.80857	12.3735
11.0233	14.9534	11.8455	8.27066	4.91532	4.11585	3.92292	3.39541	7.64492	29.2865	6.44423	6.40014	7.96537	12.1521	6.03146	11.0223
10.5772	14.2603	11.0885	7.72745	4.62126	3.97099	3.85331	3.31076	7.45737	28.2738	6.38575	6.21334	7.55857	10.551	5.47101	9.60025
10.2315	13.6568	10.4873	7.35328	4.51368	3.85341	3.733	3.23758	7.57115	27.887	6.39068	6.03507	6.94787	9.24246	5.11043	8.42225
9.5669	12.7122	9.90441	7.02222	4.41232	3.80508	3.69159	3.10012	7.73013	26.8288	6.47542	5.92134	6.42205	8.48968	4.90979	7.78143
9.05054	11.807	9.27284	6.63494	4.28175	3.70429	3.65615	2.96839	7.87101	25.8338	6.49611	5.91389	6.10964	7.8847	4.65778	7.41259
8.70774	11.3156	8.79145	6.30421	4.09946	3.58353	3.54577	2.85211	8.21684	25.2504	6.50839	5.89675	6.06589	7.4618	4.34671	6.94747
8.47924	10.8519	8.43343	6.1174	4.03227	3.53817	3.53099	2.77938	8.55543	24.8252	6.63999	5.94492	5.99211	7.00848	4.13976	6.55802
8.25068	10.3362	8.03785	5.87399	3.91762	3.44634	3.55462	2.71208	9.12706	24.167	6.93929	6.175	5.97118	6.755	4.08361	6.35156
7.99487	9.99646	7.78014	5.71108	3.86706	3.4098	3.51284	2.66919	9.71941	23.9416	7.39899	6.49589	6.18086	6.72324	4.1357	6.16867
7.75184	9.50518	7.42551	5.45264	3.86896	3.42686	3.49981	2.6647	10.3479	23.8014	7.74978	6.77632	6.38604	6.77488	4.27571	6.15543
7.7423	9.36562	7.37018	5.23326	3.85542	3.47755	3.51702	2.67234	11.1056	23.2747	8.26742	7.16871	6.67613	6.96536	4.40072	6.17784
7.62188	9.18785	7.29108	5.19407	3.87297	3.52613	3.52111	2.68938	11.5265	22.5513	8.77101	7.62069	6.96969	7.11018	4.56401	6.25803
7.62644	9.10279	7.19732	5.1658	3.86531	3.56641	3.5006	2.67968	12.3063	22.1002	9.20984	7.96961	7.21399	7.30163	4.72655	6.35363
7.57057	8.93716	7.05194	5.173	3.85992	3.60409	3.54439	2.71057	13.4438	22.0687	9.9503	8.48807	7.53577	7.43119	4.89606	6.36162
7.66268	8.91932	6.8686	5.22605	3.89384	3.63258	3.57	2.75754	14.5748	22.0508	10.6922	9.07738	7.97329	7.61933	5.19832	6.41843
7.92793	9.12654	6.95352	5.37502	3.93644	3.66118	3.56609	2.82003	15.9816	22.4376	11.5127	9.67363	8.46518	7.89204	5.58498	6.55679
8.52491	9.88958	7.18452	5.57726	4.04891	3.71906	3.64051	2.88061	17.2324	23.2289	12.4366	10.2363	8.88286	8.14319	5.86343	6.67837
9.37621	10.6143	7.50662	5.90709	4.20774	3.80102	3.7222	2.96796	18.3483	23.7536	13.1916	10.8364	9.42748	8.53069	6.19002	6.76469
10.2664	11.5525	8.06756	6.28523	4.37328	3.90932	3.7718	3.03178	19.4304	24.4839	13.8456	11.4043	9.88282	8.87656	6.48018	6.83363
11.3082	12.6829	8.62291	6.74408	4.5651	4.02135	3.79085	3.07878	20.7801	25.4154	14.5357	11.8659	10.2544	9.17214	6.83973	7.01916
12.7533	14.2053	9.46941	7.3105	4.82418	4.22529	3.98783	3.18086	22.3188	26.3256	15.319	12.4038	10.6181	9.39521	7.05087	7.13657
15.2638	16.2987	10.3808	7.88096	5.09779	4.42492	4.14252	3.26045	23.4638	27.3963	16.0287	12.8881	10.9587	9.50047	7.16422	7.14249
17.5359	18.3943	11.272	8.49503	5.38546	4.59413	4.21784	3.36145	24.8104	28.3348	16.7328	13.2853	11.2553	9.69077	7.29791	7.15081
20.2956	21.0769	12.4289	9.06427	5.68969	4.76697	4.34229	3.44063	26.309	29.079	17.2612	13.585	11.5129	9.86727	7.40133	7.0591
23.0302	23.9579	13.7837	9.66668	5.9487	4.92857	4.45435	3.49247	27.5963	30.0486	17.9098	13.9052	11.7583	10.0881	7.54966	7.01605
25.8273	26.6984	15.093	10.3054	6.30572	5.17016	4.59706	3.56909	28.9748	31.0465	18.3747	14.0828	11.8553	10.0563	7.52833	6.90464
28.6084	29.4458	16.4783	11.055	6.74855	5.4371	4.73905	3.6297	29.8024	31.7783	18.7973	14.1818	11.8482	9.90231	7.37743	6.70473
30.9256	31.8079	17.8059	11.7193	7.02438	5.60907	4.86549	3.7035	30.6854	31.8325	18.649	14.0058	11.597	9.6956	7.2058	6.50861
32.9684	33.9714	18.9552	12.1085	7.29011	5.82813	4.96014	3.80313	31.303	31.5614	18.5744	13.9425	11.4334	9.45923	7.05866	6.32236
34.6667	35.9503	19.9414	12.5727	7.47845	5.94645	5.03675	3.90194	32.0715	31.661	18.4569	13.614	11.042	9.02724	6.83555	6.07334
36.7035	38.0617	20.9977	13.0228	7.72165	6.09202	5.1236	3.97285	33.0071	31.59	18.3684	13.3552	10.7346	8.75917	6.65358	5.84217
37.6592	39.0284	21.4933	13.3006	7.84248	6.1869	5.16477	4.03482	33.5925	31.4336	18.2181	13.1	10.4678	8.46525	6.44428	5.56253
38.0992	39.6279	21.8923	13.3564	7.90272	6.20379	5.11099	4.0461	33.8422	30.803	17.6932	12.5909	9.97475	8.12073	6.25506	5.3476
38.2254	39.8045	21.9786	13.2656	7.81653	6.17416	5.10615	4.06697	34.3811	30.2217	17.2728	12.2454	9.5944	7.80685	6.10245	5.15677
37.9069	39.3116	21.8179	13.2167	7.75727	6.13634	5.11227	4.07133	34.2991	29.808	16.708	11.7707	9.15766	7.48601	5.90984	4.98448
36.7398	38.0228	21.3045	13.087	7.75657	6.15657	5.11098	4.12833	34.2138	29.1977	15.9456	11.1495	8.51918	6.93555	5.60724	4.81182
35.3637	36.7626	20.6906	12.6269	7.62244	6.20748	5.19215	4.27936	34.0334	28.1585	15.3775	10.7583	8.18917	6.68307	5.33653	4.6427
34.0885	35.5188	20.2318	12.3638	7.57541	6.21224	5.24143	4.46085	33.6755	27.172	14.6153	10.2102	7.68642	6.43525	5.18369	4.58052
32.7892	33.9975	19.7123	12.3164	7.72074	6.2858	5.30423	4.62421	33.5621	26.2911	14.0552	9.79108	7.42865	6.24878	5.01274	4.48739
31.9408	33.129	19.445	12.264	7.92157	6.53911	5.45884	4.89985	33.5372	26.1525	13.7648	9.58987	7.25357	6.18587	4.91179	4.42527
30.6262	31.7297	19.0647	12.2272	8.19828	6.94423	5.78324	5.36417	33.2328	25.6636	13.4835	9.40648	7.16261	6.14763	4.84076	4.39349
28.672	29.6283	18.6008	12.6365	8.8533	7.59504	6.17806	5.78581	32.4505	25.0183	13.0547	9.13148	6.93197	5.99052	4.66375	4.29668
26.7182	27.6642	18.4652	13.3401	9.711	8.26261	6.60036	6.42751	31.6042	24.3843	12.554	8.81363	6.70683	5.87896	4.52956	4.22029
25.4977	26.5823	18.4097	14.0211	10.2956	8.76425	7.15816	7.22592	31.0376	23.6182	12.0508	8.51007	6.46125	5.77079	4.32596	4.10865
24.2004	25.4033	18.2687	14.6732	11.15	9.50508	7.69671	7.94016	29.9807	23.2543	11.7874	8.29968	6.33925	5.78493	4.22689	4.08
22.8673	24.186	18.2033	15.3844	12.1016	10.2858	8.32041	8.90087	28.9372	22.5656	11.3917	8.10783	6.21643	5.75	4.13192	4.13761
21.9372	23.4671	18.4452	16.2665	13.2907	11.1588	8.88378	9.86247	27.7568	21.5015	10.8636	7.81314	6.08783	5.71787	4.06229	4.26137
21.3726	23.1302	18.8657	17.2343	14.2621	11.7242	9.37347	11.0535	26.6607	20.4984	10.3526	7.44914	5.90791	5.65721	4.04589	4.4068
20.7418	22.9871	19.7766	18.7667	15.862	12.8053	9.94756	11.8472	26.0216	19.9913	9.89679	7.16196	5.72157	5.61484	4.03983	4.53716
20.1854	22.8749	20.6756	20.1467	17.2028	13.9553	10.6898	12.5636	24.7796	19.5347	9.55148	6.97816	5.59152	5.6316	4.12601	4.74656
19.2058	22.2474	20.9992	21.0056	18.2861	14.8848	11.2363	13.2291	23.6515	18.7914	9.1815	6.75768	5.51458	5.66468	4.15584	4.87163
18.2333	21.7062	21.6274	22.1768	19.3257	15.701	11.7181	13.7843	21.9918	17.7711	8.80288	6.63197	5.45019	5.73884	4.21669	5.03431
17.6118	21.4585	22.5363	23.7823	20.9187	16.9626	12.3529	14.0387	20.8059	17.1363	8.50464	6.50032	5.32776	5.7799	4.22524	5.21912
17.3457	21.5115	23.2468	24.7354	22.0825	17.9758	13.0054	14.4214	19.4034	16.2568	8.07735	6.33791	5.24529	5.79675	4.27505	5.44681
17.5099	22.1593	24.6023	26.2326	23.7797	19.4941	14.036	14.7678	17.9056	15.4478	7.71138	6.19541	5.1346	5.81051	4.25592	5.60255
18.2675	24.244	27.6828	29.1231	26.4063	21.4626	15.1715	15.6315	16.6761	14.7782	7.43095	6.14106	5.16138	5.90392	4.36722	5.77235
18.8712	26.2439	31.2047	33.0642	29.6941	23.7776	16.7559	16.5999	15.7336	14.218	7.19729	5.95367	5.04776	5.92855	4.35942	5.83056
19.7826	28.8755	35.4985	37.49	33.114	26.1574	18.241	17.3371	14.5189	13.6826	6.90477	5.82928	5.00305	6.06956	4.34129	5.83593
21.0273	32.0652	40.5062	42.0937	37.2394	29.3875	20.8782	18.3524	13.5588	13.5235	6.61879	5.67883	4.95433	6.266	4.35759	5.81237
22.7519	35.8987	45.9936	47.169	41.6804	32.9577	23.9558	19.8048	12.5823	13.4964	6.37934	5.58156	4.92037	6.38838	4.26209	5.71226
24.2132	39.5657	51.0197	51.4716	44.9598	35.6115	26.6066	21.7424	11.615	13.1961	6.17737	5.47615	4.94982	6.51008	4.22588	5.57185
25.525	42.3788	54.8196	54.875	47.2845	37.7936	29.9493	23.9505	11.0775	13.4578	5.91735	5.39467	4.91763	6.67974	4.22449	5.50079
26.798	45.2006	58.1603	57.5179	49.4053	39.9399	32.75	25.4426	10.8057	16.5944	5.82222	5.37468	5.0232	7.14631	4.29008	5.47833

## Sheet: C06
li 1	li 2	li 3	li 4	li 5	l 6	li 7	li 8	re 1	re 2	re 3	re 4	re 5	re 6	re 7	re 8
12.1981	17.0101	28.3764	31.8595	31.7796	38.7095	48.2285	46.4314	4.5406	7.63633	10.2546	7.6324	3.8497	3.12606	2.73708	2.77213
12.9151	18.6949	31.0459	34.3778	34.5683	42.3372	52.8327	50.9824	4.14553	6.76426	9.05181	6.95972	3.53375	2.90018	2.61053	2.74704
13.5836	20.394	33.8614	36.9737	37.1207	45.5495	57.1102	55.4007	3.95676	6.18168	8.02539	6.258	3.25075	2.78044	2.56948	2.72413
14.1906	22.0733	36.6382	39.3181	38.659	47.8051	60.1364	58.4921	3.88238	5.82739	7.46835	5.88717	3.16884	2.78305	2.5824	2.74667
14.6634	23.4034	38.7057	41.1193	40.059	49.7927	62.7808	61.0936	3.79536	5.4727	6.8571	5.48039	3.03633	2.73445	2.5532	2.72264
15.0567	24.2827	39.9898	41.7729	40.9312	51.8234	65.6107	63.9273	3.83707	5.35317	6.592	5.32455	3.01093	2.75561	2.57277	2.69811
15.3796	25.5299	41.8307	42.5406	41.3384	52.8808	66.8944	65.1964	3.85222	5.20601	6.32281	5.17615	3.02513	2.78009	2.59592	2.72666
15.8613	27.5764	45.1587	44.5086	41.4242	53.2234	67.2788	65.4188	3.89329	5.09401	6.08825	5.04297	3.04694	2.85444	2.67511	2.74592
17.0051	30.7003	49.8882	46.7301	40.6377	52.0785	65.8508	64.244	4.12351	5.10235	5.95183	5.00358	3.09376	2.90127	2.7345	2.70774
18.3407	34.7089	55.9738	49.2396	39.5982	50.8494	64.4311	63.1635	4.40697	5.15193	5.81609	4.91448	3.13453	2.97816	2.8544	2.69722
19.725	38.8909	62.9842	53.3315	38.6697	48.8772	61.4676	60.3101	4.72994	5.30656	5.85798	4.9499	3.21175	3.04444	2.97984	2.67744
20.988	42.5531	69.4118	57.1438	37.2661	46.8866	58.5564	57.35	5.13034	5.5526	5.92796	5.04257	3.3544	3.16483	3.17531	2.7335
22.1962	45.6616	74.3955	59.966	36.9372	45.7391	56.2355	54.8608	5.44476	5.72781	5.94374	5.08318	3.42559	3.22961	3.30193	2.77978
23.5663	49.2202	79.9353	62.9528	36.0279	43.9623	53.3099	52.144	5.78892	5.89426	5.98735	5.14315	3.48844	3.30476	3.42584	2.88334
24.9501	52.3327	84.6243	65.919	34.9908	41.4458	49.4899	48.2327	5.98449	5.99263	6.02491	5.17643	3.53353	3.35523	3.47756	2.93612
26.0247	55.1714	89.0043	68.5801	33.8543	39.0273	46.0791	44.7886	6.33411	6.16344	6.13126	5.21376	3.55766	3.36751	3.51103	3.02944
27.6621	58.3882	93.4038	71.3489	32.802	36.1969	41.701	40.134	6.51998	6.34483	6.24002	5.31356	3.61986	3.37377	3.54743	3.18852
28.8463	60.4148	95.6643	72.3671	31.9198	34.1549	38.5328	36.4333	6.59534	6.51498	6.32548	5.4243	3.6507	3.36462	3.52875	3.30706
29.2895	60.8488	95.904	72.4018	31.0937	32.2581	35.2834	32.661	6.62489	6.65593	6.44468	5.52363	3.70849	3.38478	3.49244	3.47053
29.9146	61.3223	95.4291	71.5089	29.6784	30.0262	32.4382	29.7937	6.70703	6.71009	6.39663	5.54405	3.74085	3.4062	3.41545	3.74994
29.8088	60.3538	92.8187	69.1172	28.5079	27.9427	29.7024	26.9237	6.76983	6.71864	6.37123	5.53817	3.70712	3.35857	3.26174	4.16238
29.7657	59.7829	91.2257	67.1197	26.3392	24.6798	25.5539	22.9057	6.88206	6.82687	6.41121	5.5416	3.70845	3.37023	3.18596	4.87309
29.4918	58.9102	89.0567	65.0925	24.8508	21.8661	21.6493	18.7179	6.9569	6.79591	6.38022	5.52476	3.66728	3.31117	3.04799	5.63227
29.2885	57.7993	86.4956	62.6321	23.5854	19.975	18.2674	15.0434	7.10255	6.79346	6.37555	5.48599	3.61583	3.25605	2.99504	6.24704
29.133	56.399	83.5119	59.9506	22.6565	18.849	16.3459	12.9062	7.03194	6.71157	6.32144	5.44168	3.57341	3.21938	2.91623	6.55593
28.1469	54.052	79.154	56.1201	21.6044	18.2142	15.4927	12.0777	7.07748	6.67865	6.3482	5.43191	3.51155	3.20349	2.83141	6.63872
26.3023	50.2042	73.4859	52.0983	20.3722	17.2141	14.6483	11.4424	7.19627	6.5149	6.33081	5.36334	3.36636	3.14131	2.72974	6.66414
24.9609	47.656	69.2803	48.2681	18.7599	16.0529	13.6715	10.7792	7.35287	6.2746	6.13615	5.21716	3.22609	3.14286	2.63927	6.59693
23.3834	44.3741	64.452	44.5846	17.6601	15.3916	13.2082	10.4181	7.63466	6.20615	6.15414	5.21397	3.09377	3.22252	2.57053	6.41784
22.5199	42.5791	61.3731	42.0708	16.7171	14.791	12.6714	10.0312	7.71927	6.01385	6.09382	5.08593	2.94139	3.29148	2.50733	6.05095
21.7511	41.0041	58.4809	39.6664	16.0125	14.0278	12.0949	9.63227	7.71407	5.77385	5.96971	4.99347	2.80244	3.34877	2.47535	5.42567
21.0007	39.2931	55.6507	37.3968	15.1604	13.4382	11.6584	9.34824	7.88366	5.72546	5.96502	5.01819	2.76725	3.41551	2.52145	4.55442
20.0279	37.7216	53.4673	35.6262	14.5224	12.8616	11.2436	9.10812	7.89001	5.83382	6.0494	5.1085	2.77655	3.49005	2.57297	3.71174
19.3176	36.9147	51.9612	34.1297	14.0371	12.4711	10.9117	8.892	8.05211	6.03416	6.19761	5.22438	2.82887	3.5953	2.67274	3.10277
19.1148	36.5685	51.456	33.4945	13.8579	12.2014	10.6726	8.68397	8.31046	6.4132	6.50696	5.40804	2.9118	3.71724	2.94495	2.77393
19.9282	37.7082	52.1773	33.1682	13.6585	12.0432	10.4491	8.43526	8.48507	6.69985	6.7339	5.54593	3.01642	3.90801	3.26825	2.64113
20.1686	38.4934	53.2133	33.5286	13.5997	12.0662	10.3609	8.31925	8.73559	7.02546	7.00971	5.68462	3.08905	4.10807	3.57981	2.62138
20.7544	39.8252	54.7182	33.8382	13.6368	12.1934	10.1959	8.08123	8.79714	7.31086	7.24706	5.79112	3.16986	4.12454	3.86382	2.73415
21.1415	40.8658	56.0911	34.6872	13.8819	12.4432	10.3444	8.10707	8.93655	7.38514	7.24027	5.80376	3.22923	4.13319	4.17715	2.81977
21.8027	41.9682	57.4547	35.4024	13.9643	12.5369	10.3144	8.02178	9.14318	7.49704	7.26163	5.8069	3.28808	4.10066	4.38152	2.88942
22.2748	42.5498	57.7622	35.3929	14.0593	12.5828	10.2241	7.87072	9.30695	7.5586	7.24275	5.79402	3.3211	4.09858	4.51825	2.9386
22.7378	43.5361	58.8006	35.8875	14.0653	12.4922	10.0163	7.6437	9.53413	7.48177	7.15369	5.74096	3.32542	4.0694	4.54601	2.98699
23.1959	44.8312	60.8925	37.2104	14.3608	12.6523	10.0064	7.5288	9.7912	7.43054	7.10338	5.68655	3.29867	3.96015	4.56407	2.98757
23.5087	45.4821	61.7003	37.5182	14.4041	12.7161	9.91897	7.35266	9.76116	7.17456	6.94299	5.55373	3.28612	3.89515	4.50166	2.99132
23.2962	45.6733	62.4578	38.2306	14.6513	13.0043	10.0682	7.37374	9.80687	7.02891	6.80389	5.50254	3.27039	3.71016	4.36309	2.94678
23.4907	45.8753	62.6333	38.2072	14.7836	13.2326	10.1511	7.35877	9.50873	6.78653	6.47279	5.29595	3.17805	3.43527	4.17327	2.87143
23.639	45.9245	62.5213	38.1947	15.2202	13.4053	10.2085	7.37292	9.25977	6.45507	6.1306	5.07128	3.08212	3.2629	3.96348	2.76602
23.5267	45.5497	61.6395	37.3599	15.1329	13.3427	10.0709	7.22655	9.07629	6.18394	5.88476	4.90904	3.01812	3.11013	3.74761	2.69625
23.696	45.9381	61.7538	37.0458	15.1769	13.361	10.0267	7.14749	8.66095	5.95071	5.84758	4.91266	2.9356	2.94852	3.61321	2.63289
24.0734	46.7058	62.3995	37.1516	15.0358	13.358	9.99557	7.04641	8.26205	5.83813	5.85765	4.8919	2.84612	2.83297	3.52548	2.57734
24.3944	46.8356	62.0467	36.5925	14.9384	13.3337	9.96837	7.022	7.70149	5.7317	5.89864	4.91769	2.81146	2.75965	3.56267	2.56071
24.5043	46.2918	60.4351	35.2316	14.7553	13.1927	9.89825	6.93824	7.03054	5.50925	5.81572	4.86481	2.76557	2.73827	3.56681	2.55354
24.6238	46.0104	59.4345	34.2818	14.8557	13.3316	9.96533	6.96265	6.51501	5.25484	5.6592	4.83297	2.69142	2.67556	3.4994	2.53987
24.7398	46.2052	58.9777	33.5464	14.8305	13.2135	9.84608	6.88459	5.95546	5.06329	5.68164	4.89187	2.66784	2.64443	3.57046	2.54732
24.9882	46.4578	58.9473	33.1083	14.5482	12.9594	9.64109	6.70664	5.54243	4.97878	5.81163	5.02531	2.67251	2.64426	3.5552	2.56907
25.2085	46.8656	59.1411	32.8846	14.5778	13.0793	9.71103	6.75997	5.22853	4.99796	6.01964	5.19044	2.73136	2.6682	3.57262	2.57724
26.0769	47.9549	60.0604	33.0065	14.6327	13.3251	9.94166	6.85738	4.86017	4.95064	6.11824	5.29148	2.72753	2.68679	3.54779	2.5717
26.6273	48.6616	60.5041	33.0471	14.8204	13.6296	10.1704	6.99707	4.52475	4.90549	6.21656	5.34165	2.74431	2.71584	3.59169	2.60106
27.1016	48.9211	60.5245	32.9161	15.0228	13.853	10.2887	7.05491	4.26785	4.93457	6.38283	5.48106	2.80887	2.78552	3.63363	2.622
26.948	48.9574	60.6748	32.9209	15.1899	14.0561	10.4404	7.16328	4.17995	5.06771	6.65474	5.6415	2.85465	2.83453	3.76346	2.6542
26.9134	49.0728	60.8432	33.0485	15.3181	14.1647	10.5719	7.27391	4.20977	5.39313	7.16264	6.01721	2.9703	2.9172	3.89944	2.7257
27.3509	49.9014	61.5872	33.3271	15.1163	14.1338	10.6845	7.43491	4.61436	6.53655	8.69641	7.0145	3.25912	3.00938	4.03963	2.7728
28.177	50.58	61.5801	33.1232	15.2774	14.3361	10.8672	7.55464	4.94243	7.5588	10.1683	8.08084	3.66097	3.13244	4.09311	2.85824
28.8738	51.3035	61.8736	33.1009	15.4358	14.4957	10.9925	7.66843	5.58883	9.24087	12.8653	10.1432	4.43706	3.35632	4.25307	3.02382
28.9547	51.2427	61.3795	32.7504	15.0911	14.2534	10.8686	7.62492	6.5564	11.7493	16.6083	12.9078	5.40265	3.64852	4.48112	3.33793
28.849	50.6223	60.1298	32.1111	15.0823	14.1044	10.7831	7.60359	7.84208	14.6163	20.3714	15.4833	6.3297	4.05048	4.77223	3.69532
28.8032	50.0702	59.4136	31.8342	14.6172	13.6318	10.4697	7.42307	9.66311	18.7364	26.2301	19.9844	7.79045	4.48894	5.09623	4.13158
29.0027	50.4991	59.4953	31.85	14.3182	13.3687	10.3046	7.34564	11.3713	23.0622	32.1885	24.3427	9.33476	5.04335	5.48694	4.65352
30.0261	50.7567	58.952	31.424	14.2574	13.2419	10.1467	7.2209	12.6588	26.0227	36.2265	27.4177	10.4769	5.61928	5.80524	5.12978
30.7841	50.4109	57.3886	30.6138	14.0174	12.9125	9.76655	6.91535	14.0246	28.9043	39.7977	30.1486	11.5045	5.98967	5.98399	5.44657
30.4032	48.7282	54.6523	29.2972	13.6289	12.4216	9.30573	6.55257	15.2418	31.4931	43.1747	32.8187	12.4986	6.40451	6.28415	5.82789
29.9755	47.5309	53.1905	28.6328	13.298	11.9578	8.87261	6.26121	15.9445	33.1716	45.4474	34.7319	13.3275	6.88216	6.72748	6.30028
29.5963	45.7434	50.8061	27.4691	12.6293	11.2159	8.32569	5.87645	16.4251	34.2891	46.8675	35.8568	13.8641	7.28139	7.04195	6.63572
29.7948	44.7545	48.8271	26.3619	12.1469	10.6522	7.86934	5.52849	16.4295	34.2423	46.6246	35.6942	13.9521	7.67614	7.37986	6.98885
29.4448	43.5999	46.9558	25.4341	11.4723	9.96374	7.28605	5.12147	16.2483	33.8719	45.8366	35.1505	13.8646	7.92934	7.61961	7.27909
28.3095	41.0122	43.1975	23.4154	10.8496	9.2968	6.7836	4.77088	15.1684	31.6179	42.7403	32.7998	13.2615	8.23899	7.85879	7.5128
27.0509	38.1408	39.6331	21.4696	10.0672	8.55481	6.17669	4.35365	14.1892	29.1696	39.2277	30.2736	12.6345	8.41994	8.06104	7.71616
24.9583	34.9934	36.2615	19.6756	9.14124	7.67229	5.54942	3.97215	13.0817	26.661	35.9038	27.9532	12.2592	8.89037	8.58482	8.19946
23.0976	32.0284	33.2047	18.0317	8.38073	7.02727	5.12856	3.71282	11.5207	23.5881	32.1643	25.3372	11.8239	9.5574	9.30902	8.90621
21.2904	29.4064	30.558	16.6886	7.6916	6.44112	4.69257	3.44601	10.0678	20.563	28.4039	22.4311	11.4987	10.6316	10.5018	9.95033
19.0917	25.707	26.244	14.5287	6.88482	5.71759	4.237	3.19864	8.83654	17.3869	23.9429	19.0916	11.1604	11.5428	11.3439	10.8305
16.9503	22.9793	23.212	12.9035	6.22169	5.18329	3.88421	3.00825	7.82934	15.0267	20.8686	16.8265	11.01	12.4571	12.3457	11.8701
14.3935	19.7766	20.3268	11.3656	5.50578	4.65825	3.56259	2.82765	7.5279	14.3771	20.352	16.3999	11.2235	13.2618	13.2239	12.7514
12.2565	16.897	17.6219	9.93262	4.99473	4.29164	3.35661	2.73129	7.6498	15.0546	22.4961	17.9169	11.9755	14.7804	14.6241	14.1427
10.712	14.5732	15.6631	9.07941	4.61251	4.00183	3.16121	2.62958	8.63674	17.8267	27.3134	21.2902	12.8397	15.9008	15.8014	15.3593
8.97102	12.3008	13.3704	7.94559	4.29557	3.78685	3.06066	2.57041	9.21514	19.8135	31.1106	23.9327	13.9142	17.2356	17.0724	16.6637
8.07009	11.0022	12.0268	7.20315	3.99609	3.56296	2.94091	2.53938	9.89162	21.9112	34.8986	26.7862	14.7445	18.0015	17.8058	17.4431
7.20801	9.97637	10.9005	6.62026	3.76986	3.43032	2.87952	2.54064	10.804	24.3032	39.0457	29.8889	15.8304	18.8606	18.4925	18.2004
6.4289	8.8763	9.89855	6.18517	3.55231	3.24743	2.80093	2.55974	11.4009	25.5014	40.8773	31.3036	16.3855	19.3189	18.7415	18.6273
5.78463	7.93309	9.04106	5.76916	3.49213	3.22687	2.82136	2.6232	11.9116	26.1903	41.9066	32.1911	17.0814	20.0643	19.3733	19.1848
5.49733	7.51167	8.67804	5.57854	3.43259	3.21362	2.86512	2.70877	12.2131	26.6733	42.7352	32.8787	17.6986	20.751	20.078	19.8293
5.36707	7.32629	8.45734	5.41951	3.35488	3.20288	2.89895	2.78726	12.4446	27.0121	43.2679	33.4006	18.7715	22.1306	21.3302	21.1501
5.1664	7.01839	8.01744	5.1249	3.24399	3.15786	2.89759	2.81203	12.6979	27.4518	44.0297	34.3614	19.9571	23.4198	22.552	22.3757
5.11582	6.87353	7.72628	4.88837	3.21724	3.17249	2.92254	2.85637	12.9198	27.6168	44.295	35.1049	21.6567	25.2947	24.0181	23.7459
4.93102	6.64939	7.40889	4.72202	3.17518	3.17126	2.95475	2.91384	13.0903	27.5498	44.5032	35.8476	23.4349	27.2461	25.6177	25.171
4.71592	6.30953	6.99915	4.4918	3.12363	3.15559	2.98989	2.96322	13.0939	27.528	44.9931	36.9085	24.8575	28.9931	27.14	26.6008
4.58765	5.98483	6.55318	4.27721	3.13455	3.17492	3.01456	3.00341	13.4076	28.0659	46.0968	38.4022	26.8297	31.2233	29.159	28.3826
4.54897	5.85091	6.27228	4.14388	3.13458	3.22187	3.08638	3.0585	14.0714	30.4701	50.2975	41.852	29.3207	34.4494	32.0248	31.0045
4.41196	5.55645	5.88497	3.95665	3.09361	3.21619	3.11125	3.10062	15.1297	33.2702	54.7172	45.5675	32.0753	37.7297	35.1844	34.0281
4.22357	5.18741	5.40576	3.73533	3.03846	3.18218	3.11744	3.12246	15.8768	35.4053	58.3798	48.6511	34.7111	41.3242	38.4597	37.147
4.06658	4.92354	5.10642	3.6203	3.07115	3.19843	3.14251	3.1264	16.657	37.7879	62.7117	52.3022	37.0201	44.5374	41.4662	39.8563
4.07726	4.82428	4.95899	3.58189	3.14036	3.26091	3.18897	3.15528	17.4927	39.9694	66.5969	55.2387	38.8047	47.3753	44.3099	42.695
4.01213	4.66447	4.75289	3.57445	3.19331	3.29459	3.21825	3.16217	18.1031	41.6387	70.1776	58.4153	40.716	50.1508	47.0179	44.9931
4.01562	4.50732	4.51474	3.51606	3.22098	3.30731	3.23674	3.14984	18.5148	42.5873	71.9607	60.0095	42.2333	52.749	49.6775	47.4057
4.09055	4.53562	4.48651	3.49353	3.2362	3.30708	3.23487	3.14799	19.2487	44.4272	75.3278	62.7261	43.5379	54.5905	51.7516	49.5137
4.16834	4.58965	4.50643	3.45872	3.26162	3.30797	3.26201	3.15089	19.531	45.1718	76.3291	63.1794	44.0915	56.0693	53.4146	51.3484
4.35678	4.77767	4.61703	3.48509	3.36009	3.35655	3.26859	3.12493	19.9733	46.044	77.8777	64.2911	44.8071	57.5043	55.0203	52.6903
4.47413	4.95533	4.78255	3.51769	3.48002	3.4378	3.30002	3.07077	20.1411	46.7379	79.537	65.2816	44.7777	57.4629	55.2018	52.8928
4.54484	4.96681	4.78795	3.51046	3.55335	3.48552	3.30717	3.00029	20.9301	48.4767	82.6961	67.3532	44.3634	56.6919	54.6079	52.2622
4.66895	5.04638	4.83795	3.58863	3.59136	3.49721	3.29407	3.01695	21.8695	50.8316	86.9926	69.3911	44.0685	56.4128	54.4602	51.8891
4.67363	5.0154	4.79848	3.63803	3.63938	3.54213	3.32462	3.07652	23.4496	54.2958	92.7957	72.8918	44.2234	55.93	54.0565	51.2778
4.76737	5.00003	4.76624	3.63231	3.6718	3.56311	3.35088	3.10634	24.1832	55.7686	95.1774	73.7414	44.4764	55.8373	54.016	51.1989
4.90565	5.00428	4.71353	3.64736	3.70436	3.58227	3.32628	3.16855	25.1525	58.1233	99.2002	76.2152	44.8052	55.4569	53.5272	50.3636
4.98863	4.9228	4.58297	3.60887	3.67115	3.51177	3.23446	3.16321	25.8983	59.8478	102.054	77.9495	44.7174	54.9794	52.9031	49.3047
4.96246	4.81331	4.48812	3.60043	3.62268	3.45889	3.14955	3.15596	26.9258	61.6355	105.306	80.3956	43.7269	52.7153	50.641	46.9005
4.86529	4.64891	4.31435	3.53084	3.49532	3.33596	3.06397	3.12667	28.0884	64.5378	110.256	84.0288	42.6673	49.4984	47.263	43.468
4.82576	4.45231	4.09144	3.44926	3.30162	3.1604	2.94909	3.1368	29.5007	67.2472	114.084	86.9681	41.7307	47.24	44.7655	40.809
4.84456	4.40578	3.94888	3.41225	3.15352	2.99844	2.83038	3.13824	30.5491	69.7223	117.989	90.0652	41.0462	45.0522	42.4631	38.4342
4.91056	4.32772	3.82971	3.31579	3.03845	2.88782	2.76254	3.07246	31.2557	70.7454	119.337	91.4925	40.0984	42.1644	39.4488	35.2787
5.0397	4.41385	3.85114	3.29538	2.98312	2.81354	2.69537	3.10304	31.0007	70.2639	118.294	91.0323	38.1643	38.4152	35.777	31.576
5.22072	4.592	3.90362	3.33143	2.95352	2.75185	2.59435	3.09274	31.5969	70.4896	117.714	90.6777	35.5794	33.0234	30.579	26.4434
5.4082	4.8418	3.99918	3.37417	2.93846	2.71195	2.57627	3.15711	31.8798	70.6741	117.375	90.2511	33.0055	27.5452	25.421	21.5775
5.5416	4.98471	4.06665	3.40144	2.95171	2.70941	2.5859	3.28254	32.103	71.3441	118.24	90.5502	31.0978	23.109	20.9749	16.7762
5.74034	5.14674	4.14002	3.42024	2.93612	2.67349	2.5563	3.40041	32.0229	70.979	116.886	88.9716	30.2491	21.3911	19.1775	14.5171
6.03817	5.29019	4.18205	3.39469	2.93573	2.65121	2.54166	3.60383	30.8186	67.7147	111.07	84.2044	28.5891	19.7517	17.8743	13.3074
6.26599	5.40199	4.22207	3.36086	2.90182	2.61172	2.4907	3.75101	29.6744	64.6339	105.35	79.2777	27.1441	18.1085	16.4158	11.8104
6.54684	5.45955	4.24278	3.33274	2.8728	2.58473	2.5442	4.05386	28.2444	61.149	98.8027	73.47	25.5685	16.9973	15.3761	10.8682
6.79997	5.64052	4.34102	3.35692	2.83973	2.53212	2.56069	4.31591	27.202	58.4822	94.0178	69.1598	24.1378	16.0504	14.3552	10.3371
6.78488	5.57632	4.27835	3.29325	2.76047	2.47089	2.57177	4.50684	26.8257	56.6295	90.3135	65.7711	23.1567	15.6507	13.5255	10.1194
6.79518	5.54828	4.25805	3.17	2.60707	2.33841	2.58122	4.65874	25.6395	54.315	86.34	62.1315	21.9717	15.2526	12.8473	9.89795
6.67776	5.37018	4.08539	3.00949	2.50536	2.27033	2.62733	4.64816	24.7596	51.8799	82.0483	58.4371	20.7793	14.6919	12.1421	9.65662
6.6186	5.37764	4.00754	2.92134	2.40571	2.18925	2.62895	4.5666	24.3616	50.0149	78.0474	55.1152	19.5605	13.9376	11.386	9.23373
6.51403	5.36748	3.90064	2.84571	2.35168	2.16325	2.7116	4.51443	23.6324	48.4292	74.9598	52.6401	18.5512	13.2445	10.7699	8.75876
6.50847	5.56712	3.93031	2.91177	2.36063	2.16627	2.82827	4.39247	23.8038	48.8595	74.8407	52.2302	18.2188	13.1274	10.6953	8.78162
6.37122	5.79971	3.84225	2.91988	2.43963	2.24792	2.96129	4.32334	23.8313	49.5482	75.9997	52.9128	18.299	13.1029	10.7466	8.82624
6.19808	6.45596	3.96652	2.98785	2.54314	2.31456	3.01837	4.14369	23.9888	49.8116	76.3664	53.0717	18.1588	13.1104	10.7835	8.88033
6.08866	7.28512	4.04355	3.04202	2.66058	2.40707	3.09956	4.07107	24.0753	49.975	75.7235	52.5576	18.0967	13.0446	10.7036	8.79181
6.29943	8.13392	4.15666	3.13443	2.77516	2.46336	3.13862	3.97803	24.1381	50.0307	75.4406	52.3525	17.8939	12.7781	10.538	8.61968
6.43381	8.51056	4.21643	3.19375	2.85777	2.54148	3.17409	3.99284	24.4379	50.9968	76.9325	53.3538	18.0179	12.8981	10.6845	8.60943
6.70445	8.79494	4.36314	3.28432	2.90508	2.57244	3.14749	4.16662	24.1652	51.1825	76.6556	52.7917	17.9008	13.026	10.8202	8.53691
6.99839	9.06249	4.54528	3.41168	3.0136	2.6565	3.16695	4.44629	23.8204	51.0588	76.3387	52.2931	17.8252	13.104	10.9196	8.57969
7.07876	9.22437	4.61168	3.45106	3.08031	2.69429	3.14784	4.7433	24.0155	52.1505	77.8368	53.0483	17.8206	13.1269	10.9377	8.55864
6.98451	9.2206	4.65895	3.44648	3.15349	2.72974	3.12231	5.03841	24.018	52.6981	78.6939	53.3574	17.6543	13.0804	10.8938	8.43387
7.09049	9.15636	4.73769	3.44715	3.18754	2.69352	3.04861	5.11584	23.7632	52.2662	77.7503	52.4881	17.491	13.1382	10.8629	8.28742
6.9462	8.53681	4.58805	3.38599	3.15143	2.68794	3.04686	5.15562	23.7274	52.6353	77.9272	52.3218	17.5161	13.148	10.8409	8.17058
6.70469	7.83612	4.46529	3.28524	3.06783	2.65817	3.02752	5.174	23.7581	53.724	79.6998	53.1112	17.6592	13.3509	11.0049	8.23823
6.38121	6.997	4.34341	3.23004	3.00695	2.64347	3.01315	5.20084	23.6006	53.9796	80.6496	53.727	17.6694	13.4195	10.9264	8.11803
6.05159	6.48718	4.21014	3.21037	2.99402	2.64877	3.01885	5.16213	23.3863	54.4714	81.1182	53.8106	17.8289	13.4276	10.8831	8.08019
5.69555	6.17414	4.12601	3.14519	2.9192	2.62489	3.01423	5.01965	23.6599	55.7564	83.5298	55.582	17.9743	13.4186	10.8951	8.03739
5.29768	5.78602	3.94957	3.03704	2.84982	2.60256	3.00983	4.79571	23.8919	56.6025	84.7387	56.117	18.0865	13.8549	11.1659	8.23577
4.96424	5.27465	3.81215	3.00406	2.79314	2.58869	3.02923	4.50353	24.2026	57.2408	85.4771	56.3483	18.3037	14.164	11.3642	8.30207
4.59407	4.75809	3.67297	2.98074	2.70384	2.60521	3.05214	4.21034	24.5086	58.0401	85.8911	56.3118	18.273	14.3232	11.5092	8.3728
4.28037	4.39306	3.60584	3.02073	2.64971	2.64799	3.09817	4.07326	25.0812	59.4171	87.7237	57.4917	18.3732	14.2935	11.4695	8.36659
4.07376	4.26633	3.65631	3.07076	2.63157	2.67755	3.12137	3.96607	25.097	59.3467	87.7331	57.3681	18.4336	14.5229	11.6431	8.45944
3.83004	4.13201	3.67235	3.14829	2.66663	2.73997	3.17599	3.81173	25.0671	59.1053	87.3083	57.1438	18.4522	14.4978	11.6221	8.42654
3.65413	4.01597	3.6485	3.15348	2.63937	2.75448	3.18859	3.66281	25.3494	59.8423	88.0694	57.4701	18.5628	14.5698	11.7011	8.49943
3.54637	3.85159	3.59339	3.14856	2.65815	2.81094	3.26573	3.59804	25.6584	60.2372	88.6387	57.7599	18.6723	14.6885	11.7637	8.51117
3.38318	3.63997	3.59136	3.22257	2.75124	2.90678	3.32835	3.53274	25.9087	60.665	88.6535	57.5383	19.0131	14.8886	11.8611	8.60086
3.29428	3.58833	3.62892	3.286	2.79458	2.94638	3.39431	3.47385	26.4425	61.9573	90.1354	58.3335	19.233	14.9446	11.8898	8.56605
3.2223	3.56923	3.67423	3.36249	2.84679	2.99803	3.44407	3.51888	26.7766	62.2082	90.2581	58.753	19.8665	15.1728	12.0527	8.74451
3.27229	3.60534	3.74335	3.42619	2.90831	3.06711	3.54475	3.57432	27.3461	63.0064	91.5135	59.9196	20.3723	15.2621	12.0591	8.73346
3.21938	3.54576	3.76949	3.44007	2.90933	3.0763	3.60818	3.62452	27.9503	63.0198	90.5986	59.2705	20.5429	15.5575	12.2213	8.77411
3.21928	3.49981	3.76951	3.45608	2.95476	3.14922	3.68764	3.67357	29.1368	64.7657	91.8965	59.9595	20.4647	15.3462	12.0842	8.67433
3.23428	3.45221	3.78964	3.48382	3.00216	3.20019	3.78967	3.75522	29.9431	65.3067	91.5922	59.6668	20.4765	15.3139	12.0025	8.62021
3.22562	3.43296	3.865	3.54867	3.06725	3.26726	3.8956	3.85683	30.2387	65.0632	90.7561	59.2837	20.5258	15.2956	11.9938	8.6021
3.29707	3.51844	4.03397	3.66955	3.1561	3.3823	4.06182	3.98805	31.039	65.3635	89.698	58.4926	20.1991	14.8942	11.6527	8.37899
3.34858	3.65791	4.29383	3.81568	3.2627	3.5474	4.31194	4.18034	31.7087	65.8751	89.6858	58.6682	19.9692	14.674	11.4584	8.20291
3.50301	3.97018	4.7427	4.16319	3.44605	3.75021	4.55421	4.37506	31.4973	64.3542	87.3816	57.4365	19.6776	14.3731	11.1812	8.02798
3.74716	4.47146	5.45171	4.6302	3.57648	3.97722	4.84282	4.63814	31.7194	64.6284	86.7803	56.9405	19.2865	13.765	10.679	7.62284
4.14362	5.31958	6.59667	5.36885	3.76181	4.15719	5.03668	4.83868	31.3427	63.366	84.4091	55.3645	18.9024	13.3035	10.2739	7.29906
4.66726	6.28895	7.8691	6.26904	4.15583	4.49075	5.33951	5.09524	30.8862	62.1431	82.8791	54.5212	18.3364	12.6881	9.8158	6.99511
5.26647	7.51282	9.43631	7.36956	4.47777	4.82776	5.63479	5.32706	30.285	61.1744	81.963	54.3664	18.3404	12.3998	9.51569	6.74064
5.9822	9.06673	11.5635	8.81014	4.92602	5.20076	5.95661	5.58176	29.3569	59.8791	80.7536	53.7171	17.9095	11.9124	9.12407	6.44375
6.66658	10.6112	13.6663	10.4548	5.4694	5.6312	6.37639	5.93913	29.081	59.0632	80.0334	53.5559	17.6849	11.3782	8.67122	6.0706
7.34978	11.9807	15.6776	12.2542	6.15812	6.06982	6.81679	6.32198	27.9411	57.6157	78.7452	52.7518	17.2153	11.0617	8.45043	5.85822
7.86922	13.2532	17.5573	13.8445	6.80051	6.45647	7.18477	6.58432	27.1803	55.4685	75.8207	50.9864	16.7675	10.5679	7.99087	5.48891
8.35711	14.3122	18.9963	14.8846	7.16648	6.8306	7.60696	7.00204	26.8505	54.9893	75.2166	50.8474	16.2657	9.91879	7.46745	5.11536
8.64664	14.92	19.7759	15.5199	7.51401	7.06838	7.87447	7.22418	25.7029	52.9451	73.1361	49.6926	15.6695	9.54782	7.18127	4.85923
8.6318	14.8789	19.9244	15.8673	7.74857	7.3496	8.18159	7.51668	25.0741	52.0224	72.4983	49.2494	15.3224	9.33371	7.03483	4.71797
8.51903	14.6878	19.8451	16.042	7.92163	7.56202	8.49927	7.82681	24.5059	51.3449	71.809	48.8389	15.0909	9.29827	7.01013	4.65369
8.43785	14.5668	19.8586	16.2061	8.10047	7.95442	9.07431	8.40644	23.428	49.1266	69.6266	47.5925	14.7833	9.07225	6.7472	4.44758
8.16125	14.0617	19.3285	16.0779	8.29551	8.34212	9.64487	8.94309	22.7263	47.8275	68.6366	47.3519	14.6891	8.88186	6.55151	4.31724
7.86344	13.4736	18.8469	15.9835	8.65438	8.98647	10.6465	9.88569	21.7114	46.4178	67.1462	46.294	14.4485	8.90765	6.54201	4.28002
7.64326	12.9661	18.3647	15.7406	8.99724	9.80733	11.6905	10.7578	20.8679	45.1467	66.0748	45.7812	14.4343	9.00535	6.57571	4.29793
7.92952	13.0758	18.6505	16.094	9.56125	10.8608	12.8962	11.8621	19.9799	43.6403	64.1847	44.5755	14.1341	8.94545	6.54238	4.28105
8.69777	14.398	20.6502	17.3886	10.4641	11.9934	14.2106	12.8532	19.0774	42.2265	62.7246	43.5523	13.8167	8.91081	6.54159	4.26957
9.69231	16.4401	23.6556	19.3722	11.7216	13.5456	15.9661	14.1066	18.4232	40.8339	60.4156	41.8812	13.4449	8.80097	6.48495	4.23256
10.7461	18.6064	26.4903	21.2385	12.8399	14.8849	17.4495	15.0812	17.2811	38.5486	57.3298	39.9122	12.9207	8.46103	6.22722	4.09894
11.5361	20.0599	28.4654	22.6162	13.8931	16.1418	19.0754	16.2985	15.9174	35.6721	53.4425	37.5184	12.2812	7.94743	5.8389	3.89872
12.0768	20.5853	29.0855	23.1914	14.8673	17.1633	20.216	17.0526	14.7373	33.1915	49.6283	34.8173	11.5103	7.47961	5.53042	3.70986
12.3652	20.4288	28.9532	23.4667	15.8219	18.3842	21.701	18.1647	13.4825	29.9668	44.4616	31.1094	10.719	7.11545	5.29796	3.60309
12.4173	20.218	28.5977	23.2854	16.5689	19.4832	22.9661	19.1141	12.2179	26.8161	39.8104	27.9874	9.8376	6.65571	5.00186	3.4866
12.3478	19.814	27.985	22.9594	17.1277	20.3677	24.1642	20.3911	11.0612	23.8015	34.6236	24.3821	8.95519	6.08672	4.60474	3.31535
12.1838	19.1126	27.1779	22.6382	17.9649	21.7127	25.9148	22.1135	9.85887	21.1671	30.959	21.8071	8.21565	5.66338	4.30938	3.23352
11.9622	17.8772	25.4852	22.3713	19.2589	23.3906	28.248	24.6228	8.57217	18.1537	26.2553	18.6418	7.42377	5.20045	3.9703	3.12025
11.3019	15.9363	23.3088	22.2034	20.9544	25.4408	30.7631	27.1139	7.24536	15.2406	21.8506	15.3728	6.45564	4.75764	3.69267	3.0579
10.7274	14.197	21.4446	22.3148	22.3413	26.9975	32.9421	29.497	6.37194	12.8868	18.2586	13.0229	5.86162	4.42812	3.46905	3.01553
10.6303	13.2155	20.7873	23.2515	24.1637	29.2531	35.787	32.689	5.7774	11.3146	15.8944	11.2987	5.3946	4.15203	3.29952	2.96913
10.8402	13.3346	21.4533	24.5646	25.894	31.7684	39.3289	36.8663	5.32625	10.1467	14.2556	10.1512	4.90437	3.89606	3.17417	2.98209
11.2106	14.3439	23.6417	27.1739	28.6652	35.2983	43.7376	41.3448	4.93521	9.06476	12.5779	8.97489	4.44695	3.67632	3.06711	2.96703
12.2428	17.2078	28.5772	31.5603	31.2935	37.965	47.1095	45.0767	4.52461	7.79379	10.6122	7.84107	4.07031	3.39346	2.8906	2.88957

## Sheet: C07
li 1	li 2	li 3	li 4	li 5	l 6	li 7	li 8	re 1	re 2	re 3	re 4	re 5	re 6	re 7	re 8
18.845	30.6732	53.792	76.6336	86.6317	85.1909	73.208	64.4506	12.0781	6.93959	6.25983	5.8778	4.42331	4.37509	4.65072	4.62991
21.3436	34.5148	60.7551	86.221	93.4989	89.5821	77.1151	67.5452	11.8723	7.03023	6.29598	5.82444	4.41386	4.3794	4.90122	4.64827
23.5849	38.9545	68.2872	95.9574	99.5015	93.9905	81.6854	71.3414	11.7072	7.17998	6.40709	5.74345	4.37241	4.32655	5.33006	4.7238
26.2351	44.2987	77.0455	107.313	107.38	99.9743	86.5998	75.1734	11.7651	7.33709	6.5929	5.83546	4.3981	4.38732	5.63737	4.90399
28.3201	47.5046	84.2009	117.622	115.73	106.855	92.8004	80.5106	11.9332	7.82159	7.18064	5.97223	4.46563	4.45551	5.85596	4.99598
29.0958	49.8806	88.177	121.645	118.785	109.819	96.1819	83.4762	11.7007	8.19838	7.47787	5.94857	4.44506	4.45024	6.18291	5.01092
29.3298	50.6575	89.6061	123.419	120.963	112.709	98.7484	85.4222	11.7905	8.47127	7.60617	6.0806	4.43146	4.46304	6.24802	5.18611
29.4031	50.5143	89.0518	122.333	119.92	112.96	100.256	86.7498	11.7927	8.72826	7.73163	6.0728	4.38396	4.42436	6.27912	5.23112
29.4178	50.732	90.2031	123.771	120.424	114.43	102.449	88.34	11.9937	8.97262	8.15342	6.10097	4.36023	4.38583	6.35076	5.16447
30.0873	52.8739	93.6525	126.536	121.087	114.97	104.033	91.0558	12.3997	9.07617	8.65763	6.06992	4.32248	4.29658	6.62665	5.04637
30.0883	53.8899	94.8203	125.191	119.787	116.411	106.577	92.9556	12.7588	9.34323	9.07473	6.10324	4.34024	4.31125	6.77098	5.06888
29.1196	52.5054	91.6492	119.106	115.13	115.37	106.894	93.2287	13.2998	9.52472	9.35835	6.19365	4.37382	4.29643	6.79788	5.05637
27.2915	50.0613	87.2479	113.174	110.437	112.215	104.031	90.6246	13.9873	9.64388	9.50392	6.15658	4.3595	4.24023	6.75004	4.95278
24.6986	45.2264	79.4681	102.213	103.055	107.336	100.511	88.0241	14.1301	9.67433	9.6174	6.00723	4.32911	4.16829	6.54014	4.71144
22.2781	40.9656	70.7884	89.9332	93.8457	99.8325	93.758	81.4732	14.3233	9.53834	9.36971	5.86082	4.19787	4.01023	6.38985	4.51777
19.6151	35.1829	59.7588	74.9469	82.3544	91.1014	86.3606	75.4358	14.6379	9.37909	9.06737	5.75668	4.08649	3.8916	6.08752	4.39793
18.7667	33.2448	56.2254	70.3293	75.9449	84.0023	79.6438	68.9192	14.6487	9.28591	8.97682	5.63606	4.06456	3.76872	5.96357	4.15698
18.0097	32.2417	54.1454	65.9743	68.8099	75.8925	72.4356	62.5127	14.7633	9.22672	9.06787	5.48456	3.99346	3.68342	6.13091	3.92643
17.0438	30.9924	51.6457	61.3477	62.954	68.7866	65.1946	56.5954	14.7022	9.25525	9.04836	5.41265	3.98114	3.60311	6.40657	3.78338
15.1417	26.583	43.3802	49.4097	52.0677	58.6032	55.1316	46.8814	14.6251	9.34731	8.71063	5.39578	3.94357	3.54934	6.42947	3.70895
13.1255	21.6328	34.0929	38.46	40.4258	45.9689	43.2932	35.6891	14.5613	9.41087	8.55696	5.3152	3.87283	3.53562	6.52014	3.6571
11.9352	17.652	26.7418	30.9486	32.3094	35.1389	32.2753	26.9467	14.8004	9.45369	8.78382	5.16443	3.76134	3.46944	6.83035	3.54892
11.1082	14.6375	21.5642	25.5838	27.0488	28.5121	25.7528	21.6308	15.0732	9.32318	8.98753	5.07743	3.70019	3.46868	7.52841	3.58055
10.7374	13.0149	18.9461	22.0898	22.5471	23.5865	21.5739	18.3299	15.488	9.5323	9.19668	5.16747	3.69029	3.44604	8.35952	3.64856
10.1738	11.5914	16.4393	19.052	19.1572	20.0542	18.4247	15.7371	15.5161	9.47627	9.49738	5.15854	3.67226	3.45908	9.16556	3.66233
10.0862	11.2018	15.0481	17.3016	17.5518	18.1096	16.6281	14.5455	15.3941	9.33176	9.58986	5.04734	3.65948	3.40682	9.79404	3.70153
9.77875	10.6751	13.8874	15.9801	16.1996	16.5144	15.2374	13.5572	14.9925	9.17276	9.61657	4.98072	3.61535	3.42778	10.0594	3.83722
9.62524	10.4467	12.9623	14.8672	15.1266	15.4843	14.3903	12.9562	14.6228	9.11152	9.73144	5.04137	3.65671	3.47527	10.2184	3.81868
9.17101	9.94464	11.8352	13.9417	14.2566	14.6883	13.8048	12.3728	14.4575	8.98221	9.69231	5.02394	3.68357	3.56444	10.1534	3.86796
8.85429	9.53605	10.9648	12.8991	13.0935	13.4325	12.6992	11.4066	14.3205	9.00731	9.8335	4.97316	3.64287	3.62799	9.96468	3.94787
8.58727	9.38943	10.7163	12.5657	12.499	12.5152	11.9149	10.7106	13.9201	8.76766	9.73879	5.02591	3.68882	3.65695	9.73815	4.03412
8.2277	9.07179	10.2001	11.7702	11.6184	11.5021	10.8152	9.63214	13.3212	8.54497	9.34828	5.06245	3.75206	3.67736	9.29064	4.16361
7.86483	8.8514	9.80579	11.1084	10.8682	10.5876	9.99122	9.13112	12.2608	8.34833	8.75525	5.03133	3.75992	3.67204	8.7473	4.21422
7.44543	8.59444	9.05281	10.1743	10.1531	9.95807	9.46111	8.74124	11.4713	8.10532	8.30945	5.11978	3.83926	3.71922	7.63188	4.18935
7.08004	8.49991	8.68291	9.77625	9.83315	9.63763	9.05531	8.49747	10.4734	7.75292	7.68898	5.12808	3.8816	3.77075	6.67437	4.24767
6.95104	8.5329	8.63151	9.53926	9.75054	9.59959	9.02561	8.52738	9.99834	7.59848	7.09603	5.12764	3.88934	3.82598	5.71177	4.2861
6.83429	8.58596	8.59981	9.43892	9.67167	9.52684	8.98517	8.57643	9.72645	7.51041	6.90227	5.173	3.96948	3.92532	5.08882	4.34688
6.71471	8.5548	8.7161	9.41097	9.62468	9.45587	8.97039	8.5916	9.48085	7.29689	6.44677	5.18232	4.02556	3.98228	4.65732	4.51496
6.83476	8.77067	8.89498	9.43153	9.49557	9.3012	8.91414	8.54736	9.4181	7.1999	6.08519	5.10316	4.06475	4.04658	4.32314	4.64317
6.7927	8.77396	9.22313	9.71774	9.59717	9.2676	8.83098	8.47773	9.02264	6.76632	5.5965	5.04264	4.11489	4.06969	4.20523	4.77552
6.9681	8.92845	9.50949	10.0785	9.74699	9.26525	8.78935	8.4586	8.93306	6.50555	5.25435	5.04791	4.17441	4.14366	4.1462	4.8695
7.2079	9.21404	9.89511	10.4923	9.9751	9.29765	8.74724	8.41528	8.71252	6.29693	4.96172	5.03968	4.21909	4.22104	4.16488	4.84138
7.53001	9.62024	10.3925	10.7285	10.0145	9.26641	8.71584	8.37138	8.49292	5.95222	4.7237	5.03477	4.28481	4.30531	4.23422	4.85958
8.06523	10.227	10.9563	11.1129	10.2116	9.3348	8.75004	8.37242	8.06872	5.65823	4.53014	5.06506	4.36636	4.41418	4.30487	4.94685
8.74973	11.0458	11.579	11.5517	10.3899	9.40771	8.86968	8.46351	7.71611	5.39095	4.45614	5.07375	4.44909	4.50393	4.38076	5.09869
9.1357	11.6411	12.2501	12.0377	10.5731	9.38037	8.78317	8.32468	7.42463	5.15897	4.37588	5.14016	4.58896	4.64593	4.49394	5.18536
9.46583	12.1514	12.6963	12.3069	10.6637	9.30442	8.67436	8.14281	7.10292	4.90944	4.32451	5.20483	4.68026	4.72564	4.56094	5.26427
10.0714	12.7446	13.1444	12.4784	10.6362	9.21739	8.58536	8.02264	6.80138	4.66709	4.28154	5.211	4.72269	4.77166	4.66199	5.2767
10.5674	13.5458	14.0269	13.05	10.8468	9.23663	8.49595	7.85061	6.35247	4.39291	4.17491	5.18557	4.75564	4.86947	4.79205	5.35518
11.0363	14.2219	14.732	13.5886	11.0571	9.38779	8.60989	7.87333	5.80462	4.09085	4.17292	5.2497	4.82344	4.94451	4.9078	5.39118
11.3844	14.5663	14.9991	13.6497	11.012	9.38237	8.62518	7.85211	5.40764	3.90103	4.16386	5.31297	4.95444	5.12739	5.06567	5.47684
11.6607	15.0161	15.4008	13.7645	11.0805	9.39573	8.58246	7.72957	5.19912	3.77242	4.2087	5.38379	5.09373	5.29484	5.23535	5.63838
12.2413	15.9919	16.2684	13.9903	11.0274	9.30844	8.5252	7.68308	4.63756	3.57304	4.1903	5.4337	5.19195	5.38793	5.33264	5.78114
12.5063	16.4388	16.7272	14.1799	11.0418	9.24845	8.49108	7.68726	4.31888	3.4697	4.22599	5.56231	5.28724	5.52604	5.4925	5.95355
12.6592	16.7918	17.2098	14.4378	11.014	9.02751	8.22694	7.46373	4.22159	3.42813	4.2665	5.65257	5.43437	5.84422	5.90488	6.34275
12.7992	17.1614	17.5322	14.5682	11.0041	8.89511	8.06624	7.31348	4.03689	3.39999	4.30493	5.73202	5.53449	6.07426	6.20966	6.57969
13.086	17.7965	18.337	15.1953	11.0867	8.8194	7.99507	7.27796	3.86812	3.35767	4.33216	5.82475	5.68784	6.28542	6.45109	6.77857
13.1805	18.1267	18.7688	15.5832	11.2441	8.84995	7.998	7.26259	3.74366	3.32161	4.41171	5.96093	5.81585	6.44396	6.64722	6.92544
13.1208	18.2963	19.1692	15.8771	11.2178	8.77023	7.90264	7.15491	3.5741	3.27215	4.5365	6.14828	5.98339	6.58271	6.74594	7.012
12.97	18.0887	18.9104	15.5415	10.9393	8.52967	7.69024	6.98079	3.54494	3.23374	4.59312	6.27688	6.11767	6.74001	6.88954	7.10046
12.8396	18.1771	19.1269	15.6976	10.9243	8.32849	7.48482	6.79887	3.46884	3.2287	4.66007	6.36828	6.23046	6.83276	6.9774	7.1678
12.6374	17.9764	19.0334	15.8338	11.0147	8.18224	7.31736	6.65391	3.45056	3.22843	4.7041	6.45116	6.3191	6.87529	7.05172	7.20979
12.3262	17.6693	18.737	15.7927	11.0003	8.04509	7.14916	6.52029	3.54787	3.24849	4.77023	6.52732	6.44175	7.04909	7.25521	7.40631
11.8515	17.1901	18.4115	15.5398	10.7995	7.86229	6.98873	6.35381	3.60992	3.27323	4.84405	6.60075	6.57139	7.26038	7.49835	7.59643
11.3116	16.5191	17.7731	15.1495	10.5864	7.72552	6.86244	6.23434	3.70836	3.32741	4.94556	6.77074	6.73944	7.48182	7.71434	7.7948
10.7697	15.726	17.0806	14.5739	10.2597	7.59667	6.78454	6.15883	3.86949	3.37638	5.04827	7.00482	7.05691	7.96726	8.26194	8.39991
10.3045	14.9552	16.2791	13.8122	9.90143	7.4495	6.66361	6.02172	4.00322	3.44587	5.15452	7.24759	7.4519	8.5746	8.84196	9.00043
9.93914	14.3581	15.7981	13.3918	9.6333	7.29154	6.58426	5.95361	4.2022	3.53936	5.29126	7.56896	7.98389	9.36635	9.60953	9.76691
9.63195	13.6289	14.8171	12.6536	9.35376	7.11705	6.441	5.83553	4.47238	3.67936	5.37061	7.71532	8.32887	10.1274	10.5781	10.8588
9.25494	12.798	13.8004	11.9209	9.10103	6.93918	6.24764	5.6664	4.84797	3.94421	5.52991	7.92306	8.76395	10.8918	11.4139	11.7603
9.02465	12.3681	13.0903	11.2577	8.80604	6.7495	6.10832	5.55064	4.99853	4.16053	5.78605	8.35258	9.6186	12.3484	13.092	13.4763
8.48899	11.5883	12.0033	10.2483	8.28299	6.47652	5.91102	5.38082	5.17922	4.356	5.99428	8.74968	10.2387	13.529	14.4876	14.9756
8.19839	11.0544	11.2159	9.5655	7.85995	6.2868	5.80857	5.31393	5.29968	4.59405	6.22536	9.1959	11.029	14.9689	16.4324	17.1477
7.81093	10.2345	10.3422	8.92924	7.56512	6.11763	5.63003	5.11985	5.51035	4.85202	6.52442	9.71301	11.8088	16.1543	17.8254	18.6127
7.4556	9.4863	9.61432	8.29405	7.08386	5.8595	5.44616	4.93386	5.7324	5.33633	6.78795	10.1287	12.4732	17.1226	18.973	20.0677
7.24283	9.03766	9.09437	7.89509	6.79226	5.68321	5.3094	4.76622	5.89332	5.88076	7.13036	10.5716	13.2719	18.3353	20.3466	21.672
6.99248	8.34381	8.43244	7.55355	6.50194	5.45821	5.11666	4.59469	6.03693	6.57041	7.76553	11.7947	15.3756	20.0502	21.4384	22.9413
6.75041	7.80569	7.75321	7.01482	6.14501	5.2569	4.96825	4.4528	6.26796	7.35	8.51995	13.0585	16.9687	21.469	22.7435	24.6309
6.47688	7.39791	7.19499	6.53554	5.8363	5.03836	4.72128	4.2489	6.39986	8.30357	9.19418	14.1892	18.6128	22.7815	24.1329	26.3638
6.25285	7.08758	6.84929	6.16902	5.45156	4.78723	4.54118	4.12749	6.41396	9.17426	9.76619	15.1802	20.1153	24.1573	25.471	27.9325
5.8691	6.4193	6.23466	5.698	5.09347	4.51671	4.2516	3.90725	6.48196	9.79651	10.1416	15.892	21.1229	25.1091	26.3673	29.0729
5.60533	5.92271	5.64593	5.25154	4.73938	4.27227	4.01491	3.76808	6.50804	10.3396	10.3862	16.3489	21.9263	26.2864	27.9324	31.0887
5.49292	5.59907	5.26438	4.87572	4.41763	4.04308	3.83968	3.63881	6.71088	10.9074	10.6916	16.4772	22.203	26.6837	28.4317	31.91
5.43268	5.21901	4.92649	4.55564	4.15673	3.89984	3.70064	3.53899	6.83969	11.218	11.1211	17.391	23.5046	27.8451	29.1332	32.9822
5.33625	4.77367	4.52973	4.35241	3.98968	3.74775	3.55085	3.45313	7.01762	11.4846	11.5408	17.9644	24.3109	28.7597	30.0022	33.9756
5.41129	4.38299	4.17485	4.08747	3.80074	3.60192	3.43723	3.41335	7.33715	11.5774	12.0551	18.9124	25.8626	30.3772	31.3472	35.2863
5.39655	4.01929	3.86124	3.88071	3.6539	3.5421	3.35283	3.43173	7.76454	11.8723	13.2519	20.3221	27.0823	31.4057	31.8878	35.516
5.29461	3.68502	3.62719	3.72078	3.53638	3.42153	3.26931	3.43196	8.28335	12.2153	14.3926	21.7079	28.6381	32.8418	33.2875	36.9159
5.45852	3.47963	3.5865	3.75264	3.57198	3.47312	3.27168	3.47117	9.0018	12.9319	16.9028	24.8373	31.6864	34.4647	33.411	36.5062
5.64935	3.37249	3.55474	3.80421	3.6349	3.51525	3.34093	3.5064	10.0093	14.6416	21.877	30.2304	36.2285	37.0635	33.8212	36.5951
5.89777	3.35495	3.53545	3.88161	3.77258	3.67514	3.4709	3.60175	11.143	16.975	28.7986	38.9604	43.5261	40.4319	35.4023	38.0452
6.19615	3.40568	3.6165	3.99065	3.96217	3.88615	3.66561	3.74013	12.3018	19.1128	36.1322	48.2386	51.0099	44.6102	37.0173	38.9095
6.28731	3.3092	3.69984	4.12319	4.20406	4.19317	3.95938	4.00305	13.0153	20.433	40.6987	54.0673	56.4804	47.3405	38.6739	40.6867
6.43563	3.35235	3.80406	4.24048	4.3586	4.38637	4.21634	4.27396	13.7457	21.9003	45.2438	59.1175	61.2548	50.9742	41.8304	43.9258
6.67705	3.46234	3.88186	4.36008	4.55445	4.62175	4.45873	4.44061	14.8019	23.7016	49.101	64.3075	66.9856	55.9335	45.8026	47.2802
6.73179	3.45173	3.92124	4.44439	4.70025	4.81979	4.68703	4.629	15.7333	24.9767	51.8012	67.8273	70.6037	60.1748	50.7092	52.2786
6.85169	3.58839	4.01091	4.49779	4.79498	4.9682	4.83882	4.76615	16.3891	26.1732	54.1892	71.1907	74.3125	64.6768	56.0377	57.4935
7.12025	3.68542	4.03753	4.56592	4.92194	5.0936	4.98509	4.8922	16.9753	27.1074	56.2266	74.3431	78.0845	70.2112	63.3995	65.283
7.30724	3.7808	4.11848	4.64183	5.00267	5.20014	5.1106	4.97112	17.5454	28.1629	58.4765	77.7446	81.7526	74.8012	69.5111	72.5229
7.43099	3.84988	4.12955	4.68933	5.06473	5.2924	5.18167	5.0569	17.9407	28.9527	60.3732	80.6794	84.4136	79.3281	76.1618	79.445
7.68912	3.96645	4.23048	4.70061	5.0439	5.30471	5.22551	5.09741	18.5294	29.2084	60.4658	81.9415	87.1555	85.2615	83.481	86.6647
7.9848	4.02793	4.20844	4.63272	4.97604	5.24207	5.23036	5.06423	19.0672	29.409	61.6008	85.5308	91.8645	90.7888	89.9629	93.2713
8.26454	4.08194	4.17204	4.59103	4.80517	5.05585	5.14516	4.9564	19.9179	30.6043	65.0333	92.2682	99.3217	97.0827	95.1331	98.6103
8.54418	4.15436	4.15564	4.51329	4.64968	4.88527	5.02863	4.80219	21.4658	32.6184	69.5405	101.156	109.135	102.811	98.8995	102.391
8.86195	4.18537	4.1704	4.50595	4.48776	4.67764	4.87277	4.70296	22.3383	34.1363	72.6618	106.226	113.827	105.777	101.273	104.62
9.15914	4.1503	4.15303	4.44073	4.33477	4.51776	4.808	4.55686	22.7642	34.7488	74.3118	109.171	116.59	106.753	101.538	104.609
9.62979	4.33119	4.15684	4.34023	4.16441	4.27551	4.75094	4.4019	23.22	34.8682	75.0861	110.421	117.892	107.651	102.389	105.62
9.89552	4.64317	4.22136	4.28431	4.0371	4.11253	4.7085	4.31734	23.3929	34.97	75.0789	110.828	118.286	106.725	100.7	103.329
10.0919	4.79085	4.24685	4.22061	3.9319	4.01755	4.67436	4.17019	23.7002	35.1677	75.3439	111.434	118.92	105.009	97.2791	99.37
10.3452	5.11206	4.34021	4.15311	3.80678	3.86461	4.61558	4.05173	23.8415	34.8246	74.2144	110.15	118.592	102.343	92.806	93.7873
10.5517	5.43177	4.41709	4.11193	3.73415	3.80988	4.62832	3.94883	23.8729	34.8544	74.2297	111.073	119.787	100.381	88.5205	88.4467
10.7305	5.95537	4.61412	4.05871	3.60881	3.71776	4.58685	3.85269	23.3779	34.1758	72.7979	108.678	116.714	94.8807	80.9042	80.4112
10.8038	6.29632	4.73891	4.02322	3.55586	3.64699	4.50847	3.86484	22.8868	33.1471	68.9446	101.838	109.591	89.749	76.4481	75.3156
10.9392	6.49235	4.84373	4.02326	3.54994	3.61761	4.48626	3.87519	21.7117	30.9526	62.8615	92.3871	99.6719	81.7856	70.4602	68.3519
11.1384	6.67987	4.97348	4.03135	3.59485	3.7098	4.55698	3.89952	20.6593	28.5125	57.1528	83.4233	90.2756	75.3161	65.5363	63.1534
11.3271	6.89668	5.04129	4.00412	3.64331	3.73966	4.54448	3.90733	20.0879	26.5068	52.78	76.2399	82.6544	69.3097	60.3599	58.2371
11.2379	6.92045	5.05503	4.07153	3.6747	3.76048	4.3938	3.86841	19.0294	25.2977	49.2875	70.8058	76.3908	64.0262	55.6456	53.0077
11.0935	6.87581	5.0337	4.07825	3.70317	3.76155	4.25462	3.82126	18.2624	24.4585	47.4619	67.8437	72.5417	58.9777	49.2551	46.7825
11.2853	6.7808	4.99783	4.08696	3.684	3.71366	4.14345	3.84933	17.0248	22.7948	44.2985	63.0781	67.2516	53.8833	44.7125	42.8854
11.2419	6.48215	4.85295	4.06985	3.69064	3.67659	4.03369	3.874	16.1118	21.64	41.4663	58.6995	61.1888	49.769	42.1995	40.5572
11.1379	6.2899	4.76838	4.05931	3.66078	3.60503	3.96232	3.90535	14.7323	19.7064	36.828	50.9179	52.2692	44.7719	39.6602	38.7789
11.0146	5.84198	4.54909	3.97737	3.65958	3.52655	3.8282	3.91375	13.7713	18.0062	33.0898	44.5378	44.3448	38.7645	36.5025	35.9026
11.11	5.38272	4.33748	3.94845	3.65258	3.54219	3.77741	3.88299	12.6257	16.0316	29.2606	39.0484	39.7821	36.8645	35.6055	35.2889
11.3639	5.09467	4.19922	3.87698	3.62242	3.52837	3.7153	3.81135	11.712	14.7431	27.1206	35.4299	35.6632	33.9938	34.305	34.2801
11.1937	4.77751	3.97347	3.83666	3.64168	3.54761	3.63245	3.72859	11.1553	13.8072	24.8938	32.3136	32.2959	31.6387	32.085	32.3008
11.1743	4.58726	3.88013	3.76228	3.55452	3.43729	3.46051	3.64019	10.3004	13.3333	24.0427	30.6355	29.5602	29.8217	30.8485	31.0378
11.6106	4.5155	3.77768	3.64081	3.46214	3.39018	3.42503	3.61301	9.73189	12.642	23.1672	29.7017	28.1852	28.6521	30.254	30.284
12.0836	4.37615	3.68995	3.59038	3.44803	3.40993	3.42316	3.53961	9.40699	11.816	21.4523	27.6967	26.8328	27.7359	28.7893	28.6632
12.6281	4.31633	3.63498	3.53331	3.43971	3.45549	3.42641	3.48858	9.08406	11.6612	20.3328	25.9473	25.1917	26.6861	27.5399	27.1305
12.9577	4.27116	3.5792	3.49831	3.4157	3.43389	3.40382	3.42479	8.88118	11.397	19.8344	25.0352	24.3068	25.4671	26.2925	25.9298
13.7268	4.2457	3.572	3.51683	3.46832	3.48941	3.41884	3.36704	8.93668	11.66	20.6065	25.4814	24.0451	24.9	25.4471	25.0644
14.2978	4.19739	3.59341	3.56986	3.55957	3.56571	3.45569	3.38899	8.96427	11.9136	21.0796	25.7259	23.7835	24.2037	24.3817	23.5137
14.4248	4.16417	3.60872	3.63253	3.65333	3.64394	3.4849	3.41942	9.07067	12.103	21.5586	25.7151	22.9301	23.1375	23.3816	22.3453
14.4776	4.21368	3.6824	3.71345	3.74824	3.71079	3.53783	3.43164	9.03505	12.1474	21.4271	24.9325	21.6103	21.6509	21.8129	20.7588
14.4672	4.23489	3.66064	3.72494	3.74702	3.70191	3.55102	3.4983	8.77223	12.2107	21.4361	24.2762	20.6018	20.5623	20.713	19.2825
14.0615	4.20695	3.67916	3.8244	3.87046	3.82815	3.66492	3.55737	8.54706	12.3214	21.2721	23.7518	20.3405	20.8639	20.7556	19.446
13.3703	4.07107	3.65998	3.94239	4.01021	3.89784	3.7148	3.57922	8.30898	12.5784	21.6526	23.6646	20.199	20.9293	20.963	19.7573
12.6052	3.99906	3.68692	4.02433	4.16433	4.03477	3.81694	3.68892	8.20761	12.8275	22.0694	23.6963	20.0508	20.9284	21.0517	19.9126
11.677	3.87722	3.72408	4.16069	4.34213	4.1437	3.9015	3.73473	7.98258	12.8257	22.3989	23.762	19.8315	20.6692	20.8148	19.8627
10.8163	3.83271	3.84456	4.35207	4.57169	4.3218	4.0158	3.83198	7.95942	13.037	22.8697	24.1488	19.7943	20.5562	20.948	19.9892
9.4697	3.82537	4.00862	4.58784	4.83694	4.53712	4.19124	4.00129	7.84746	13.2635	23.1182	24.3496	19.7627	20.5122	20.7058	19.5673
8.42177	3.8191	4.12278	4.83289	5.05256	4.68836	4.28759	4.08926	7.76805	13.3255	23.3766	24.6792	19.9209	20.2668	20.6754	19.5346
7.51516	3.84162	4.27052	5.0289	5.32054	4.96113	4.49634	4.23826	7.61763	13.5786	24.0235	25.2232	20.0833	20.1605	20.6587	19.586
6.82793	3.86174	4.35849	5.1776	5.50226	5.14775	4.63478	4.35967	7.70777	14.3847	24.9555	26.0659	20.2607	20.0338	20.6514	19.6038
5.90066	3.9163	4.56553	5.41765	5.78778	5.41767	4.8626	4.55121	7.97539	15.3917	26.1938	27.3982	21.0944	20.3203	20.8542	19.866
5.28128	3.9297	4.72637	5.68019	6.05359	5.60852	4.99637	4.72595	8.42126	16.6411	27.7991	28.8029	21.8577	20.3902	20.7872	19.716
4.7829	3.74934	4.81338	5.89477	6.33699	5.80679	5.13913	4.88465	8.71168	17.3439	28.7585	29.7165	22.4643	20.126	19.9912	18.9282
4.51285	3.7354	4.9091	6.03795	6.55392	6.01114	5.28576	4.98474	9.01709	18.6965	30.515	30.8028	22.8058	19.6609	19.0355	17.9285
4.39364	3.80504	5.05812	6.17855	6.72998	6.19713	5.51536	5.2072	9.38489	19.7324	31.9948	31.8432	23.2122	19.3299	18.4386	17.3554
4.30441	3.86945	5.17413	6.28248	6.77067	6.25938	5.61285	5.29334	9.80197	20.8187	33.4987	32.7912	23.5519	19.1862	17.949	16.8644
4.13431	3.87829	5.24419	6.39439	6.90217	6.41075	5.77191	5.4159	10.2518	21.5502	34.1984	33.1486	23.9092	18.9927	17.341	16.2315
4.00358	3.90257	5.39486	6.5372	7.01498	6.53692	5.90499	5.53238	10.8795	23.1076	36.1021	33.974	24.2969	18.997	17.1052	16.1692
3.92921	3.93886	5.50503	6.62214	7.06648	6.61873	6.0114	5.64315	11.7061	25.205	38.2799	35.4492	24.8973	19.1648	16.874	15.9774
3.88013	4.02671	5.72791	6.86259	7.25376	6.75024	6.08333	5.68463	12.2474	26.639	40.429	36.8038	25.7231	19.2757	16.777	15.9612
3.95604	4.06276	5.80739	6.94211	7.30855	6.81482	6.12623	5.72138	12.8037	27.8454	42.2473	37.8703	26.5928	20.1149	17.1698	15.9831
4.06028	4.12542	5.85699	6.97481	7.32566	6.8423	6.15558	5.71573	13.478	29.0731	44.1524	38.716	26.6788	20.0852	16.9713	15.6975
4.23199	4.30647	6.03217	7.04378	7.32594	6.90157	6.24736	5.76179	13.9706	30.1557	45.0104	39.1559	26.8505	20.2707	16.9777	15.464
4.36249	4.40958	6.13885	7.09618	7.35859	7.03685	6.36387	5.87069	14.5583	30.9335	46.6178	40.1895	26.9275	20.2166	17.1029	15.6401
4.59734	4.45982	6.26434	7.28054	7.46807	7.08405	6.42806	5.95786	15.0162	32.4233	47.9517	41.109	27.5037	20.5973	17.3247	15.7985
4.86767	4.5295	6.33285	7.44774	7.75313	7.3973	6.65307	6.10221	15.3613	33.4962	48.8204	41.4062	27.7725	21.0558	17.7864	16.0899
4.89795	4.61291	6.45113	7.62891	8.09246	7.72408	6.91324	6.32935	15.4519	34.3892	50.4887	42.3251	27.9994	20.9013	17.7519	15.9535
5.04753	4.62715	6.47758	7.65037	8.13792	7.86522	7.12238	6.53417	15.7988	35.4663	52.2466	43.7691	28.719	21.2565	17.8381	16.0123
5.34337	4.94945	6.94774	8.13974	8.48383	8.07371	7.24923	6.66057	16.0042	36.221	53.3473	44.0989	28.4257	21.1079	17.7178	15.7404
5.48931	5.06498	7.08784	8.24251	8.5096	8.14806	7.39988	6.82577	16.1712	36.4884	52.7112	43.1853	27.4898	20.7563	17.594	15.511
5.64476	5.21031	7.18115	8.36324	8.63471	8.27051	7.56873	6.94804	16.4735	37.0538	52.7333	41.9595	26.2627	20.155	16.8884	14.8258
5.81514	5.48468	7.36134	8.45947	8.68348	8.3495	7.65759	7.04854	16.1104	38.0526	53.6887	41.6925	25.5621	19.4005	16.126	14.1471
6.00445	5.73571	7.76733	8.82442	8.87168	8.50376	7.81174	7.19367	16.4394	40.2136	55.1512	41.6087	24.96	18.7451	15.4415	13.4714
6.28853	6.08179	8.20996	9.19393	9.11936	8.68593	7.9693	7.33999	17.4581	41.3833	56.4246	41.5268	24.6671	18.4068	15.1893	13.2527
6.51072	6.29167	8.48956	9.43721	9.35292	8.9697	8.21863	7.54372	17.3968	41.2778	57.0671	40.6842	23.5617	17.691	14.5829	12.5158
6.542	6.4409	8.73802	9.67162	9.45265	8.98434	8.27141	7.65116	18.3677	43.0758	58.8757	41.126	22.9497	16.6336	13.5858	11.6964
7.04847	7.32066	9.75216	10.4374	9.74318	9.06068	8.33932	7.75096	19.0658	43.6924	58.2066	40.1513	22.1394	15.9828	12.9741	11.2708
7.41954	8.13947	11.1501	11.6494	10.4542	9.47079	8.68528	8.00094	19.0659	43.1706	57.0553	38.1609	20.4272	14.9236	12.3082	10.729
7.59001	8.62488	11.8541	12.2495	10.9986	10.0293	9.18297	8.43523	19.2167	43.336	56.229	36.1495	18.5716	13.598	11.3663	10.0982
7.89847	9.21383	12.6063	12.7707	11.7037	10.7768	9.83874	8.93381	19.3745	43.3331	55.6718	35.0755	17.8529	12.9412	10.662	9.47747
8.22191	9.9683	13.7619	13.8655	12.408	11.1198	10.0147	9.06497	19.3831	43.5444	56.0441	34.6344	17.2424	11.9794	9.84835	8.84713
8.4438	11.022	15.4309	15.4531	13.3041	11.6296	10.4319	9.47469	19.3602	43.6766	56.5296	34.6322	16.8731	11.5594	9.48791	8.50598
8.89797	12.1506	16.7463	16.5259	14.283	12.3661	10.9062	9.81895	19.5306	42.0658	54.8178	33.8918	16.1147	10.8671	9.15106	8.28117
9.30444	13.2689	18.6236	18.3112	15.3402	12.8371	11.1543	10.0618	18.5965	40.4753	52.8959	32.4721	15.148	10.2345	8.7393	7.94884
9.34805	14.0689	19.9477	19.5527	16.2268	13.3787	11.5569	10.3846	18.545	40.279	51.5772	31.3117	14.4862	9.64069	8.0581	7.38784
9.61977	15.1693	21.8032	21.0326	17.0893	14.089	12.2441	10.9554	17.9378	38.4052	47.6501	28.8541	13.5286	9.10977	7.7246	7.19092
9.66376	15.835	23.0569	22.6487	18.6257	15.4313	13.2352	11.6582	16.8131	35.8141	44.5938	26.6294	12.5573	8.68221	7.39221	6.86732
10.0753	16.5839	24.2797	24.3464	19.9409	16.4684	14.0832	12.4515	16.2664	34.4726	42.4845	25.3794	12.0226	8.26229	6.92866	6.41209
10.37	17.6135	26.1515	26.3932	21.4197	17.6155	15.0025	13.4721	15.9829	32.787	39.034	23.7091	11.2611	7.69322	6.47696	6.02952
10.6572	18.4292	27.4198	27.7924	22.6992	18.7544	15.9757	14.4548	14.894	29.63	35.1923	21.4295	10.3018	6.99876	5.93302	5.62019
10.9338	19.1238	28.6763	29.3589	24.4887	20.5993	17.3266	15.8535	14.3004	27.3777	32.6859	19.8201	9.53892	6.58046	5.61236	5.3856
11.0884	19.3832	29.3875	30.5892	26.0284	22.1692	18.6835	17.2806	13.9856	25.2016	28.8163	17.6719	8.62934	6.05669	5.2685	5.10897
11.1926	19.8612	30.8815	32.7539	28.2974	24.5917	20.6057	18.5748	13.3818	22.6642	24.8443	15.2917	7.78846	5.65596	4.85055	4.69318
11.1174	19.6533	30.9396	33.5584	30.1654	27.1561	22.629	20.3078	13.182	21.1251	21.8216	13.7188	7.10939	5.13882	4.35725	4.39378
11.113	19.3491	30.8062	34.6505	32.5977	30.1404	24.8328	22.1346	12.53	18.6922	19.1693	12.0797	6.54494	4.84264	4.12261	4.1863
11.1803	19.0607	30.5836	35.5289	34.9329	33.3659	27.5565	24.4986	12.0235	16.1256	16.3963	10.5668	5.84626	4.53969	4.06131	4.17184
11.2436	19.011	30.571	36.1729	36.7477	35.8302	29.547	26.5091	11.6528	13.9926	14.1239	9.5485	5.46286	4.32213	3.95277	4.16344
11.2771	18.9789	30.8012	37.1243	39.2943	39.4377	32.7392	29.1934	11.5263	12.4115	11.8595	8.63293	5.09626	4.18633	3.92263	4.15885
11.3249	19.3888	31.4937	38.217	41.5101	42.6401	35.5186	31.2623	11.5819	10.9914	10.2379	7.69107	4.70768	4.11171	3.92241	4.18154
11.5538	19.6806	32.349	39.994	44.1618	45.9003	39.0405	35.0265	11.4734	9.50835	8.86887	6.93376	4.41336	4.05566	3.92879	4.19771
12.0425	20.4936	33.8849	43.3743	48.7709	50.3901	43.1026	38.4575	11.5168	8.791	8.34233	6.71613	4.34478	4.09474	3.96835	4.16361
12.6538	21.2834	35.3988	46.0978	53.0126	55.258	47.8451	43.2368	11.838	8.4224	7.67286	6.39416	4.31643	4.13945	3.94969	4.18944
13.5622	22.043	36.6619	49.0096	57.516	60.4718	52.8128	47.0378	11.7559	7.89866	7.28672	6.31897	4.40036	4.17288	3.99742	4.21068
14.0441	22.7674	38.3962	52.5448	62.5091	65.8019	57.582	50.7884	11.6475	7.59494	7.11305	6.28026	4.46798	4.27263	4.13841	4.28414
15.1577	24.4412	41.2799	56.9701	67.7654	70.7379	61.9317	54.6652	11.5751	7.45404	6.91743	6.13467	4.44938	4.27629	4.25105	4.34812
16.0021	26.1326	44.7314	61.994	73.0748	75.9392	66.4541	58.5245	11.5582	7.46809	6.92128	6.10267	4.44033	4.3135	4.3743	4.40908
17.6089	28.5321	49.4585	69.4189	79.5671	80.2615	69.5768	60.7963	11.5171	7.69296	7.14718	6.23113	4.48687	4.31616	4.51658	4.34797

## Sheet: C08
li 1	li 2	li 3	li 4	li 5	l 6	li 7	li 8	re 1	re 2	re 3	re 4	re 5	re 6	re 7	re 8
18.5964	29.585	41.279	41.484	33.2736	34.8795	40.4096	31.1481	11.4593	12.159	9.01074	7.86706	4.82836	4.54123	3.70211	3.38388
20.4165	33.998	48.3135	47.9437	36.9434	38.6377	44.8098	34.7305	11.1555	11.6406	8.30972	7.2303	4.53828	4.4239	3.59872	3.29224
22.6787	38.9886	55.9835	54.6827	40.8587	43.009	50.4622	39.0641	11.0726	11.399	7.99147	6.93818	4.46307	4.43488	3.54053	3.24138
25.5619	45.493	65.1153	61.6748	44.1976	46.9307	55.9284	43.8762	11.0225	11.1619	7.62935	6.55102	4.27146	4.32575	3.43886	3.20049
29.5702	53.3989	75.9254	70.2134	48.3688	51.2716	61.0495	48.9579	10.8345	10.8232	7.13406	6.00968	4.04872	4.24505	3.39743	3.20353
31.665	57.9755	83.34	76.8019	51.4444	54.3804	64.7272	52.6669	10.778	10.6026	6.77187	5.65236	3.84368	4.16727	3.35982	3.18779
33.2012	61.4897	88.7926	80.9493	54.4505	59.7765	72.1871	57.9105	10.7645	10.4691	6.61549	5.46308	3.72259	4.09417	3.35561	3.1978
35.6688	66.0114	95.2998	86.4452	57.9081	63.6223	76.7105	61.756	10.9024	10.5019	6.56669	5.27	3.67606	4.14537	3.39779	3.24177
37.7634	69.8648	100.965	90.9949	61.8388	68.4849	82.7606	66.8415	11.0582	10.5594	6.58483	5.24104	3.66937	4.18174	3.42286	3.26391
41.0355	76.4742	111.051	98.4464	64.7793	70.7754	84.9504	68.2849	11.1396	10.6331	6.62891	5.22913	3.68382	4.22608	3.4532	3.29184
43.6097	81.5561	118.56	103.862	66.5391	72.6195	87.4628	70.8558	11.4153	10.7483	6.66899	5.2186	3.62689	4.1812	3.48142	3.34612
47.1082	86.2739	124.721	108.711	68.83	73.9193	88.7749	72.7898	11.7122	10.9487	6.7777	5.30259	3.69053	4.23566	3.54916	3.42595
49.8499	90.6854	130.826	114.543	71.9013	75.4042	89.8722	72.64	12.4214	11.2016	7.06718	5.46526	3.79353	4.33285	3.61659	3.45557
52.2386	93.0922	132.999	115.875	71.3268	73.8466	88.0357	70.3478	12.7516	11.3099	7.23958	5.56055	3.81128	4.32134	3.60946	3.50008
56.1703	96.2957	135.039	118.712	72.6782	73.3445	87.2586	69.6777	13.3961	11.673	7.55244	5.71801	3.89033	4.36508	3.59531	3.56496
59.5256	98.7501	136.631	120.483	73.0451	70.723	83.3943	67.0632	13.6092	11.7637	7.69181	5.83006	3.90691	4.34856	3.57832	3.65317
64.7691	102.409	137.618	120.783	72.0993	67.6381	79.2276	63.3969	13.7529	11.7115	7.71547	5.87975	3.90658	4.31689	3.54675	3.75591
70.2876	105.74	137.262	119.714	69.5535	62.8563	72.8429	58.6401	13.8618	11.7991	7.74565	5.85834	3.85252	4.22557	3.46814	3.79257
78.478	111.52	138.736	120.314	68.3248	59.8811	69.2583	55.8029	14.2331	11.9515	7.80992	5.83029	3.82015	4.16225	3.39688	3.96175
85.4458	117.254	141.214	120.986	66.6795	56.1011	63.776	50.9432	14.3994	12.0126	7.85647	5.83411	3.76375	4.11249	3.3333	4.13952
93.9203	125.976	148.853	125.82	66.9067	53.1801	58.4416	46.0745	14.257	12.1076	8.02046	5.82121	3.7054	4.02367	3.24376	4.26008
105.521	134.669	153.167	127.559	66.0619	50.9545	54.3169	43.4501	14.4597	12.7645	8.42063	5.89348	3.66599	3.97407	3.21255	4.32867
113.94	141.961	157.477	129.226	65.3874	49.0543	51.0778	41.0646	14.7651	13.2098	8.5745	5.96511	3.69208	4.01107	3.21881	4.40847
120.092	147.305	160.628	128.772	64.0621	48.4832	49.4045	39.9295	15.5729	14.3482	9.13282	6.13165	3.71486	4.00311	3.23256	4.48097
127.019	152.924	164.199	129.682	63.4644	47.0964	46.5329	37.7143	16.5421	15.5799	9.72074	6.37881	3.84276	4.0385	3.24004	4.51754
131.832	157.689	167.658	130.651	63.1339	46.8905	45.971	37.3055	17.9357	17.6456	10.9655	6.92278	3.9896	4.10779	3.28902	4.50308
136.785	161.883	170.204	131.193	62.7915	46.24	45.0042	36.1707	20.6925	20.6859	12.8528	7.73052	4.22908	4.20072	3.33521	4.45502
137.568	160.949	166.836	126.775	60.6138	45.5244	44.2765	35.2718	22.6447	23.137	14.3114	8.27288	4.34634	4.1909	3.33609	4.25122
138.589	160.655	164.377	123.795	59.0942	44.6286	43.3574	34.0909	25.2529	25.8318	15.7619	8.86468	4.50774	4.19885	3.32137	4.07173
138.419	158.245	157.603	116.917	55.9013	42.8975	41.5139	32.4991	27.7842	28.6097	17.1539	9.3557	4.59636	4.19694	3.33021	3.85414
136.328	155.462	153.518	112.147	53.1994	40.9869	39.8183	30.7751	31.1406	32.9078	19.6917	10.279	4.81675	4.17671	3.29411	3.65309
134.641	153.209	150.106	107.991	50.9064	39.3688	38.731	29.6415	38.0927	40.6023	24.0445	11.9062	5.30185	4.26173	3.26594	3.50334
134.165	151.445	147.3	105.3	49.2038	37.4422	36.7335	27.4681	44.3043	46.6476	27.0601	12.9365	5.56247	4.34207	3.27955	3.32064
132.128	150.573	147.449	105.053	47.7799	35.8316	35.1788	26.0898	51.474	53.605	30.5982	14.3432	5.9946	4.51605	3.30084	3.12567
132.136	149.949	145.966	103.855	46.7018	34.3549	33.238	24.5082	57.5036	58.8859	33.3068	15.3827	6.34798	4.69265	3.36002	3.06074
134.882	149.805	143.97	102.107	45.636	33.3519	31.98	23.773	63.2664	63.7913	35.828	16.2678	6.60229	4.80822	3.35872	3.01446
134.808	148.372	142.263	101.392	45.6536	32.9943	31.5262	23.9885	68.37	67.8773	37.6351	16.9854	6.8436	4.93428	3.3803	2.99098
137.298	149.507	141.993	100.426	45.2208	32.4742	30.7828	24.1709	73.5605	72.3844	39.9098	17.9016	7.17591	5.11008	3.43245	3.0393
135.29	147.792	141.52	100.302	44.9249	32.353	30.5861	24.5729	75.7364	73.4284	40.31	18.1079	7.2562	5.17729	3.44606	3.03802
135.64	147.486	139.675	98.751	44.8698	32.4214	30.3544	24.9803	76.3324	73.0266	39.7841	17.885	7.22208	5.21747	3.47191	3.09525
134.05	145.097	137.863	98.52	45.137	32.766	30.4101	25.4293	74.0564	69.5639	37.685	17.0666	6.96542	5.1408	3.46907	3.10596
133.048	145.711	139.446	99.5571	45.1853	32.5726	29.9415	25.5747	72.602	66.7603	36.081	16.6059	6.88208	5.16327	3.52825	3.16351
131.527	143.555	136.69	97.456	44.976	32.6378	29.8428	25.5444	69.5716	62.9194	33.8217	15.6057	6.52204	4.99749	3.51217	3.21579
127.421	141.297	137.16	97.9557	44.811	32.75	29.9932	25.5168	66.275	58.9524	31.5417	14.6912	6.21321	4.83535	3.50647	3.26518
126.419	141.447	137.198	97.5211	44.866	32.8783	30.1555	25.253	62.2882	54.2313	28.667	13.5309	5.83796	4.71012	3.52237	3.30666
130.989	146.174	141.108	99.3123	44.3497	32.242	29.4665	24.2113	56.6996	48.3326	25.3548	12.2303	5.43914	4.59869	3.57121	3.35717
134.333	148.326	142.144	99.7127	44.5459	31.8491	28.7761	23.471	49.8698	40.9458	21.403	10.6929	4.95706	4.43286	3.5882	3.38117
139.201	151.034	143.479	100.676	44.928	31.5675	28.1902	22.7624	45.7173	37.0067	19.403	9.87921	4.71145	4.40604	3.67543	3.45365
139.337	151.656	143.58	100.494	44.6813	30.7813	27.1398	21.4655	41.7239	33.368	17.441	9.06672	4.39111	4.29533	3.70165	3.43393
144.349	155.552	144.615	100.625	44.7329	30.4682	26.6403	20.9123	38.0158	30.0137	15.6458	8.36087	4.18544	4.25368	3.7507	3.47921
147.926	159.027	146.631	100.671	44.2489	29.7945	25.8286	20.4267	32.982	25.8128	13.4382	7.55002	3.90091	4.18914	3.81028	3.55407
151.188	161.637	148.11	100.893	43.8888	28.9775	24.9509	19.7807	28.3524	22.5465	11.7135	7.02561	3.79733	4.26739	3.91432	3.63442
155.727	163.951	148.198	100.907	43.9107	28.5039	24.1958	19.1296	24.768	20.0922	10.6724	6.74091	3.73292	4.32529	3.99416	3.72171
156.791	164.14	147.285	100.181	43.5171	27.983	23.7111	18.7724	21.4531	18.4673	9.97859	6.67272	3.78661	4.49032	4.13404	3.81821
154.638	161.889	145.151	98.7833	43.5378	27.9665	23.7985	18.5923	18.3589	17.5065	9.49365	6.68337	3.76673	4.60567	4.26	3.94755
155.568	160.526	142.966	97.2746	43.6979	28.4012	23.9161	18.3597	16.8123	17.3481	9.43198	7.00364	3.81285	4.64243	4.34337	3.998
158.853	162.404	142.282	95.6082	43.0141	28.2611	23.9685	18.2596	15.8658	17.1155	9.48551	7.31732	3.90598	4.77079	4.46343	4.07037
161.9	164.114	142.617	94.8891	42.3245	27.6874	23.5121	17.7351	15.1659	16.9778	9.43951	7.44426	3.93109	4.92425	4.62848	4.25161
161.272	162.947	142.372	94.38	41.6708	27.3405	23.2833	17.3267	14.449	16.7835	9.36387	7.59173	4.00147	5.10234	4.75845	4.35813
160.338	161.269	140.843	93.2282	41.1397	27.0506	23.068	17.1358	14.2506	17.0522	9.58109	7.76397	4.03586	5.08493	4.79322	4.50739
163.259	162.601	139.648	91.6186	40.9121	27.3355	23.5904	17.6104	13.7061	16.8191	9.73899	7.96791	4.08491	5.20163	4.91962	4.60546
162.238	161.801	140.013	91.9602	41.0444	27.2744	23.5474	17.658	13.3361	16.5042	9.78218	8.03303	4.09542	5.39893	5.0971	4.76427
162.772	161.383	139.827	91.7679	41.1324	27.0249	23.1818	17.3978	12.8636	15.7021	9.71421	8.12623	4.08504	5.47386	5.19383	4.9089
162.276	161.796	140.606	92.0778	41.2883	26.8006	22.7641	17.2677	12.5235	14.7478	9.67584	8.068	4.10193	5.55418	5.29894	5.02939
158.492	158.54	137.503	90.0727	40.5735	26.0986	22.3594	17.1823	12.6972	14.2552	9.88524	8.11767	4.17525	5.65083	5.39888	5.2005
156.781	157.752	136.683	89.4636	40.3137	25.9258	22.3229	17.3508	12.9724	14.2388	10.0465	8.10811	4.22471	5.73672	5.48684	5.26537
156.458	157.631	135.896	88.8457	40.3742	25.9577	22.4587	17.57	13.1601	14.3521	10.7412	8.70247	4.46254	5.91389	5.6448	5.40628
155.941	156.61	133.933	87.5384	40.5505	26.3117	22.7481	17.6032	13.3317	14.6786	11.8548	9.4924	4.73638	6.121	5.82317	5.54687
157.366	155.522	131.618	86.182	40.9658	26.4859	22.6167	17.3471	14.6638	15.8157	13.1607	10.2332	5.05987	6.65053	6.21497	5.82989
156.025	155.368	131.819	86.197	40.8655	26.1527	22.0923	17.1421	15.6278	17.0345	14.4934	11.0979	5.47644	7.11131	6.55823	6.12772
155.945	157.169	132.648	86.3908	40.7422	25.7588	21.5726	16.7257	16.5386	17.9378	15.6361	12.1651	5.72609	7.28422	6.75873	6.32775
155.517	157.532	132.601	86.2287	40.6331	25.6079	21.3935	16.6792	17.1787	18.8055	17.301	13.4362	6.18776	7.73429	7.14314	6.6201
158.909	159.574	132.432	85.292	39.5546	24.8273	21.0815	16.9309	17.6244	19.8495	19.0582	14.8235	6.90631	8.35587	7.64206	6.92231
165.236	163.621	132.434	83.9598	38.4952	24.1235	20.3949	16.7522	18.8687	21.481	21.0452	16.2473	7.61026	9.06048	8.30029	7.50769
166.613	163.323	130.033	82.0799	37.7417	23.3782	19.6526	16.5464	19.6407	22.5645	22.4921	17.4709	8.28048	9.83574	8.88868	8.08328
164.117	159.917	127.33	80.3369	36.8276	22.7812	19.1855	16.6084	21.2461	24.5029	24.5447	19.072	9.08542	10.7084	9.67554	8.8332
163.709	159.3	125.056	77.8643	34.9788	21.3558	18.3011	16.4268	21.9824	25.7987	26.1764	20.2517	9.58992	11.1953	10.1703	9.36316
159.43	156.744	122.881	76.2266	33.9653	20.5485	17.8335	16.4241	21.9737	26.5668	27.6539	21.5305	10.1958	11.9124	10.9113	10.0824
157.654	154.584	119.319	73.1757	32.4165	19.7461	17.4292	16.4926	23.6454	28.9481	30.0288	23.1787	10.7456	12.6065	11.6465	10.7365
155.097	150.931	114.013	69.0101	30.4834	18.8537	17.0015	16.6478	24.7816	31.1943	32.8534	25.3679	11.8035	13.9706	12.9217	11.9393
154.885	149.958	111.169	66.2733	28.986	17.9816	16.4396	16.6584	26.5324	32.9085	34.0504	26.2443	12.6788	15.5076	14.3352	13.2681
148.73	144.292	107.328	64.1889	28.1327	17.3146	15.93	16.0422	27.8436	34.5031	35.7803	27.5301	13.1341	16.694	15.7623	14.8077
137.522	135.341	102.012	61.6244	27.1793	16.6968	15.4914	15.7254	27.813	35.0016	36.695	28.4421	13.6845	18.2284	17.4828	16.4821
128.022	126.555	96.3155	57.9748	25.3505	15.585	14.7813	15.0724	27.3551	35.1072	37.5169	29.3252	14.4829	19.8423	19.1953	18.1681
123.574	123.424	93.4532	55.911	24.1386	14.7163	14.2068	14.3349	25.5501	33.8813	37.0851	29.1843	14.8372	21.3061	20.9832	20.0098
115.391	115.014	86.9109	52.0351	22.5735	14.1497	13.8934	13.9284	24.6089	33.2078	36.7628	29.3317	15.7138	23.4946	23.0722	21.8721
106.761	104.894	79.3268	47.7602	21.069	13.6558	13.5406	13.2564	23.6654	32.0586	36.0786	29.3293	16.3293	25.3385	25.1861	24.1022
93.6748	91.5943	69.9736	43.013	19.2744	12.5617	12.6996	12.2309	21.7045	29.8751	34.176	28.2729	16.9549	27.5401	27.627	26.4692
84.3488	81.7751	63.6673	39.8648	18.1827	11.8297	11.9434	11.25	19.2503	27.1989	31.5556	26.4983	17.2071	29.3129	29.891	28.9104
71.0822	70.0976	56.3558	36.1364	17.0967	11.3453	11.4912	10.446	17.0784	25.3692	30.4513	26.1981	17.9707	30.9685	31.8014	30.817
64.1403	63.5971	51.235	33.0773	15.9049	10.7348	11.0032	9.72991	14.9106	23.4105	28.951	25.564	18.5087	32.3504	33.4997	32.6675
60.6193	59.8589	47.8984	30.4678	14.6131	10.039	10.4863	9.04268	13.2362	20.9223	26.8616	24.2755	18.6168	32.9982	34.5632	33.9597
54.7674	55.2168	45.095	28.9562	13.618	9.34527	9.89473	8.43238	11.9963	19.7713	25.5556	23.3537	18.513	33.2667	35.0926	34.7048
48.361	49.2964	40.819	26.6493	12.6461	8.73226	9.36826	7.84254	11.4691	19.5239	25.647	23.3979	18.6543	33.7266	35.6461	35.2441
41.9395	43.3151	36.5817	24.3431	11.7162	8.0737	8.67781	7.29916	10.8499	18.9197	25.3386	23.3861	18.7365	33.9303	36.3129	36.2745
38.6281	40.146	33.6606	22.4017	11.0663	7.56636	8.03958	6.82183	10.5811	18.4441	24.6864	22.9153	18.7134	33.5118	36.0702	36.3354
35.1237	36.1583	29.627	19.6116	9.93544	7.0024	7.54086	6.39633	10.8152	18.7506	25.0354	23.2762	19.3097	34.5924	37.431	38.0954
32.7492	33.8747	27.6471	18.354	9.51751	6.7998	7.2406	6.09446	11.1347	19.6451	26.4348	24.6631	19.9494	35.1983	38.3338	39.4874
30.4148	31.3711	25.3437	16.7257	8.81846	6.43164	6.84184	5.80468	11.4828	20.1207	27.5989	26.1667	20.986	36.9283	40.3391	41.6582
27.158	27.896	22.4079	14.9529	8.15633	5.97653	6.27728	5.35192	12.0487	21.3306	29.4749	28.8705	23.2857	39.2485	42.5475	43.7683
24.5172	25.1337	20.6478	14.1403	7.93689	5.72466	5.845	5.12849	12.7127	22.5527	32.1332	32.1567	26.6311	44.1545	47.8443	49.3734
23.0652	23.9998	19.7958	13.616	7.64107	5.44762	5.50382	4.89552	13.6129	23.9635	34.9746	36.8308	30.8638	48.3318	51.5531	52.81
22.022	23.0539	18.9429	12.9743	7.37979	5.27825	5.21963	4.70437	14.4064	25.5764	38.6968	42.0915	34.9505	51.9488	55.3353	56.9618
22.6448	23.3214	18.8658	12.7887	7.18778	5.11327	5.04074	4.6251	15.3288	27.2524	41.5833	46.6378	39.1346	57.0027	60.0324	61.4954
22.4004	22.9376	18.4178	12.3209	6.78094	4.85532	4.78383	4.54489	16.8832	29.8124	46.1589	51.6034	42.2789	60.6916	63.9426	65.5234
22.1934	22.5302	17.6793	11.5623	6.33474	4.57021	4.61082	4.63337	18.6423	32.6641	49.7769	56.472	45.8378	63.9129	67.2059	68.8343
21.6707	22.0262	17.2711	11.2549	6.10366	4.3644	4.47553	4.61481	20.1644	35.2528	53.4189	61.4485	49.7292	68.0062	71.1884	72.7571
20.6298	20.9406	16.4372	10.652	5.81914	4.27175	4.42489	4.71119	22.1932	38.0533	55.7302	64.2961	51.9786	70.8882	74.0366	75.6414
19.6498	19.8243	15.3916	9.94955	5.58648	4.15723	4.35833	4.80002	23.4696	40.1631	57.8358	66.9231	53.9303	73.8124	77.379	79.6082
19.0473	19.0774	14.656	9.33074	5.30147	4.1327	4.414	4.9477	24.236	41.2883	60.0034	70.4569	56.7544	76.5462	80.0214	82.6138
18.569	18.3217	14.0047	8.95399	5.15405	4.09182	4.44335	5.27801	25.174	43.3815	63.4577	74.6124	59.7366	79.6465	82.4685	85.0551
17.0584	16.7345	13.0648	8.52958	4.99571	4.05063	4.48195	5.61484	26.0987	44.7678	65.2183	76.8327	61.3472	81.932	84.8386	87.8232
16.2817	15.831	12.2086	7.96539	4.83931	4.04639	4.53868	5.91911	27.5345	46.6895	67.9842	80.5176	63.1674	82.1863	84.731	88.2871
15.9704	15.2794	11.6252	7.5507	4.66941	3.98527	4.55247	6.33068	28.5954	48.0949	68.8517	81.9256	64.6536	84.4292	86.5843	89.8651
16.477	15.4656	11.6243	7.53981	4.65991	3.98967	4.58698	6.85177	29.6372	49.2364	69.9955	82.8133	64.5427	84.4463	85.9201	88.8583
16.8634	15.5144	11.6216	7.60157	4.68711	4.0124	4.61075	7.28127	30.0392	49.6232	70.4246	82.9974	63.8307	82.7091	83.5436	86.4583
18.0008	16.401	12.1653	7.86863	4.76274	4.03566	4.56609	7.72426	30.2772	49.5354	70.8196	83.3116	62.9515	80.0874	80.3076	83.0476
18.6971	16.9587	12.4952	8.01938	4.77772	4.00421	4.48456	8.37327	30.5001	49.4493	69.5852	81.8291	61.2687	76.4907	75.4607	77.3029
18.7883	17.1636	12.6689	8.0868	4.76099	3.98209	4.39844	8.74448	31.7784	51.0728	68.72	79.204	58.2488	72.492	71.0514	72.4559
18.7933	17.2826	12.8067	8.18803	4.76308	3.95779	4.30459	9.0118	33.0786	52.411	67.2328	75.5878	54.0545	67.5668	66.1885	67.1101
19.0428	17.7456	13.0625	8.30386	4.78431	3.90396	4.17316	9.53339	34.9187	54.2321	66.2552	72.7602	50.8002	63.8617	61.6747	61.1117
19.111	17.8351	13.1398	8.31597	4.77114	3.85608	4.04645	10.1133	36.3696	56.0269	66.0326	71.0757	48.2465	61.4599	59.2044	57.5182
19.5417	18.5313	13.5433	8.4614	4.80747	3.86254	4.05901	10.4449	38.4999	57.907	66.0912	69.9026	46.8661	59.0077	55.9377	53.3667
19.7641	19.2561	14.025	8.60202	4.8462	3.81995	4.01535	11.0687	43.5449	62.5485	66.7456	68.6924	46.6103	58.1285	53.8783	50.2322
22.1941	22.0559	15.8972	9.48529	5.17012	3.86147	4.02156	11.5219	48.754	66.7037	66.4563	67.1217	46.4093	58.5397	53.5651	49.0522
24.9644	25.3514	18.0486	10.3662	5.44185	3.88771	4.0466	11.9105	53.5353	70.6616	67.1972	66.6815	46.1801	58.1621	53.0888	48.2899
28.6773	29.4973	20.6025	11.4369	5.74498	3.9571	4.08482	12.177	57.4497	73.4671	67.9004	66.9383	46.533	57.97	52.1988	47.0085
30.7241	31.8035	22.1529	12.1676	5.99331	4.02362	4.12561	12.514	62.2501	77.2671	68.8369	66.9397	46.6482	57.4728	51.4698	46.136
33.1382	34.0185	23.5656	12.8009	6.24674	4.06178	4.11327	12.5433	66.0708	79.662	68.4125	65.6836	45.8859	55.9731	49.9965	44.6505
35.1004	36.0789	24.8777	13.351	6.33957	4.04034	4.07041	12.1581	68.4373	81.0435	67.8359	63.9498	44.6551	54.7727	48.9257	43.3687
37.0045	38.2528	26.2242	13.9288	6.46551	4.0323	4.04578	11.7712	71.3603	82.3926	66.8026	61.9029	43.6998	53.5981	47.3251	41.3165
39.1315	40.6021	27.804	14.6611	6.62184	4.05337	3.95546	11.1906	72.137	82.068	64.942	59.1888	41.5372	50.3872	43.7015	37.5307
40.3607	41.4567	28.2364	14.8333	6.62052	4.02323	3.84011	10.2823	71.3907	80.3183	61.9559	55.9752	39.1111	47.5014	41.5493	35.8463
41.6854	42.0755	28.4117	14.7645	6.42911	3.91026	3.64489	9.44205	70.8802	79.2385	60.2878	53.6467	37.0341	44.7445	38.8739	33.347
40.5832	40.4422	27.3172	14.3041	6.24477	3.81953	3.53549	8.58571	69.7355	78.3992	59.6209	52.7278	36.1596	42.9441	36.947	31.3759
40.3559	39.4442	26.5266	13.9006	6.05061	3.74159	3.46041	7.69844	68.8847	77.5387	58.9774	51.5543	34.5176	40.9218	35.3078	29.8939
41.3505	39.85	26.7498	14.0325	6.00274	3.70884	3.40159	7.23017	68.5479	77.0316	58.2369	50.3704	33.0423	39.1409	33.9704	28.8491
41.2651	39.6443	26.3547	13.7838	5.85542	3.66848	3.36649	6.88499	68.2412	76.6327	57.4283	49.4972	32.2123	38.1654	33.0555	27.9412
40.4315	38.4921	25.6335	13.5214	5.79657	3.68197	3.38107	6.8327	69.4135	76.7456	56.2161	47.9695	31.7074	37.5295	32.4863	27.5239
38.8858	36.4558	24.1406	12.8145	5.54957	3.60034	3.30682	7.33299	68.8741	76.5148	55.468	47.2178	30.9328	36.7582	32.1175	27.3337
36.3637	33.6576	22.3784	12.0481	5.30802	3.53117	3.28247	7.83217	68.9032	75.7934	54.397	46.0411	30.5704	36.8051	32.3441	27.579
33.5368	30.8478	20.7525	11.3532	5.09872	3.46928	3.26262	8.43653	71.0756	78.1228	55.4236	46.4297	30.6323	36.1924	31.4468	26.6753
30.5529	28.0973	19.2587	10.7238	4.87611	3.41927	3.27333	9.0859	72.7671	79.9119	56.3529	46.7937	30.9831	36.6876	32.1939	27.4756
27.6823	25.8005	17.9503	10.1179	4.64342	3.35758	3.28596	9.48445	73.2661	79.7798	55.6519	46.3723	31.6654	38.0027	33.0292	28.0127
23.6075	22.3831	16.0635	9.34452	4.44198	3.34063	3.33602	9.69802	74.2953	81.0895	56.5915	47.1471	32.3207	38.7243	33.084	27.8089
19.8794	19.0039	14.1047	8.49208	4.13447	3.23212	3.30914	9.68676	75.371	83.0609	57.4771	48.0741	33.1876	39.3468	33.0066	27.3713
16.1653	15.3386	12.0705	7.63942	3.84391	3.15006	3.29871	9.60069	76.6218	84.1048	58.3997	49.2073	34.1911	39.6028	32.2848	26.4956
14.3583	13.7356	11.2625	7.30708	3.78852	3.20416	3.38319	9.32686	80.6925	87.9821	61.3191	51.6913	35.4503	40.3059	32.2366	26.1482
12.9016	12.5023	10.7164	7.16468	3.78674	3.27633	3.47044	8.73501	83.5219	91.1898	63.1095	52.7711	36.2554	40.4349	31.5581	25.2902
11.586	11.5897	10.307	7.0212	3.7505	3.35484	3.56659	8.2198	85.5348	92.1239	63.3724	53.3253	36.4136	39.9496	30.6312	24.1387
10.7957	10.9839	10.0684	7.00001	3.74265	3.37971	3.61408	7.47317	87.0556	92.4171	62.5199	52.4103	36.6723	40.066	30.3389	23.7609
10.1165	10.3362	9.68174	6.88371	3.77404	3.43358	3.68405	6.58727	86.9727	91.4808	62.0144	51.9602	36.478	39.4501	29.2139	22.4583
9.51726	9.8823	9.64453	7.05955	3.83449	3.47717	3.73356	6.05355	87.3786	91.9851	62.5184	51.2818	36.0221	38.7651	28.4568	21.6733
9.11485	9.59494	9.6521	7.1842	3.85364	3.51377	3.80203	5.59778	86.5345	90.7826	61.9576	50.6202	35.6589	38.0921	27.8519	20.9917
8.74288	9.38522	9.93879	7.52997	3.97345	3.56712	3.87548	5.11621	86.0179	89.6651	61.5531	50.1693	35.3981	37.863	27.3297	20.2926
8.35646	9.16438	10.0121	7.70423	4.08229	3.663	3.9577	4.7383	87.8508	91.0545	61.4548	49.7028	34.7038	36.9779	26.4893	19.4161
8.00985	9.06531	10.112	7.88672	4.14537	3.70703	4.01932	4.56805	85.6096	89.5962	59.6543	48.206	34.3152	36.0971	25.2213	18.1401
7.83722	8.94061	9.98748	7.84177	4.15849	3.71342	4.06033	4.35956	85.3678	88.5114	58.4788	47.2338	33.3987	34.7249	23.8589	16.9134
7.76644	8.87116	9.95752	7.89659	4.19613	3.78763	4.17952	4.32411	83.5712	86.845	58.0368	47.2922	33.5921	34.4575	23.3327	16.364
7.77092	8.91429	10.018	7.98179	4.29835	3.91967	4.34188	4.26236	83.9358	87.4672	58.597	47.9051	33.1607	33.243	22.1433	15.267
7.747	8.7616	9.8454	7.90543	4.29847	4.01133	4.49559	4.28118	85.2934	88.9005	59.247	48.1226	32.8507	32.5245	21.3558	14.4613
7.72602	8.64095	9.58486	7.70329	4.32117	4.1185	4.61765	4.34402	85.9962	89.6842	59.4863	48.1882	32.2697	31.7964	20.6787	13.7705
7.6313	8.48299	9.31979	7.52842	4.35452	4.2233	4.74421	4.40281	86.2016	90.5671	59.8689	47.8632	31.6884	31.4183	20.2611	13.201
7.50522	8.3844	9.20834	7.5944	4.4642	4.30817	4.85549	4.49909	85.3988	90.1751	59.6928	47.6776	31.0047	30.2907	19.5336	12.6285
7.47093	8.35575	9.25764	7.79386	4.56349	4.39962	4.98866	4.68191	85.3536	89.9567	59.9405	47.76	30.9067	30.0389	19.2534	12.279
7.56989	8.50554	9.49157	8.01111	4.71225	4.55486	5.18645	4.82298	84.1414	88.7829	59.9614	47.5885	30.9504	29.8089	18.9225	11.9623
7.73735	8.87453	10.1276	8.68469	5.05621	4.67505	5.27839	4.94606	83.4476	88.4379	59.2875	46.78	31.2132	30.3231	19.1021	11.9198
8.14844	9.63638	11.1731	9.63849	5.46028	4.83242	5.40486	5.02076	84.6314	88.8575	59.0745	46.319	30.9787	30.218	18.8779	11.5654
8.29942	10.196	12.1799	10.5838	5.93597	5.05898	5.57781	5.12395	83.4253	87.1749	57.6982	45.548	30.8885	30.1376	18.7602	11.4449
8.92088	11.3478	13.8804	12.1153	6.50498	5.39809	5.90339	5.34467	80.2645	84.5724	55.3246	44.2918	30.9395	30.4024	18.8617	11.3799
9.41074	12.1573	15.1184	13.2103	6.97558	5.76356	6.1855	5.46186	76.95	81.6398	53.7786	43.9598	31.3061	30.4071	18.8266	11.3523
9.91961	13.1129	16.5877	14.516	7.41235	6.13054	6.56005	5.78045	74.8285	79.6334	52.5075	43.126	31.112	29.8305	18.2722	11.0486
10.3244	13.9272	17.7616	15.5931	7.84611	6.501	6.92403	6.05276	73.1113	77.0963	51.4284	42.5173	31.2849	29.7685	18.0575	10.9057
10.4999	14.43	18.656	16.4024	8.06767	6.62498	7.06136	6.09381	70.1792	73.0681	49.4178	41.3537	31.2447	29.5269	17.686	10.5915
10.7008	14.7627	19.2932	17.1215	8.43416	6.82687	7.25537	6.29973	67.1217	69.7522	47.9842	40.7618	30.2927	28.6639	17.2896	10.3296
11.0121	15.1642	19.9522	17.7664	8.76251	7.12949	7.53529	6.37247	63.7592	66.456	46.5273	39.9155	29.061	27.2449	16.5216	9.95687
11.3166	15.4523	20.4366	18.2953	9.13163	7.36651	7.8145	6.41762	58.5918	62.3277	44.8354	39.159	28.4612	26.5774	16.1464	9.74535
11.43	15.6293	20.7367	18.5987	9.3512	7.67179	8.17626	6.74098	52.9935	58.2093	42.4662	37.3341	27.455	25.7757	15.6313	9.40253
11.5061	15.602	20.5801	18.3433	9.30959	7.76355	8.33959	6.95245	49.6356	54.2325	40.3596	35.7583	26.0711	24.0953	14.5276	8.74402
11.5309	15.4656	20.3411	18.1376	9.22372	7.89081	8.60465	7.11151	46.9685	50.9763	38.1692	33.5135	24.4341	22.5772	13.6017	8.21126
11.5412	15.4401	20.2878	17.9823	9.35409	8.12744	8.93314	7.29996	44.1586	48.2131	36.1531	31.9364	22.762	20.9073	12.7174	7.73511
11.4695	14.9948	19.6874	17.46	9.53019	8.50771	9.28069	7.52097	38.9027	43.0287	32.7439	29.3309	20.8848	19.3452	11.7935	7.23384
11.6695	15.209	19.7147	17.3622	10.1013	9.27085	10.013	8.02897	34.7568	39.1167	29.8847	26.8059	18.805	17.3461	10.7178	6.74846
11.62	15.2138	19.7229	17.2914	10.2097	9.57001	10.4867	8.59899	31.2414	35.5194	27.0835	24.2326	17.1904	15.9472	9.86135	6.33281
11.6475	15.2053	19.535	17.0983	10.777	10.4161	11.6003	9.54183	28.1725	31.7137	24.2174	22.2009	15.7848	14.5982	9.17155	6.04988
11.543	14.9758	19.1592	16.7404	11.1261	11.1096	12.3427	10.1689	25.4611	28.7967	22.1861	20.6869	14.6272	13.2908	8.39852	5.6956
11.6023	14.8314	18.7033	16.3304	11.841	12.2285	13.7575	11.3676	22.8518	26.259	20.7218	19.5473	13.5558	12.2661	7.83459	5.38384
11.3515	14.4688	18.3065	16.4576	13.1781	14.1735	16.2222	13.0627	20.0024	23.5246	18.8831	17.8692	12.3597	11.2622	7.24511	4.98701
11.244	13.9296	17.374	15.8505	13.8433	15.2964	17.8569	14.5282	18.4082	21.6704	17.6568	16.8215	11.3863	10.5042	6.87305	4.74802
11.3125	13.6685	16.7931	15.7216	14.7572	16.6442	19.5654	16.0662	16.723	19.1952	15.8214	15.1029	10.2922	9.77876	6.46269	4.53197
11.3797	13.4416	16.3155	15.5415	15.2165	17.4083	20.7271	17.3696	15.459	17.8697	14.8694	14.0738	9.44305	8.96409	6.08154	4.34571
11.3843	13.1267	15.8397	15.4037	15.93	18.4076	21.878	18.2793	14.6627	16.9047	14.3289	13.6399	9.15989	8.74574	5.98855	4.29168
11.5733	13.1495	15.7395	15.4657	16.3562	19.0435	22.5789	19.213	13.5379	15.9114	13.8448	13.4085	8.96069	8.37968	5.75635	4.11633
11.785	13.3615	16.1628	16.3087	17.4597	20.1469	23.6559	19.951	12.7053	14.7302	12.9839	12.5468	8.31848	7.78062	5.39094	3.94271
11.943	13.4371	16.4904	17.4314	19.0468	21.7021	25.2912	21.0936	11.812	13.6375	12.0706	11.4768	7.49324	7.06796	5.05187	3.76763
12.4011	14.3805	17.9455	19.265	20.0422	22.4708	26.3011	21.8545	11.5135	12.9829	11.2181	10.2797	6.66926	6.43526	4.75803	3.64024
12.7437	15.4018	19.9252	21.6928	21.9075	24.0491	28.0204	23.1755	11.2754	12.5196	10.6377	9.61478	6.20637	6.0025	4.53575	3.55684
13.5863	17.895	24.1687	25.6631	23.9544	25.9523	30.1111	24.2702	10.9639	12.081	10.0372	9.2262	5.99792	5.72497	4.3865	3.53264
14.5841	20.6763	28.5183	29.8178	26.5165	28.3567	32.633	25.723	10.6259	11.5531	9.50753	8.74857	5.63573	5.34224	4.10478	3.37707
15.7499	23.8832	33.4585	34.5708	29.6107	31.1436	35.634	27.5055	10.3707	11.081	8.70853	7.98475	5.24264	5.00849	3.88361	3.27124
17.0626	26.9669	38.394	39.5165	33.0148	34.401	39.3318	29.9675	10.1838	10.6505	8.01957	7.381	4.97587	4.81052	3.75919	3.25017

## Sheet: C09
li 1	li 2	li 3	li 4	li 5	l 6	li 7	li 8	re 1	re 2	re 3	re 4	re 5	re 6	re 7	re 8
15.9645	24.304	31.8074	34.3594	28.8052	20.3293	16.3317	11.984	4.67872	4.14608	3.9131	4.10385	2.89347	2.6283	2.46722	2.59065
17.2345	26.3436	34.2816	36.5194	30.4626	21.576	17.547	12.8823	4.74256	4.13306	3.93478	4.11734	2.91062	2.67675	2.51364	2.62157
18.7149	28.4764	37.0098	38.8113	31.9791	22.6986	18.7267	13.874	4.786	4.12172	3.9525	4.09461	2.90336	2.67354	2.50443	2.62459
19.9815	30.5184	39.4533	40.76	33.2026	23.4852	19.6438	14.7142	4.83	4.09281	3.94029	4.04505	2.84801	2.66574	2.50751	2.60621
21.1454	32.4792	41.8002	42.6388	34.3264	24.3003	20.5927	15.693	4.83935	4.04056	3.89385	3.99663	2.80588	2.62768	2.4689	2.55542
22.6699	34.4711	44.4924	44.9842	35.4915	25.1275	21.3162	16.3888	4.79779	4.04342	3.88576	3.98459	2.72982	2.60136	2.41942	2.51432
24.5622	37.0811	47.9049	47.9962	37.1846	26.3329	22.0882	17.2093	4.76788	4.01046	3.85284	3.92681	2.67454	2.5618	2.40804	2.4718
27.4941	40.8211	52.5686	52.1518	39.769	27.8954	23.1007	18.3185	4.66995	3.95275	3.7817	3.87058	2.59344	2.4887	2.36685	2.39839
30.9789	45.4284	58.1014	56.8848	42.5903	29.4049	23.672	19.2049	4.67104	3.90143	3.71851	3.83841	2.54184	2.45209	2.34533	2.32596
34.8769	50.7636	64.1496	61.8139	45.2782	30.7506	24.1751	19.8082	4.69919	3.89589	3.68833	3.80675	2.48528	2.42525	2.35882	2.23995
38.1413	55.3591	69.4183	65.9731	47.4125	31.595	24.3382	20.1267	4.72056	3.88007	3.64106	3.76288	2.42338	2.37798	2.35351	2.17037
39.797	57.8009	72.0201	67.7749	48.1129	31.514	23.8599	20.013	4.76442	3.94796	3.6511	3.76195	2.4305	2.40756	2.36448	2.13325
41.4447	60.0407	74.3288	69.4007	48.6128	31.4391	23.2104	19.5818	4.79411	3.95862	3.61442	3.78599	2.43543	2.44967	2.37272	2.10762
42.1903	60.9779	75.2606	69.9822	48.6979	31.1742	22.5369	19.1527	4.98842	4.11961	3.77899	3.90483	2.47284	2.50449	2.42274	2.13069
42.7225	61.6358	75.8928	70.1194	48.3892	30.6747	21.6475	18.6178	5.21958	4.34564	3.97106	4.06768	2.50776	2.54356	2.4489	2.11784
42.8579	62.074	76.0306	69.6655	47.4924	29.6992	20.4513	17.9513	5.45129	4.60722	4.165	4.2269	2.54475	2.59456	2.43555	2.15191
41.8555	60.7821	74.2093	67.5286	45.4121	27.9435	18.8111	16.9666	5.72963	4.92743	4.42289	4.39461	2.61282	2.6309	2.4094	2.2272
40.2371	58.7641	71.3696	64.5039	42.8928	26.0263	17.1882	15.7802	6.02356	5.22619	4.64152	4.4925	2.6531	2.69638	2.36711	2.27227
37.6446	55.2784	66.8428	59.928	39.3918	23.6589	15.5516	14.6922	6.28423	5.67063	5.06404	4.6798	2.7816	2.77496	2.34888	2.32266
34.9778	51.6281	62.0238	55.1712	35.7904	21.2579	13.7751	13.5885	6.85229	6.56993	5.80949	5.1357	2.99203	2.8802	2.32087	2.38265
32.7487	48.5486	58.0171	51.3117	32.9495	19.5912	12.6543	12.9464	7.72984	7.61188	6.6636	5.61193	3.22202	3.03443	2.29101	2.47637
31.2962	46.7895	55.4932	48.7412	31.0438	18.3498	11.7879	12.4528	8.4487	8.6423	7.58421	6.11637	3.44181	3.18028	2.35586	2.60014
30.2767	45.5892	53.7141	46.8571	29.5377	17.3642	11.0769	12.0822	8.99585	9.42051	8.21785	6.44343	3.59471	3.36732	2.37822	2.64317
29.6681	44.6077	51.8948	44.7968	27.9947	16.4779	10.4871	11.6844	9.4777	10.0379	8.77608	6.67718	3.70972	3.52629	2.3658	2.67241
29.3929	44.2352	51.0016	43.7828	27.1778	15.9466	10.1159	11.215	9.88528	10.5287	9.28354	6.92577	3.83842	3.69795	2.39263	2.73301
29.1582	43.8776	50.2031	42.6882	26.381	15.4691	9.75681	10.564	10.6703	11.527	10.0918	7.42901	4.04784	3.88206	2.47449	2.76563
29.5851	44.3314	50.6211	42.7806	26.3149	15.3839	9.62039	10.1225	11.2032	12.2221	10.6361	7.77188	4.19089	4.05961	2.56465	2.82361
29.7801	44.7145	50.8773	42.8233	26.3459	15.3709	9.63544	9.77552	11.6272	12.7338	11.1729	8.0704	4.29048	4.22168	2.6178	2.87588
29.5962	44.3926	50.5565	42.5041	26.1953	15.3004	9.50939	9.29236	12.2859	13.3563	11.7788	8.26933	4.37197	4.32299	2.64735	2.93784
29.3072	43.9857	49.9216	42.1005	25.8804	15.0839	9.32233	8.82509	12.581	13.5129	11.9032	8.24364	4.36019	4.38844	2.66886	2.91685
29.3299	43.8998	49.7084	41.7912	25.7272	14.9578	9.20011	8.66772	12.8333	13.645	12.0568	8.29514	4.37047	4.4248	2.66568	2.87636
29.1719	43.5966	49.4707	41.8654	25.8431	15.1127	9.29	8.62685	12.899	13.4701	12.1115	8.211	4.33374	4.44524	2.61463	2.87531
29.1509	43.7044	49.6738	42.1547	25.978	15.1479	9.28338	8.34826	13.055	13.3147	12.1576	8.06185	4.26108	4.41916	2.59071	2.91235
28.9694	43.852	49.8555	42.524	26.1985	15.2849	9.35894	8.40457	13.1302	13.1765	11.9897	7.87554	4.20066	4.365	2.56823	2.88689
28.9226	43.8729	49.937	42.7734	26.363	15.4188	9.51003	8.49392	13.0175	12.6896	11.5609	7.54354	4.05568	4.20833	2.52099	2.8234
29.0193	44.2235	50.2613	43.1943	26.6207	15.5962	9.71667	8.6007	12.9679	12.138	11.1328	7.16682	3.88299	4.06351	2.43949	2.72059
28.9999	44.7484	50.7354	43.7449	27.1929	15.9606	9.97239	8.65022	12.8088	11.5591	10.6436	6.7647	3.73992	3.90895	2.35163	2.60953
29.3603	45.6021	51.9101	44.6939	27.6892	16.0325	10.0267	8.65216	12.6021	10.8992	9.9859	6.38811	3.59043	3.82508	2.2965	2.50634
29.9122	46.5592	53.1812	45.6498	28.331	16.2998	10.1345	8.74567	12.2039	10.1817	9.47587	6.03933	3.41796	3.7267	2.20158	2.40034
30.3073	47.7541	54.2677	46.5776	28.8609	16.6185	10.3495	8.94112	11.9087	9.48463	8.94413	5.57978	3.23634	3.65509	2.11518	2.33792
30.7084	48.6551	54.9093	46.867	29.0367	16.75	10.4785	8.85528	11.6852	8.86343	8.58989	5.18995	3.1333	3.76909	2.05918	2.22764
30.9982	49.3162	55.7768	47.3545	29.2173	16.7903	10.4906	8.94681	11.4566	8.36585	8.25376	4.9042	3.08794	3.90447	2.01745	2.1077
31.3659	50.321	56.7605	48.0579	29.6661	17.0646	10.6635	8.96683	11.1548	7.76895	8.02345	4.6233	3.10164	4.19968	1.99314	2.03634
31.3051	50.5116	56.9562	48.2225	29.686	17.1365	10.6455	8.79457	10.9854	7.48127	8.23304	4.51149	3.18242	4.43666	1.96382	1.97922
31.0776	50.4486	56.8876	48.0176	29.596	17.0055	10.5268	8.69445	10.4278	6.90552	8.32601	4.29248	3.33318	5.13257	1.95957	1.93718
31.0395	50.4072	56.9398	47.9206	29.2798	16.7684	10.2707	8.55283	10.0742	6.48171	8.29864	4.12556	3.61012	6.40167	1.96066	1.88569
30.7696	49.8195	56.5403	47.4576	28.9076	16.6284	10.1208	8.43194	9.58239	6.03857	8.36896	4.02243	3.77932	7.13488	1.9593	1.84889
30.4166	49.4236	55.8897	46.9048	28.454	16.4709	9.9601	8.35197	9.26816	5.75626	8.36252	3.94271	3.984	8.12972	1.98276	1.82996
29.6601	48.4322	54.673	45.8697	27.7302	16.141	9.76828	8.14726	8.82535	5.43651	8.26188	3.91901	4.18124	8.77294	1.97746	1.77735
29.0445	47.5525	54.1525	45.5177	27.5129	16.007	9.63621	8.09642	8.41383	5.23478	8.15941	3.92028	4.32878	9.20367	1.98355	1.75052
28.9008	47.3776	54.2381	45.6669	27.5765	15.9588	9.59477	8.02774	8.09645	5.33418	8.09115	4.08468	4.40994	9.4063	2.00584	1.74926
28.8327	47.1436	54.179	45.6856	27.5697	15.9767	9.58032	7.96235	7.94735	5.63977	8.21426	4.35389	4.50607	9.496	2.07079	1.79569
29.0153	47.019	54.4898	45.9907	27.8085	16.1558	9.67136	8.06367	7.85827	6.16345	8.41161	4.73277	4.59513	9.30837	2.13036	1.84028
28.8158	46.7382	54.5363	46.0003	27.8176	16.1461	9.66179	8.04626	8.0435	6.96954	8.63345	5.32019	4.59821	8.94312	2.17208	1.86939
28.558	46.3449	54.1495	45.7961	27.6964	16.087	9.58721	8.13432	8.34689	7.93096	9.21206	5.95524	4.64596	8.25848	2.2251	1.94754
28.4573	46.1769	54.1737	45.8493	27.7547	16.137	9.57158	8.28152	8.70781	9.1177	9.98225	6.76627	4.77085	7.23206	2.34828	2.07965
27.9721	45.2954	53.3532	45.3548	27.5448	16.0466	9.53515	8.29695	9.2297	10.4054	10.881	7.58785	4.97526	6.44624	2.55577	2.26636
27.5853	44.5693	52.4165	44.5228	27.0519	15.7836	9.45336	8.44044	9.72164	11.4846	11.6721	8.32347	5.22564	5.57154	2.68564	2.36574
27.3481	44.1813	51.939	44.1145	26.8574	15.758	9.45121	8.51931	10.0186	12.154	12.1282	8.76469	5.20365	5.0354	2.8146	2.48791
27.4505	44.2279	51.8521	43.732	26.5401	15.6022	9.40296	8.51336	10.3457	12.7485	12.5193	9.19256	5.31185	4.4972	2.90361	2.58241
26.8587	43.284	50.5306	42.5739	25.7924	15.1913	9.21379	8.41774	10.5721	13.3382	12.9679	9.61993	5.4542	4.14075	2.9649	2.62408
26.2975	42.5104	49.5293	41.8691	25.4775	15.0338	9.09831	8.36894	10.8136	13.8693	13.3135	10.0331	5.61804	4.01648	3.01274	2.65168
25.6024	41.2398	47.8106	40.4741	24.6837	14.5955	8.88721	8.361	10.9265	14.1347	13.5059	10.2778	5.69901	3.91483	3.05588	2.71073
25.3721	40.8651	47.2005	39.8408	24.224	14.2927	8.76437	8.32408	10.7392	13.854	13.2441	10.1169	5.64969	3.91592	3.10516	2.71808
25.103	40.3548	46.5148	39.1019	23.7235	13.938	8.65626	8.16117	10.328	13.301	12.698	9.84259	5.51414	3.85033	3.0795	2.68872
25.0178	39.9867	45.7282	38.2878	23.1036	13.534	8.51961	8.03211	9.85349	12.5691	12.2058	9.45577	5.33939	3.79705	3.0286	2.64631
24.6899	39.4759	44.9603	37.473	22.5498	13.1923	8.39342	7.82915	9.36774	11.8339	11.5311	9.05494	5.12515	3.70351	2.94796	2.56914
24.3796	38.9176	44.1878	36.7295	22.0471	12.8729	8.23862	7.62682	8.78087	10.9812	10.8172	8.53997	4.90054	3.62332	2.8843	2.52064
23.3909	37.346	42.1587	34.8966	20.9507	12.1669	7.9102	7.37383	8.27593	10.2725	10.1264	8.06161	4.69106	3.57169	2.84466	2.4809
22.595	36.134	40.7249	33.6313	20.1702	11.6969	7.60984	7.141	7.71123	9.3374	9.22579	7.44737	4.44356	3.53153	2.78084	2.43982
21.4069	34.1637	38.5433	31.7903	19.0112	11.0524	7.29438	6.90641	7.28024	8.44979	8.37468	6.83827	4.15596	3.46122	2.74001	2.42058
20.4831	32.6021	36.6403	30.1521	17.9663	10.4457	6.94376	6.60816	6.80923	7.54059	7.48863	6.21378	3.88015	3.44124	2.7053	2.42078
19.3208	30.8032	34.57	28.3848	16.9406	9.88537	6.64431	6.33787	6.4009	6.70504	6.69592	5.70036	3.70623	3.44493	2.68556	2.41648
17.8941	28.3272	31.6922	25.9998	15.587	9.13988	6.21917	6.06773	6.27571	6.17431	6.1505	5.42539	3.56489	3.50094	2.68905	2.46482
16.2813	25.7073	28.6387	23.5664	14.2994	8.53587	5.86895	5.78039	6.0922	5.74702	5.71106	5.27775	3.53268	3.60749	2.85916	2.62801
14.9361	23.6856	26.3901	21.7508	13.2532	7.92667	5.44402	5.56269	6.09205	5.34038	5.21013	4.99645	3.44344	3.6997	3.01169	2.79594
13.6032	21.6226	24.1898	20.0227	12.1689	7.2468	4.99123	5.2617	6.06201	5.20272	5.05596	5.08335	3.57374	3.86505	3.2076	2.99428
12.3529	19.5479	21.8077	18.2114	11.1455	6.69025	4.61648	4.98612	6.13867	5.15747	4.97354	5.21098	3.70763	4.02987	3.37154	3.14257
11.0903	17.3591	19.0757	15.9971	9.88294	6.10181	4.30512	4.81893	6.21413	5.08768	4.88679	5.3093	3.94688	4.29656	3.65748	3.35995
10.2188	15.5933	17.0339	14.4482	9.00058	5.66339	4.05548	4.57743	6.23723	5.03068	4.87069	5.39834	4.11122	4.47839	3.91179	3.56787
9.4051	14.0316	15.1523	12.8874	8.05896	5.10383	3.72415	4.41023	6.22415	5.03619	4.95219	5.4843	4.30856	4.67634	4.13633	3.76812
8.86087	12.8206	13.636	11.6659	7.29155	4.67679	3.45649	4.18372	6.38217	5.20678	5.11654	5.73567	4.5072	4.88015	4.28953	3.90187
8.50685	11.8949	12.5689	10.7484	6.71454	4.38826	3.24834	4.02393	6.47426	5.37386	5.33805	5.99149	4.75543	5.04474	4.48601	4.03071
7.78658	10.5422	11.0841	9.67184	6.21885	4.09997	3.05634	3.88535	6.63621	5.66311	5.72473	6.27371	5.04068	5.19562	4.60186	4.12425
7.10755	9.30129	9.57941	8.50992	5.57972	3.761	2.90046	3.74199	6.8345	6.03867	6.21919	6.68051	5.35901	5.36667	4.7212	4.2
6.60824	8.20803	8.19624	7.41038	5.01036	3.50074	2.76765	3.59312	7.17687	6.71836	6.99042	7.26141	5.74186	5.48807	4.82026	4.26639
6.28451	7.57827	7.40459	6.72411	4.57717	3.27958	2.64284	3.46528	7.54589	7.36528	7.67737	7.73764	6.11614	5.74157	5.06598	4.44832
6.08499	7.13239	6.84964	6.26646	4.28578	3.10781	2.53579	3.32798	7.98822	8.23806	8.64521	8.53652	6.65582	6.06644	5.34531	4.67213
5.89053	6.77184	6.47499	6.01188	4.08938	3.01946	2.46692	3.28769	8.49976	9.16645	9.70261	9.45343	7.29703	6.55152	5.78244	5.03
5.77471	6.5619	6.2852	5.84005	3.9808	2.9827	2.44809	3.23502	9.15713	10.3834	11.0323	10.7288	8.32187	7.32129	6.52879	5.64838
5.6491	6.28801	5.99078	5.63252	3.8094	2.91401	2.43672	3.20214	9.82815	11.5511	12.3599	12.004	9.36636	8.20508	7.40277	6.40997
5.39282	6.03309	5.67558	5.40228	3.73959	2.92991	2.46982	3.24477	10.3379	12.5595	13.507	13.1355	10.3996	9.27187	8.46249	7.29977
5.3744	5.94756	5.54809	5.38504	3.74219	2.95432	2.4906	3.27975	10.8693	13.4532	14.499	14.1142	11.3857	10.2828	9.45682	8.1495
5.29733	5.81899	5.43668	5.32907	3.74556	3.03941	2.583	3.39666	11.218	14.1738	15.3317	15.1252	12.6029	11.6778	10.8539	9.28853
5.22193	5.70232	5.30756	5.3125	3.79686	3.13501	2.70146	3.54326	11.5232	14.6996	16.0527	16.116	13.7365	13.0016	11.9857	10.2167
5.18285	5.61587	5.21546	5.25546	3.82391	3.2333	2.82002	3.687	11.9815	15.5057	17.0353	17.3874	15.0456	14.3042	13.2764	11.2582
5.18133	5.71415	5.17934	5.24813	3.90491	3.328	2.93573	3.8119	12.5376	16.4048	18.03	18.4509	16.1872	15.6582	14.5526	12.3705
5.17743	6.05866	5.32656	5.41567	4.03738	3.46471	3.05396	3.93603	13.3696	17.8124	19.6846	20.2566	17.641	17.2021	15.8681	13.515
5.25896	6.50362	5.45514	5.56682	4.22509	3.54792	3.16562	4.07457	14.316	19.3649	21.52	22.1142	19.2642	18.8449	17.2636	14.7033
5.25928	7.07129	5.59988	5.70492	4.43377	3.62293	3.24073	4.21544	15.6716	21.3714	23.8141	24.2552	21.0182	20.3456	18.4828	15.5979
5.30385	7.87983	5.76747	5.82587	4.6561	3.68192	3.32613	4.3892	17.0949	23.5311	26.1362	26.239	22.4143	21.4943	19.3434	16.2216
5.33741	8.68388	6.0348	6.01504	4.84403	3.67557	3.35888	4.45079	18.9291	26.2421	28.921	28.6142	23.9047	22.3364	20.3669	17.1135
5.53511	9.65284	6.39868	6.31563	5.10239	3.71807	3.43676	4.58729	21.2555	29.3553	32.0164	31.0253	25.4266	23.4774	21.3674	18.0489
5.71296	10.478	6.65396	6.53972	5.248	3.69303	3.44818	4.75436	23.3047	32.1784	34.9148	33.5339	26.8909	24.404	22.2981	18.9091
5.79662	11.2349	6.83648	6.69036	5.49294	3.6221	3.41998	4.80503	25.5413	35.1829	38.0931	36.325	28.6287	25.601	23.3726	19.8739
5.80198	11.6548	6.98893	6.86846	5.69558	3.57833	3.39106	4.892	27.6286	38.1947	41.2269	38.9865	30.2474	26.5795	24.3684	20.7373
5.85662	11.9819	7.11474	7.34194	5.94065	3.52291	3.39142	5.10771	30.021	41.4335	44.4822	41.4335	31.558	27.2874	24.911	21.2448
5.82485	12.1602	7.17893	7.48084	6.02178	3.39584	3.37941	5.30404	31.7826	43.7971	46.9879	43.4559	32.7774	27.9164	25.276	21.5742
5.97739	12.0801	7.15283	7.63413	6.0854	3.30779	3.37044	5.4044	33.7883	46.4902	49.6611	45.5773	33.6332	28.1271	25.3264	21.7101
6.04322	11.8898	7.10998	7.78252	6.13672	3.22129	3.39135	5.57512	36.2557	49.8013	52.5646	47.4835	34.2455	28.0394	25.0718	21.5988
6.1427	11.6608	6.99262	7.88804	6.11361	3.12944	3.43435	5.84453	38.1262	52.1839	54.5194	48.4858	34.2955	27.84	24.5896	21.209
6.18645	11.1695	6.76575	8.03972	6.06649	3.03408	3.43435	6.01715	38.6858	52.8635	54.8218	48.3769	33.8548	27.367	23.742	20.4083
6.18886	10.5011	6.48962	8.10028	5.96284	2.92352	3.49554	6.13586	38.5793	52.7375	54.3212	47.5299	32.8188	26.3936	22.3379	19.1019
6.21154	9.9943	6.27301	8.07149	5.7869	2.84163	3.55273	6.21357	38.2415	52.0918	53.1403	45.8824	31.105	24.7978	20.6006	17.7152
6.25939	9.29672	6.03183	7.94354	5.52909	2.70602	3.61491	6.38762	37.738	51.4223	51.976	44.3698	29.5583	23.4972	18.7445	16.1114
6.3549	8.86089	5.8137	7.60952	5.1881	2.62338	3.62542	6.56823	36.6228	49.7463	49.7545	41.9937	27.4991	21.7589	16.6904	14.3824
6.3618	8.33908	5.47729	7.2879	4.91354	2.55555	3.61488	6.68476	35.3599	47.7735	47.1732	39.3313	25.2722	19.7643	14.7697	12.8089
6.40312	8.02557	5.31388	7.12059	4.66027	2.46898	3.56917	6.73604	33.5789	45.0685	43.6479	35.7609	22.55	17.8536	12.7228	11.2805
6.36736	7.68176	5.15776	6.93163	4.34653	2.41144	3.52594	6.88431	32.0626	42.741	40.5604	32.5841	20.0693	15.9835	10.769	9.68775
6.3209	7.19665	4.9204	6.75086	4.06546	2.3347	3.42492	7.01064	29.1086	38.4138	35.863	28.5296	17.7368	14.6424	9.31544	8.5898
6.225	6.90419	4.75057	6.45585	3.85851	2.24902	3.32974	6.9971	27.5438	36.0979	32.959	25.7945	15.8072	13.0729	8.06843	7.78751
6.16778	6.6408	4.59938	6.36617	3.76591	2.22323	3.22349	7.24647	27.1369	35.4468	31.9155	24.7049	14.8862	12.2424	7.4461	7.34349
6.18234	6.3502	4.49415	6.35092	3.72048	2.23457	3.09138	7.47912	26.9728	35.0742	31.196	23.7026	14.0075	11.4675	6.97288	6.97293
6.1955	6.01605	4.45542	6.40823	3.67822	2.28084	2.97482	8.03474	26.5087	34.3242	30.3091	22.72	13.2476	10.6985	6.55369	6.63954
6.27279	5.83713	4.36527	6.50432	3.67436	2.28753	2.82514	8.56195	26.0266	33.5076	29.2713	21.6951	12.5284	9.98093	6.24507	6.32275
6.4933	5.84025	4.49095	6.76529	3.79786	2.38881	2.80437	9.25986	25.9473	33.4205	29.0844	21.365	12.1855	9.60469	6.14252	6.10967
6.66431	5.82769	4.55961	6.93535	3.8367	2.49044	2.78543	9.98222	26.2915	33.8955	29.4273	21.5334	12.1726	9.22463	6.09596	5.8163
6.80705	5.91338	4.61941	7.02119	3.86227	2.54572	2.74969	10.4084	26.2135	33.8538	29.6399	21.6808	12.2302	8.95473	6.16688	5.67929
6.96137	6.11147	4.72154	7.19771	3.97933	2.63827	2.73035	10.8017	26.0552	33.6803	29.8037	21.5931	12.1236	8.55884	6.1494	5.5431
7.33808	6.40353	4.83633	7.326	4.11292	2.6951	2.73555	11.1339	25.9829	33.7587	30.1499	21.7411	12.1595	8.36123	6.16775	5.41883
7.78764	6.88045	5.06325	7.56866	4.20232	2.73998	2.7301	11.2769	25.6652	33.3733	30.0977	21.7879	12.155	8.18963	6.11172	5.33418
8.16376	7.49301	5.40812	7.82304	4.26876	2.78344	2.77135	11.2674	25.6223	33.4199	30.6309	22.0277	12.2245	8.16892	6.1229	5.29692
8.706	7.91887	5.64228	8.05828	4.37487	2.84103	2.79874	11.0019	25.2969	33.2227	31.1423	22.1706	12.3515	8.27969	6.31366	5.44358
9.06244	8.37827	5.88624	8.22564	4.46617	2.89422	2.82701	10.6607	25.5101	33.7215	32.0502	22.6825	12.7084	8.42245	6.45205	5.52081
9.29655	8.75259	6.10691	8.41004	4.50601	2.92133	2.93896	10.228	25.8131	34.2293	32.8908	23.2803	13.082	8.61446	6.6188	5.61054
9.57943	9.14275	6.29721	8.9322	4.59065	2.93591	2.99637	9.42357	26.0443	34.6478	33.8539	23.8951	13.4566	8.81258	6.83324	5.74925
10.0569	9.77722	6.62641	9.42997	4.75027	2.9436	3.06533	8.61689	26.2774	35.1191	34.5432	24.4681	13.8818	9.08111	7.11838	5.92144
10.5629	10.4809	7.09889	10.1174	5.07863	2.97356	3.17251	7.88176	27.2283	36.5104	36.1612	25.6892	14.5849	9.40556	7.37472	6.08892
11.0294	11.48	7.8507	11.2756	5.51695	3.03497	3.31746	7.17684	28.2013	38.2116	37.9581	27.1015	15.4411	9.86596	7.75945	6.38403
11.3666	12.6518	8.82745	12.3288	5.85771	3.09456	3.43485	6.6363	29.1831	39.8349	39.7884	28.5703	16.2739	10.2971	8.15548	6.68743
11.835	14.5126	10.0675	13.1852	6.53983	3.1964	3.62446	6.08631	29.5993	40.5634	40.6445	29.3117	16.8638	10.6771	8.51362	6.95138
12.1125	16.8262	11.5253	14.3515	7.31068	3.27939	3.7901	5.64957	30.1898	41.4823	41.3581	30.2069	17.4358	10.9807	8.74924	7.1353
12.054	18.2826	12.7468	15.7463	7.86939	3.34742	4.01339	5.24357	30.5771	42.2447	41.9437	30.9244	17.9192	11.285	9.03956	7.39482
12.3542	20.1667	13.8191	16.943	8.46153	3.41156	4.17054	5.01935	31.4029	43.5178	43.1319	31.9392	18.5422	11.6651	9.38201	7.67371
12.3518	22.192	14.7127	17.6559	9.15928	3.46976	4.24545	4.86982	32.3332	44.9738	44.5704	33.2839	19.4296	12.1573	9.75776	7.97746
12.3399	23.6278	15.5356	18.2445	9.75725	3.57501	4.3684	4.89196	33.194	46.3112	45.811	34.3251	20.0647	12.5172	10.0568	8.20893
12.0938	24.5248	15.9585	18.5332	10.2229	3.65159	4.49084	4.89517	33.7512	47.3441	46.6699	35.0159	20.3928	12.6703	10.2206	8.35525
11.8846	25.6194	16.3856	18.0123	10.5113	3.74585	4.56691	4.79532	34.0113	47.7074	46.8244	35.1775	20.4639	12.7499	10.3543	8.46018
11.6185	26.209	16.6727	17.8542	10.7421	3.82445	4.60076	4.76421	34.2008	47.7596	46.7056	35.009	20.353	12.7444	10.4221	8.52964
11.2558	26.3604	16.5889	17.4902	10.7446	3.83985	4.6021	4.83091	34.4036	48.0892	46.9207	35.2101	20.3996	12.7268	10.4429	8.56387
10.943	26.3224	16.8156	17.3176	10.7079	3.95477	4.67045	5.01931	35.0329	49.155	47.8948	35.9062	20.7146	12.9025	10.5982	8.71722
10.946	26.451	17.1284	16.6694	10.6295	4.06437	4.76062	5.23269	35.2198	49.5924	48.5688	36.4214	20.9532	12.9663	10.66	8.80524
10.7223	26.3619	17.4018	15.9198	10.547	4.18206	4.76124	5.41495	36.102	50.9433	49.7212	37.3038	21.3142	13.0894	10.7925	8.87339
10.6064	25.6532	17.5518	15.2555	10.1522	4.27746	4.80395	5.70164	36.0764	50.8033	49.4638	36.872	20.8641	12.738	10.6458	8.84813
10.6821	24.9035	17.7234	15.0109	9.96884	4.39188	4.85903	5.89224	35.5359	50.0448	48.5613	36.0735	20.2447	12.3902	10.4478	8.75285
10.7768	24.9938	18.4243	14.8993	9.97361	4.6125	5.00465	5.94396	35.0799	49.3428	47.833	35.5691	19.9947	12.361	10.4747	8.81111
10.8696	25.1374	19.717	15.697	10.0329	4.81121	5.13672	6.10392	35.1014	49.4827	48.0611	35.7634	20.1733	12.4479	10.5334	8.86181
11.2306	24.7613	20.8639	16.1606	10.218	5.08506	5.17393	6.08298	34.9154	49.4235	48.1129	35.8554	20.1889	12.3762	10.5349	8.89036
11.6477	25.1019	22.266	16.8858	10.5316	5.44833	5.32547	6.11392	34.4722	48.9824	47.7969	35.6338	20.0274	12.2841	10.4648	8.83529
11.9719	24.8348	23.1285	17.1757	10.6623	5.74076	5.42803	6.08257	33.1627	47.0669	45.9666	34.1991	19.2836	11.9661	10.28	8.73297
12.2198	24.7965	23.9955	17.8519	11.0119	6.11874	5.52531	5.94209	32.3865	45.9196	44.6812	33.1196	18.6091	11.534	9.95725	8.46333
12.6091	24.8075	24.8325	18.494	11.3514	6.45792	5.62713	5.8398	31.3652	44.1624	42.7698	31.673	17.8165	11.1423	9.69928	8.3104
12.7758	24.5225	25.0989	18.6504	11.5792	6.63806	5.6294	5.67276	30.5553	42.981	41.5994	30.9404	17.5246	11.1093	9.68124	8.28902
12.8432	24.108	25.4231	19.0348	11.9721	7.01315	5.70846	5.49505	30.3204	42.5867	41.0229	30.61	17.4058	11.0578	9.59424	8.21318
12.9942	23.886	25.4499	19.216	12.1617	7.21651	5.62467	5.4084	29.8382	41.7142	40.0566	29.9316	17.0626	10.8347	9.42776	8.08338
13.017	22.6381	24.9575	18.7665	12.1579	7.27608	5.47748	5.21154	28.9013	40.3897	38.6375	28.8178	16.479	10.5495	9.22888	7.91046
13.2107	22.2411	24.8338	18.953	12.2763	7.40107	5.47906	5.04256	27.6914	38.5116	36.7347	27.3693	15.6509	10.1206	8.85769	7.63317
12.9931	21.4618	24.3119	18.5339	12.1952	7.41204	5.43828	4.89379	27.0107	37.4412	35.6424	26.5441	15.2351	9.86587	8.62361	7.46683
12.7621	20.6876	23.3214	17.8304	11.9838	7.35211	5.37457	4.83486	26.131	36.208	34.3993	25.6587	14.7058	9.58114	8.38598	7.28765
12.4801	19.3034	22.0485	16.6846	11.464	7.12702	5.23777	4.71725	25.1483	34.8349	33.1412	24.7598	14.2687	9.38119	8.21378	7.1265
12.3937	17.655	20.4426	16.2663	11.2112	7.06382	5.19895	4.706	23.7425	32.9034	31.3575	23.5066	13.6119	9.08549	7.96088	6.92946
12.2606	16.9151	19.9241	15.8956	11.0567	7.05738	5.1602	4.70678	22.5033	31.1637	29.6433	22.2833	12.9143	8.66206	7.62121	6.65994
12.1964	15.9748	18.8858	15.5683	10.8977	6.97725	5.059	4.65819	20.9027	28.8321	27.376	20.5212	11.9069	8.08155	7.10106	6.2539
11.8474	14.9599	17.9832	14.9904	10.5688	6.86895	5.02459	4.59868	19.0224	26.2749	25.0795	18.8902	10.968	7.45752	6.54895	5.83497
11.653	13.9438	16.9127	14.3271	10.3049	6.8197	5.03616	4.58828	17.6723	24.3048	23.1841	17.4885	10.1159	6.94067	6.1081	5.51925
11.227	12.9444	15.8551	13.8631	10.0578	6.76443	5.0288	4.5843	16.1489	22.1831	21.1943	16.0133	9.24335	6.42234	5.66889	5.1815
11.0576	12.4166	15.3716	13.7003	9.98686	6.76798	5.03333	4.56299	14.3695	19.7247	18.8327	14.2977	8.32146	5.95145	5.27389	4.85371
10.791	11.7827	14.6799	13.5349	9.94447	6.79305	5.05827	4.51984	13.0234	17.6475	16.8081	12.7611	7.42642	5.36565	4.75204	4.44031
10.6946	11.3261	14.2236	13.319	9.93413	6.78151	5.00874	4.49086	11.6534	15.437	14.6113	11.2214	6.61922	4.79757	4.25827	4.04195
10.4118	11.0656	13.8311	12.9868	9.7401	6.66444	4.92874	4.43388	10.2212	13.2929	12.5553	9.86046	5.91419	4.46397	3.9684	3.80643
10.0826	10.8959	13.4731	12.9647	9.75686	6.70862	4.91448	4.35043	8.96517	11.6197	11.0897	8.81675	5.36614	4.06534	3.56159	3.45556
9.73369	10.3872	12.8537	12.6076	9.57458	6.61736	4.89893	4.30711	8.09273	10.3326	9.93447	7.96438	4.92034	3.74961	3.25912	3.19359
9.50169	10.2359	12.6613	12.5142	9.46854	6.65443	4.91695	4.28538	7.33957	9.1975	8.82469	7.16264	4.41313	3.45566	3.00478	2.96121
9.30797	10.1901	12.4648	12.5381	9.5204	6.7601	4.97391	4.30316	6.54665	7.97694	7.65281	6.29985	3.89095	3.1287	2.70733	2.67963
9.24636	10.235	12.6129	12.9275	9.90023	7.01642	5.06138	4.29379	6.01909	7.13008	6.85592	5.73556	3.53597	2.83305	2.4385	2.44203
9.00025	10.1062	12.4832	13.0793	10.1888	7.34621	5.29241	4.53569	5.70894	6.60639	6.3156	5.43478	3.2917	2.657	2.3071	2.30963
8.89277	10.0277	12.5814	13.3563	10.472	7.61672	5.47657	4.78265	5.391	6.0539	5.74402	5.06658	3.02249	2.50046	2.13282	2.1369
8.70059	10.0042	12.721	13.6431	10.8457	7.99465	5.77701	4.9376	5.14981	5.72127	5.41076	4.87178	2.87244	2.37128	2.02405	2.02667
8.63182	10.2504	13.3144	14.4247	11.5798	8.61739	6.27408	5.2819	4.90975	5.38458	5.1172	4.66904	2.72185	2.28851	1.96603	1.98372
8.74246	10.6265	14.0613	15.2836	12.2822	9.20996	6.77798	5.65936	4.6758	5.06291	4.83406	4.45137	2.5632	2.19961	1.92464	1.9395
8.80164	10.9493	14.6821	15.9933	13.0342	9.78307	7.30621	5.9478	4.5626	4.81926	4.59931	4.27547	2.44007	2.10903	1.87803	1.90093
8.92027	11.3145	15.4149	16.8808	13.7382	10.3159	7.67394	6.25155	4.33596	4.4389	4.25848	4.07912	2.3467	2.07124	1.89739	1.90167
9.23454	12.2696	16.9253	18.6511	15.1943	11.3028	8.39774	6.72044	4.28347	4.30124	4.12748	3.99881	2.32785	2.05792	1.92949	1.93558
9.75557	13.3859	18.6181	20.4659	16.7338	12.4185	9.36467	7.36292	4.18398	4.07892	3.94552	3.9497	2.3208	2.09776	1.97832	2.00783
10.2378	14.3231	20.0675	21.9459	18.0679	13.4114	10.1924	7.88536	4.1834	4.01181	3.84616	3.9114	2.36211	2.13916	2.01642	2.05506
10.9621	15.5939	21.5902	23.5064	19.4632	14.2608	11.0013	8.47693	4.25757	4.03365	3.84598	3.94319	2.44768	2.23243	2.12033	2.17678
11.6974	17.0488	23.2241	25.2252	21.2894	15.343	11.9828	9.23602	4.32534	4.02046	3.83822	3.93959	2.51333	2.30007	2.19828	2.25874
12.6166	18.5088	24.8494	26.9749	22.8571	16.3232	12.9279	9.86402	4.38899	4.02714	3.8182	3.95346	2.55484	2.3792	2.26471	2.32165
13.4997	20.0763	26.3288	28.6178	24.3779	17.3701	13.9107	10.5166	4.51366	4.08973	3.8781	4.00485	2.6484	2.48012	2.33524	2.40111
14.1374	21.1488	27.6701	30.0885	25.7279	18.3856	14.978	11.1594	4.59383	4.1256	3.90686	4.06628	2.70872	2.524	2.38085	2.46384
15.5344	23.1878	30.0391	32.3477	27.5825	19.5991	16.2124	12.152	4.67188	4.1908	3.95451	4.10719	2.77164	2.59345	2.4163	2.52413

## Sheet: C10
li 1	li 2	li 3	li 4	li 5	l 6	li 7	li 8	re 1	re 2	re 3	re 4	re 5	re 6	re 7	re 8
11.1798	17.2379	37.3426	49.8073	48.723	40.9582	30.1194	28.1546	9.07994	8.06151	10.0854	8.1728	5.3705	4.24125	4.34275	4.13472
11.4926	19.0171	42.8031	55.0017	51.2204	42.375	31.3275	29.0923	9.36083	8.10636	9.69661	7.86302	5.27999	4.24212	4.40674	4.36569
14.9811	30.4616	70.1132	79.6635	62.444	46.5798	33.8744	31.1935	10.3733	8.78865	9.69333	7.8304	5.43702	4.42507	4.48113	4.47109
17.1853	38.5853	90.8429	99.2076	71.0158	49.7484	35.3379	32.1154	11.5564	9.86037	10.3384	8.23164	5.74788	4.62028	4.61445	4.58165
18.4455	43.8154	104.14	111.642	77.9602	53.4283	37.9899	33.9275	12.2166	10.2404	10.457	8.30843	5.84766	4.67896	4.66431	4.667
18.8637	45.3406	108.621	116.184	80.4889	55.2164	39.6194	34.8308	13.9105	11.2816	11.0901	8.67506	6.06187	4.65032	4.60414	4.78803
19.141	46.4142	111.475	118.45	80.9855	55.8458	40.475	35.3134	14.5838	11.7065	11.2957	8.82257	6.1186	4.58133	4.45997	4.89207
19.3149	46.8206	112.702	119.822	81.6693	56.4295	40.8694	35.4975	14.6668	11.7545	11.2559	8.73826	5.9902	4.44647	4.36242	4.99266
19.4889	47.1956	114.161	121.468	82.0623	56.0604	40.5794	34.9808	14.7673	11.7922	11.1951	8.64189	5.88382	4.32963	4.27923	5.15424
19.5533	47.5195	115.383	122.476	81.596	54.913	39.5457	33.9255	14.7016	11.85	11.2779	8.60698	5.79208	4.24198	4.24449	5.6183
19.4059	47.4574	115.182	121.664	80.2967	53.5579	38.3237	32.7335	14.8774	12.1378	11.3674	8.56733	5.67013	4.13067	4.21084	6.1392
19.435	47.3541	114.63	120.67	78.6844	51.6055	36.7233	31.3685	14.9978	12.5505	11.6487	8.60343	5.61681	4.1013	4.24381	6.97235
18.7488	45.855	110.465	116.333	75.1852	48.9359	34.587	29.1876	15.0063	12.652	11.7455	8.66438	5.55035	4.0303	4.37933	8.38069
16.3797	39.8484	96.2833	100.941	65.7621	44.1334	31.6768	26.3669	14.219	12.0633	11.4453	8.40035	5.12703	3.6277	4.43511	10.4704
14.5514	32.5557	78.4673	82.8772	54.6764	38.2271	28.3078	23.9537	13.638	12.1158	11.7314	8.41233	5.01503	3.53599	4.43272	12.3069
14.8807	33.5253	77.635	79.9048	49.5088	33.1857	23.9624	20.044	12.8384	12.1718	12.3203	8.76985	4.88661	3.51645	4.5412	13.542
15.8017	36.3811	82.3589	83.1299	50.1775	31.422	21.5696	17.584	11.2113	12.2662	13.5742	9.74251	5.22277	3.76594	4.79185	14.2352
16.4036	38.8682	85.5267	84.7033	49.643	28.3135	18.5129	14.8908	11.0145	12.8604	15.2064	10.746	5.71232	4.14794	5.13074	14.6191
16.4916	40.0394	86.5252	83.9297	48.0115	26.3547	17.0477	13.3733	10.8751	13.8473	17.6107	12.0939	6.36737	4.49938	5.29289	14.7377
16.4984	40.6315	86.2692	82.0155	46.0925	25.036	16.0023	12.2962	10.9374	14.7609	19.6966	13.4044	6.95818	4.8187	5.43204	14.7632
16.4258	40.7278	85.6558	80.2696	44.448	23.778	15.0482	11.5023	10.9519	15.7555	22.1866	15.1711	7.65619	5.1586	5.59988	14.6507
16.2548	40.5495	84.5335	78.7487	43.3976	22.9889	14.4286	10.9649	10.7756	16.4694	25.0362	17.048	8.43841	5.63462	5.74211	14.4903
16.0499	39.9984	82.7698	76.5042	42.1359	22.3229	14.0489	10.6996	10.7063	17.1669	27.5993	19.2214	9.43959	6.10704	6.03248	13.8107
15.5167	38.5331	79.5336	73.152	40.6203	21.7675	13.7667	10.4755	10.7615	18.0451	29.9374	20.8232	9.96812	6.41541	6.08576	12.5124
14.9274	36.8855	75.2983	68.9559	38.7232	21.0054	13.3914	10.298	10.8469	19.0767	32.4157	22.4717	10.6704	6.88143	6.30181	10.8093
13.7909	34.0155	69.2088	63.0046	35.8562	19.9921	13.0274	10.217	10.6632	19.3745	33.816	23.6565	11.1501	7.21372	6.56166	9.07218
12.361	29.9473	60.3729	54.4612	31.4843	18.2932	12.246	9.96533	10.4975	19.5101	34.9914	24.7943	11.6401	7.47474	6.88782	7.7035
10.9917	25.9437	52.5229	46.6412	26.7281	16.318	11.3715	9.70147	10.1688	19.534	36.1481	25.7038	12.0443	7.65425	7.01324	6.81865
9.85632	22.8267	46.1344	40.3656	23.4542	14.8327	10.6325	9.29936	9.90439	19.361	36.1934	26.0079	12.126	7.73591	7.03443	6.32532
9.24744	21.328	43.6989	37.48	21.0221	13.5482	10.0362	9.06369	9.66619	19.0254	36.3353	26.1435	12.0627	7.67952	7.13302	6.06493
8.85847	20.3533	41.6911	35.9288	20.3259	13.3187	9.87162	8.98056	9.18836	18.5385	35.9565	26.1742	12.0774	7.55496	7.17156	5.82648
8.80223	20.4488	41.8616	35.9815	20.1603	13.1556	9.76271	8.66795	8.89812	18.1935	35.4149	25.4796	11.6935	7.35953	7.14909	5.56106
8.54321	20.3069	41.893	36.1058	20.5018	13.567	10.0605	8.76914	8.48735	17.6274	33.8383	24.3084	11.2036	7.14227	6.98848	5.46208
8.38655	20.2654	41.8684	36.2756	20.9317	14.0141	10.4578	9.1363	8.12979	16.8631	32.2146	22.8666	10.5424	6.81827	6.74375	5.4668
8.33028	20.1407	41.3615	36.3839	21.4797	14.5334	10.8947	9.47136	7.46604	15.4509	30.008	21.5064	10.0292	6.53609	6.59056	5.5075
8.10642	19.6668	40.5046	36.0962	21.7189	14.9042	11.3206	9.81426	7.08963	14.2265	27.5598	20.1319	9.54507	6.14854	6.20833	5.49941
8.04419	19.3349	39.8372	35.707	21.8018	15.2292	11.6544	10.1259	6.87606	13.6327	26.0771	19.2207	9.30511	5.99339	5.94481	5.60899
7.72852	18.3108	38.1382	35.0705	21.9905	15.6058	11.9536	10.2605	6.79536	13.0688	24.8926	18.5485	9.07247	5.93689	5.61002	5.70926
7.41639	17.5576	37.2365	35.0679	22.5547	16.1357	12.2319	10.3638	6.70171	12.569	24.0502	18.6639	9.26395	6.04233	5.71699	5.95918
7.12795	16.4393	35.5746	34.1696	22.4429	16.362	12.4133	10.4331	6.661	12.7338	24.6039	19.8322	9.99077	6.3805	5.97997	6.46255
6.68583	15.1933	34.1471	33.847	22.5284	16.4908	12.4791	10.4172	6.68908	12.6221	25.2182	21.8062	11.2603	7.09903	6.31643	6.95728
6.48956	14.5741	33.506	33.7118	22.602	16.6875	12.64	10.577	6.588	12.0046	24.64	22.5218	11.8183	7.5284	6.54391	7.23144
6.52729	14.3455	33.6174	34.1903	23.0107	16.8747	12.6721	10.6504	6.49564	11.5076	24.6538	22.9713	12.1736	7.86542	6.77859	7.46702
6.56735	14.2767	33.567	34.066	22.7934	16.7554	12.6182	10.7014	6.34312	11.3794	25.916	24.3693	12.8278	8.20972	7.03894	7.66301
6.77424	14.5064	34.3258	34.7387	22.9515	16.5964	12.4553	10.7006	6.39418	11.6577	27.5685	26.5518	13.8849	8.64763	7.16332	7.70336
7.15153	14.9078	35.6581	36.1135	23.5084	16.7224	12.303	10.5364	6.39283	11.725	28.1353	27.4593	14.479	9.05383	7.34483	7.71945
7.5098	15.4169	36.6394	37.0431	24.3655	17.1552	12.4442	10.7187	6.33844	11.6847	28.8968	28.6445	15.1236	9.37565	7.50225	7.80297
7.88742	16.0902	38.177	38.3813	25.2616	17.3903	12.4104	11.1583	6.32128	11.6453	28.9617	29.0367	15.5566	9.70553	7.64215	7.73503
8.22823	17.0987	39.9542	40.1318	26.5546	17.8602	12.5083	11.3327	6.33962	11.633	29.1214	29.4641	15.7746	9.71803	7.61238	7.73494
8.46372	17.3572	40.5252	40.8142	26.8775	17.9317	12.4857	11.4975	6.3804	11.4881	29.1304	29.8692	16.0494	9.83855	7.4907	7.61324
8.8052	18.3216	42.8742	42.9657	28.21	18.5914	12.7062	12.4738	6.31332	10.9396	27.9012	29.0407	15.7387	9.61364	7.21061	7.22971
9.22944	19.6177	45.4885	45.2455	29.2612	18.8761	12.8371	13.5997	6.38691	10.6834	27.4411	28.6927	15.6709	9.44355	6.92307	6.80161
9.47511	20.3066	47.2723	47.2811	30.4808	19.314	13.0194	15.0778	6.44768	10.6029	27.603	28.8656	15.6848	9.3588	6.73095	6.54284
9.58937	21.1042	48.9613	48.5432	31.0993	19.5456	13.1228	16.6317	6.5496	10.4816	27.1755	28.6824	15.5685	9.19536	6.56913	6.26082
9.89008	22.3232	52.0596	51.6564	32.5815	20.0137	13.252	17.6977	6.68599	10.5603	26.5636	27.7478	15.3376	9.12236	6.46637	6.1578
10.1777	23.5359	54.3085	53.5215	33.509	20.3597	13.4157	19.0767	6.87303	10.5975	25.8553	26.8117	14.9346	8.89057	6.34726	6.0527
10.2908	23.9973	55.4748	54.4213	33.7937	20.3828	13.3409	20.7664	7.03897	10.2639	24.5201	25.6173	14.4204	8.62547	6.16816	5.95938
10.3406	24.8129	57.2774	55.6703	33.9615	20.2143	13.069	21.7356	7.16796	9.97764	23.0597	24.1866	13.6915	8.2506	5.98128	5.7568
10.3732	25.9692	59.6933	56.9794	33.5418	19.7104	12.7938	22.0247	7.35004	9.65271	22.1111	23.0726	12.9987	7.80543	5.74861	5.5764
10.6575	27.0819	62.0282	58.9171	34.061	19.5657	12.556	22.5555	7.52509	9.23233	20.649	21.691	12.4828	7.57404	5.6336	5.45175
10.9102	28.267	64.5969	61.0243	34.4574	19.3762	12.4153	22.6629	7.68404	8.79971	19.253	20.4021	11.7923	7.30206	5.64248	5.32698
11.202	29.3999	67.0159	62.6712	34.6721	19.2018	12.2302	21.9428	7.92598	8.61375	18.4494	19.7191	11.6915	7.38648	5.6747	5.20109
11.7653	31.1932	69.8167	63.9109	34.7283	19.0722	12.0494	21.2671	8.07982	8.54253	17.9546	19.4555	11.5566	7.34599	5.82338	5.24443
12.4103	33.1334	72.5774	65.4744	35.011	19.0993	11.9524	20.3053	8.17897	8.43744	17.3799	18.9354	11.4141	7.38652	5.92673	5.24946
13.3257	35.1576	75.327	66.3116	34.7664	18.7674	11.7306	18.5646	8.40319	8.41825	17.5754	19.405	11.505	7.34926	5.97383	5.28705
14.2457	37.1745	78.1627	68.3584	35.5891	18.9487	11.685	17.6696	8.41944	8.17743	17.0765	19.4298	11.5222	7.35822	6.08575	5.32413
15.52	40.7472	83.698	72.1159	36.753	19.1005	11.7091	15.7169	8.49955	8.11302	17.098	19.6927	11.7158	7.46094	6.21281	5.38494
16.8278	44.1112	89.3443	76.0819	37.9959	19.1813	11.5366	13.6285	8.46949	8.18638	17.622	20.496	12.1879	7.6708	6.43567	5.52811
18.1069	47.5944	94.8693	80.2092	39.4518	19.4851	11.6718	12.1986	8.55171	8.33093	17.8779	20.9539	12.5285	7.80964	6.57991	5.61954
19.2098	50.6447	100.577	84.1931	40.3887	19.628	11.7284	11.0987	8.55581	8.28035	17.5349	20.8214	12.507	7.82162	6.66675	5.63059
20.4867	53.8413	105.656	86.8579	40.8812	19.7049	11.8001	10.0629	8.58377	8.3387	17.4896	20.8268	12.6187	7.9563	6.82978	5.70561
21.4303	55.9198	108.347	87.8813	40.8593	19.5672	11.7186	9.36509	8.47845	8.45182	17.3842	20.6821	12.6098	7.96369	6.9212	5.79642
22.0739	57.5804	110.036	88.4711	40.5778	19.1576	11.4617	8.9702	8.47454	8.47789	17.1322	20.4282	12.5503	7.98001	7.06892	5.88892
22.5432	58.8617	111.812	89.8224	40.675	18.8808	11.2691	8.4152	8.65109	8.5597	17.2811	21.0495	12.9523	8.08847	7.05902	5.89527
22.7663	59.438	112.572	90.5226	40.7192	18.5766	11.0765	7.93909	8.69802	8.66317	17.8123	22.3521	13.7228	8.34428	7.16623	5.98003
22.5711	58.9837	111.584	89.4745	39.684	17.9257	10.7973	7.70539	8.80911	8.76673	18.7197	24.8711	15.3787	8.96616	7.53009	6.21513
22.0563	58.0588	110.041	87.4849	38.0095	16.917	10.2304	7.32255	8.93654	9.32201	20.8417	27.9551	17.0545	9.59998	7.90686	6.50367
21.2688	56.3742	107.19	84.6394	36.2694	15.936	9.69621	6.82588	9.08658	9.6587	21.576	29.5228	18.1202	10.1934	8.36481	6.82787
20.3094	53.8996	102.279	80.2889	34.0916	15.0436	9.2716	6.49078	9.23057	9.86498	22.0241	30.0304	18.5173	10.651	8.85449	7.20732
19.3227	51.104	96.8723	75.578	32.0102	14.158	8.83259	6.20374	9.18912	9.98355	22.5417	31.3439	19.3747	11.2697	9.42782	7.69998
17.8485	46.9418	89.2078	69.7013	29.4437	13.0188	8.21998	5.83638	9.34278	10.3476	23.5497	33.0698	20.5538	11.8979	9.88338	8.08736
16.4557	43.9593	83.7123	65.8987	27.9051	12.2564	7.71605	5.56931	9.44058	10.8997	24.7325	35.0056	21.8694	12.5444	10.4171	8.4672
15.0554	40.1043	77.1601	61.1972	25.9647	11.5215	7.36097	5.38974	9.5138	11.1907	25.695	36.6312	23.0849	13.3509	11.1317	9.03727
13.7368	36.3453	69.8017	55.3203	23.457	10.5267	6.89666	5.13129	9.51687	11.3192	26.1413	37.6593	23.8835	14.0763	11.9576	9.97094
12.3211	32.458	62.5362	49.0912	20.6317	9.33811	6.34646	4.86063	9.64332	11.6088	26.6171	38.6628	24.9009	15.172	13.2748	11.0536
11.3424	29.8972	57.9357	45.4694	19.1548	8.78836	6.08517	4.73825	9.79247	11.9055	26.9178	39.2271	25.7513	16.1382	14.2902	11.8489
10.4003	27.2574	52.8162	41.545	17.7538	8.19873	5.69398	4.49579	9.73824	11.8899	26.0069	37.8239	25.608	17.0763	15.6584	13.0341
9.41348	23.7081	45.4148	36.2597	15.8354	7.4768	5.30105	4.27899	10.0272	12.2204	26.2064	37.8449	26.0381	17.8694	16.6782	13.9385
8.61689	20.7968	39.4055	32.0784	14.3294	6.8362	4.96918	4.11015	10.2026	12.7801	27.6122	39.6168	27.5653	19.5539	18.695	15.3493
7.68559	17.7248	33.9324	27.8313	12.6648	6.20352	4.71014	3.99651	10.4888	13.2681	28.5331	41.8743	29.5821	20.9871	20.2678	16.4033
7.13874	15.6828	29.6967	24.2122	11.1124	5.61245	4.42791	3.86621	10.8563	13.894	30.2525	45.2304	31.9571	22.5841	22.2111	17.8593
6.79571	13.6623	25.206	20.4952	9.65848	5.1521	4.23873	3.76547	11.9219	15.8002	34.798	52.108	36.217	25.2522	24.736	20.2486
6.43355	11.9314	21.8437	18.0088	8.692	4.77428	4.0512	3.67459	12.7556	17.7329	39.685	58.2391	40.2478	28.1693	27.6105	22.0285
6.25247	10.4935	18.7358	15.5043	7.63424	4.43475	3.96553	3.63376	13.2726	19.3727	44.0347	64.0344	43.668	30.2569	30.0354	24.0009
6.23114	9.6724	16.3526	13.7229	6.94278	4.15314	3.79824	3.7067	13.7906	20.3759	46.7575	67.3426	45.442	31.4574	31.7486	25.4823
6.24833	9.0624	14.0373	11.8829	6.35625	4.03451	3.76213	3.68544	14.2409	21.5064	49.5948	70.0419	47.3543	33.5014	35.6328	27.8964
6.38202	8.40187	11.8551	10.2076	5.83737	3.91679	3.73255	3.69449	14.6269	22.6398	52.1422	72.0705	48.741	35.1924	39.253	29.7951
6.52554	8.02081	10.7203	9.29824	5.54909	3.88502	3.76784	3.81258	14.8682	23.559	54.7108	74.4392	50.1296	37.0178	42.6889	31.6947
6.73535	8.06156	10.2366	8.80382	5.39043	3.85608	3.77843	3.92168	15.0427	24.4505	57.0016	76.8873	51.527	38.8264	46.8176	33.6534
7.27783	8.41491	10.0106	8.53209	5.37409	3.9015	3.83872	4.24363	15.8103	27.049	62.7045	83.8987	54.7442	39.7988	50.1606	35.0048
7.70536	8.67245	9.75834	8.27775	5.35268	3.92996	3.84066	4.33424	17.6913	32.2005	72.7549	95.1563	59.9282	41.9148	53.4862	36.6246
8.30879	9.39003	9.83125	8.2334	5.45527	4.01341	3.89042	4.49631	19.4612	37.8498	83.6677	105.674	64.2154	43.4694	55.0858	38.359
9.03342	9.85322	9.67447	8.03891	5.45088	4.03674	3.90738	4.78041	20.764	41.9945	89.9639	110.95	66.5745	44.2804	56.2109	39.5417
9.74671	10.4364	9.76321	8.02924	5.54231	4.08362	3.95104	5.11688	21.9475	44.713	93.6536	113.366	67.4032	44.9701	57.396	40.6962
10.1222	10.673	9.65088	7.95284	5.56662	4.06718	3.97777	5.28767	23.873	49.5393	98.3283	114.624	67.9548	45.5585	57.9811	41.2475
10.2505	10.7147	9.53255	7.8253	5.52228	4.013	4.02797	5.39922	25.0627	52.895	103.22	117.109	68.6891	45.478	57.4663	40.9548
10.4066	10.8075	9.48433	7.75808	5.48129	3.94608	4.13579	5.58228	25.8696	55.3043	105.974	118.781	69.1762	44.9632	55.8361	40.0889
10.4634	10.7836	9.35596	7.61003	5.3977	3.82927	4.17722	5.71408	26.55	57.2616	108.34	119.838	69.1053	43.7499	53.6643	38.8507
10.5948	11.0077	9.40897	7.52767	5.3814	3.7687	4.39975	5.80589	26.7835	57.9754	109.085	119.703	68.6326	42.13	50.6176	37.2589
10.6588	10.7983	9.19955	7.32053	5.23546	3.63744	4.77154	5.86526	26.8269	58.1001	108.883	118.123	67.4026	40.2837	46.7752	35.443
10.5346	10.64	9.06885	7.14484	5.10343	3.52226	5.00082	5.79176	26.1272	56.7074	105.407	111.742	64.2922	38.6873	42.5872	33.6397
10.3553	10.2263	8.74264	6.79817	4.83424	3.3801	5.186	5.88865	25.2899	54.6014	99.9905	103.225	59.6433	36.2863	38.7946	31.6213
10.0721	9.79912	8.39958	6.46416	4.61437	3.25948	5.27641	5.971	24.0694	51.7136	94.2564	95.8307	56.4385	34.4312	36.3364	28.4569
9.52244	9.59417	8.26253	6.22961	4.41787	3.16884	5.36483	5.9122	22.7144	48.6482	88.5802	89.3507	52.8537	31.8832	32.8901	26.1215
9.02192	9.5286	8.37133	6.08236	4.28031	3.08798	5.39214	5.74996	21.07	45.2149	84.0144	85.4194	50.2991	29.1309	29.4037	22.9031
8.77355	9.53733	8.48289	5.98276	4.18834	3.07918	5.42609	5.65213	19.3079	41.0751	78.5519	81.0206	47.4005	26.4972	26.903	20.3039
8.75535	9.98106	9.08469	6.18666	4.26348	3.11634	5.43561	5.67925	17.845	37.4218	73.1687	77.5421	45.5374	24.8392	24.8982	18.5264
8.80273	10.6239	9.71169	6.42062	4.38921	3.20318	5.34946	5.55472	16.7938	35.0012	70.5744	75.3832	43.7224	23.2768	22.7967	16.8602
9.12967	11.3916	10.384	6.75565	4.46078	3.29161	5.24507	5.51048	15.8708	32.6785	66.8594	72.9158	42.437	22.1494	20.9105	15.4113
9.14963	11.7795	10.8253	7.06705	4.59544	3.39377	5.00826	5.53003	15.7073	31.9603	65.1814	70.7781	41.1327	21.1593	18.9929	14.359
9.07225	12.2048	11.6449	7.46909	4.76615	3.50638	4.63136	5.60072	14.9629	30.3447	61.936	67.0871	38.7503	19.8155	17.1773	13.172
9.13811	12.4452	12.3315	7.95064	4.90876	3.55829	4.4126	5.49377	14.1505	27.864	57.366	62.1724	35.5624	18.3699	15.6905	12.371
8.97239	12.6414	13.043	8.40683	5.04499	3.62165	4.17516	5.35151	13.4113	25.5058	52.0491	55.7106	31.5034	16.1129	13.6661	11.3798
8.77625	12.6772	13.4534	8.7042	5.17838	3.693	4.02121	5.218	12.9836	23.8877	47.8651	50.1424	27.8484	14.3426	12.3592	10.3932
8.6448	12.6799	13.8613	8.91333	5.29662	3.77907	3.90098	5.21543	12.5128	22.7827	45.002	45.8255	24.9298	13.0394	11.4446	9.68471
8.51712	12.3615	13.9339	9.08338	5.41659	3.87857	3.86246	5.24239	12.3273	22.146	42.7052	42.8033	23.2382	12.521	10.8927	9.28685
8.3232	12.0864	13.9425	9.19435	5.41927	3.84121	3.69631	5.10144	12.0613	21.3088	40.2139	40.2861	22.0474	12.1576	10.6741	9.36114
8.16576	11.6201	13.7047	9.11682	5.33158	3.76869	3.56416	4.92658	11.417	20.1644	38.0567	37.8939	20.7657	11.6749	10.4299	9.3654
7.71693	10.7696	13.2527	8.94757	5.24421	3.71274	3.48876	4.80448	10.9354	19.2572	36.4757	36.595	20.0924	11.3838	10.2239	9.39343
7.41897	10.2246	12.9172	8.72309	5.1539	3.67411	3.3807	4.59826	10.3426	18.3779	35.4583	36.113	19.7541	11.1482	10.1068	9.38723
7.08388	9.60934	12.5993	8.49428	5.02497	3.63459	3.34299	4.40989	9.732	17.4576	34.3709	35.6049	19.3751	10.9855	10.023	9.25038
6.97346	9.28313	12.1896	8.24152	4.88915	3.54479	3.27472	4.21647	9.57061	17.1317	33.5142	34.8715	19.0439	10.961	9.92708	9.20133
6.77259	8.83026	11.4802	7.87698	4.77784	3.49196	3.2367	4.12417	9.32225	17.0351	33.3943	34.3033	18.7183	10.8043	9.71795	8.79354
6.67412	8.49769	10.8328	7.54917	4.64235	3.40541	3.11927	4.06178	8.99879	16.7702	32.6464	33.3032	18.2163	10.5808	9.41061	8.46174
6.39356	7.8635	9.93624	7.10534	4.41172	3.27811	3.04083	3.81663	8.60386	16.0259	31.7234	32.7601	18.0845	10.3663	9.08486	8.0998
6.27634	7.56786	9.39417	6.85413	4.27166	3.18041	2.97207	3.63699	8.36763	15.5518	31.0265	32.7903	18.3862	10.356	8.74857	7.92709
6.20645	7.34475	9.18107	6.76593	4.15453	3.09545	2.92325	3.55124	8.13837	15.1324	31.0688	33.0854	18.5423	10.3217	8.49563	7.55542
6.19934	7.08258	8.65439	6.5048	4.1037	3.11174	2.99676	3.54942	8.0214	15.0992	31.7849	33.6445	18.6836	10.292	8.25552	7.19162
6.39118	7.14673	8.5266	6.50108	4.12281	3.15582	3.05511	3.65051	7.92838	14.9592	31.9423	33.952	18.8261	10.407	8.12946	6.91422
6.95414	7.33438	8.82679	6.69047	4.18405	3.20948	3.08396	3.79636	7.93493	14.8874	32.292	34.3131	19.054	10.4617	8.02349	6.44864
7.21342	7.16888	8.80521	6.74197	4.2502	3.21261	3.11388	3.96995	8.11608	15.1573	32.7413	34.6168	19.2692	10.5812	8.06435	6.16298
7.49647	6.93204	8.71367	6.838	4.31119	3.2325	3.0803	4.29304	8.27432	15.4766	33.7018	35.6769	19.7556	10.6667	8.09606	6.01939
7.71569	6.97339	9.16261	7.24575	4.46042	3.30783	3.08028	4.53219	8.29385	15.3859	33.5593	35.7577	19.705	10.5375	8.1906	6.04068
7.78041	7.05866	9.5889	7.61912	4.67448	3.43545	3.10433	4.78741	8.34131	15.5436	33.7695	35.5197	19.437	10.4212	8.21623	5.93528
7.92551	7.06893	9.93325	7.95548	4.87209	3.53034	3.15901	5.05895	8.33799	15.3859	33.4277	34.8672	18.9723	10.2833	8.2588	5.86588
8.01834	7.14796	10.5149	8.40616	5.09822	3.66758	3.23205	5.66164	8.39246	15.4113	33.5891	34.7162	18.641	10.1326	8.19579	5.85882
8.08478	7.28654	11.3765	9.05511	5.45602	3.90846	3.34025	6.16655	8.39763	15.4478	33.4724	34.0304	18.2648	9.94396	8.17519	5.84212
8.09312	7.48658	12.076	9.62762	5.78713	4.08473	3.41306	6.99818	8.51522	15.6504	33.4482	33.8616	18.105	9.8928	8.34124	5.88354
8.07206	7.62328	13.1971	10.6096	6.25684	4.28858	3.49058	7.71976	8.73803	16.2485	34.6465	34.9128	18.3557	9.86282	8.3219	5.86976
7.97265	7.93179	14.7421	11.7965	6.77912	4.51691	3.56405	8.43247	8.84271	16.912	35.7823	35.6472	18.4838	9.71386	8.41746	5.86303
7.59568	8.16338	15.9747	12.9913	7.44478	4.85708	3.78111	9.20037	8.92399	17.3488	36.4308	36.2986	18.7955	9.77269	8.49671	5.85391
7.21995	8.61058	17.6735	14.3622	8.08361	5.1511	3.89464	9.38153	9.15753	18.043	37.2028	36.2614	18.5467	9.63125	8.5164	5.83056
6.66485	9.05233	19.0432	15.7074	8.76322	5.43531	4.00704	9.3821	9.2997	18.4091	37.6403	35.6271	18.0099	9.57082	8.67617	5.86523
6.43485	9.18847	19.7441	16.8853	9.67878	5.87721	4.18115	9.54913	9.41657	18.868	38.5129	35.702	17.8575	9.47835	8.64606	5.84615
6.28037	9.47895	20.6935	18.0112	10.3839	6.21264	4.31714	9.65964	9.66938	19.4287	39.7137	36.6672	18.1751	9.50121	8.61991	5.91487
6.17642	9.80742	21.6935	18.9225	10.962	6.54573	4.50202	9.55867	9.79955	20.0762	41.2485	37.5101	18.2034	9.58142	8.85033	5.99108
6.14301	10.3347	22.6406	19.7788	11.4841	6.78692	4.61545	9.43101	10.066	21.209	43.4242	38.5973	18.5636	9.82017	9.09065	6.13957
6.25656	10.6915	23.1394	20.2075	11.8572	7.07202	4.83243	9.18935	10.5567	22.4603	44.865	39.0603	18.7187	9.89284	9.1883	6.16215
6.23474	10.8299	23.4395	20.6612	12.2635	7.33144	4.96293	8.56016	10.7616	22.8492	45.1276	38.686	18.44	9.71037	9.04477	6.16348
6.23122	10.9714	23.4566	20.8506	12.528	7.48653	5.03829	8.0029	10.6905	22.6516	44.7663	37.9743	18.2328	9.79116	9.1861	6.30456
6.14861	11.0667	23.4084	21.0766	12.8205	7.68651	5.10184	7.34246	10.8804	23.2028	45.7021	37.8346	18.1858	9.83597	9.20636	6.35883
6.22961	11.1306	23.1833	20.9307	12.8025	7.71368	5.13692	6.81398	11.097	24.1559	47.594	38.2918	18.0585	9.87072	9.14012	6.39001
6.315	11.1951	22.7101	20.5342	12.7462	7.82637	5.25938	6.47413	11.2054	24.7164	49.3767	39.243	18.3485	9.98917	9.08092	6.43836
6.35256	10.9625	21.9431	19.8107	12.5295	7.8806	5.37515	6.19164	11.8144	26.4549	52.1352	40.7402	19.0799	10.2761	8.98318	6.42921
6.28213	10.7331	21.1899	18.7488	11.87	7.64625	5.33516	5.7688	12.4922	27.6099	54.2057	42.1857	19.9511	10.6335	9.06283	6.43304
6.26643	10.3619	19.9225	17.6413	11.3747	7.50516	5.34083	5.40704	13.1001	29.2387	57.1253	44.1384	20.659	10.843	9.08383	6.46959
6.20925	9.90029	18.7994	16.7969	10.9898	7.40125	5.27262	5.10388	13.9594	30.8967	59.697	45.9081	21.5263	11.1938	9.00556	6.4323
6.00536	9.45781	17.8255	16.1148	10.6916	7.28945	5.21161	4.81147	14.93	32.7741	62.2664	47.3384	22.2795	11.4516	9.04577	6.48969
5.87723	8.94724	16.8165	15.3476	10.2109	7.01553	5.04593	4.46684	15.5241	33.9991	64.5342	49.6386	23.4438	11.9936	9.12867	6.64886
5.74896	8.51622	15.4795	14.1607	9.63312	6.79895	4.94576	4.3099	17.048	37.5344	70.5744	54.0267	25.129	12.4045	9.17525	6.70186
5.69521	7.92348	14.0583	13.063	9.12186	6.57768	4.8666	4.19769	19.1756	41.7906	76.3485	57.6522	26.6855	12.7679	9.09045	6.64373
5.57282	7.35507	12.6791	11.834	8.53005	6.35309	4.7436	4.04145	20.2252	43.5402	78.0036	58.5962	27.1157	12.952	9.11042	6.6805
5.46365	6.97703	11.5072	10.7033	7.93388	6.11779	4.66013	4.01197	21.292	45.6289	80.3488	60.2227	27.9159	13.1187	9.1318	6.7055
5.33031	6.58479	10.7635	10.2571	7.63924	5.91093	4.49649	3.95932	22.096	46.7993	81.0955	60.5539	28.0231	13.1406	9.10105	6.76425
5.28843	6.43121	10.4574	9.99705	7.42526	5.82319	4.45873	4.02074	22.4459	47.0443	81.3886	60.6426	27.999	13.0398	8.91053	6.68039
5.25733	6.47091	10.5821	10.0649	7.49173	5.88491	4.48311	4.12188	22.9664	48.0756	81.9116	60.613	27.8682	12.9237	8.79745	6.70265
5.23215	6.43672	10.5346	9.96871	7.42376	5.93243	4.59701	4.22193	23.6576	49.1706	82.558	60.5624	27.9164	12.8234	8.66555	6.76076
5.34669	6.63578	10.8894	10.4674	7.96375	6.39422	4.92792	4.48713	23.8655	49.7755	82.9988	60.556	27.7604	12.6074	8.53449	6.60034
5.37469	6.87081	11.4098	10.9886	8.55766	6.95293	5.28645	4.76515	23.6075	48.9299	80.9808	58.8355	26.8221	12.1883	8.37132	6.56295
5.49843	7.16778	12.4932	12.3374	9.67866	7.84143	5.90547	5.14023	23.0367	47.7649	78.3214	56.2374	25.5976	11.6031	8.00834	6.36795
5.63315	7.31709	12.8902	12.9183	10.3283	8.51315	6.48221	5.5475	21.7882	44.7607	72.8196	52.1601	23.8843	11.0608	7.75977	6.22122
5.70961	7.61589	13.3897	13.6012	10.9929	9.06644	6.82755	5.81908	20.2316	41.5448	67.8257	48.13	22.0584	10.502	7.49443	6.08825
5.82061	7.86993	13.5911	13.8969	11.4025	9.51299	7.1529	6.09575	18.9117	38.4933	62.7786	44.427	20.3622	9.79767	7.10554	5.88702
6.01663	8.00999	13.6706	14.0849	11.7222	9.83796	7.39395	6.39698	17.4849	35.127	57.4802	41.0545	19.1315	9.34725	6.8288	5.65262
6.3065	8.23802	13.616	14.2538	12.0924	10.2322	7.70883	6.69416	16.1645	32.4086	53.054	37.8631	17.7415	8.72912	6.5064	5.46586
6.45755	8.41314	13.5953	14.3873	12.4614	10.6832	8.08503	7.14942	15.2117	30.2656	49.2739	34.9758	16.4404	8.12468	6.16108	5.19177
6.76738	8.74784	14.0309	15.1185	13.2185	11.2671	8.50345	7.75699	13.6848	26.8651	43.5882	31.0676	14.8739	7.47947	5.78056	4.89186
7.12287	9.10955	14.3288	15.7926	14.2975	12.2817	9.00976	8.34	11.916	22.8956	36.8513	25.7417	12.3381	6.71147	5.42522	4.70075
7.46527	9.34038	14.4194	16.2568	15.0933	13.0426	9.5359	9.15278	10.3872	18.5846	30.1828	21.6441	10.7051	5.98603	4.97153	4.53504
7.86138	9.73306	14.5345	16.694	16.1412	14.1911	10.3818	10.464	9.60913	16.572	27.0431	19.3958	9.55135	5.30789	4.54024	4.35342
8.11337	10.2037	14.9378	17.5875	17.7885	15.9032	11.6852	11.957	8.8926	14.0413	23.3994	17.3411	8.8357	5.05252	4.36174	4.23636
8.48846	10.7485	15.946	19.5323	20.3847	18.1299	13.1198	13.6605	8.37136	12.4565	20.4335	15.1159	7.91922	4.73554	4.17123	4.09325
8.9054	11.3917	17.5545	22.1976	23.2636	20.5064	14.8443	15.1338	7.99793	10.8794	17.46	13.1805	7.07851	4.3017	3.93942	3.99673
9.30407	12.001	19.3546	25.2599	26.9428	23.7763	17.0616	17.1255	7.66336	9.44379	14.9121	11.5872	6.3405	3.99787	3.81324	3.94605
9.62718	12.454	20.5098	27.2543	29.4641	25.9545	18.5706	18.6319	7.45883	8.44377	12.8909	10.2558	5.74465	3.77782	3.76605	3.90491
9.75486	12.9696	22.4658	30.5327	33.068	28.9879	20.9621	20.6272	7.48025	7.90474	11.7835	9.38627	5.40058	3.77224	3.83088	3.96671
9.89003	13.4581	24.1279	33.1014	36.1229	31.6123	22.7202	22.0645	7.65708	7.61193	11.01	8.86353	5.3111	3.85331	3.96435	4.02232
10.3391	14.1911	26.3218	36.0709	39.0126	34.0856	24.6188	23.6134	7.7042	7.28871	10.2528	8.4506	5.2447	3.9716	4.07273	4.09314
10.6596	14.9819	29.2046	39.6452	41.9299	36.2882	26.2074	25.0948	8.01547	7.33237	9.95129	8.16758	5.24562	4.03354	4.1682	4.10583
10.9228	15.9575	32.3987	43.4325	44.7603	38.4391	27.9155	26.3549	8.29832	7.31167	9.35335	7.70427	5.12231	4.08625	4.22362	4.06155
11.1405	17.0545	36.7432	48.3119	47.7262	40.5673	29.4789	27.4537	8.37231	7.13678	8.72071	7.43779	5.08317	4.16489	4.33017	4.17059

[truncated: 44 more sheets: C11, C13, C14, C15, C16, C17, C18, C19, C20, C21, C23, C24, C25, C26, C27, C28, C29, C30, C31, C32 …]
