# Supplementary material for: Temporal and spatial relationship between gluteal muscle Surface EMG activity and the vertical component of the ground reaction force during walking
Source: PLoS One. 2021 May 26;16(5):e0251758. doi: 10.1371/journal.pone.0251758 (PMC8153502; doi:10.1371/journal.pone.0251758)
Supplement: S1 Data — (ZIP) [file pone.0251758.s004.zip › Walkway_schnell_20HzHP.xlsm]

## Sheet: C01
li 1	li 2	li 3	li 4	li 5	l 6	li 7	li 8	re 1	re 2	re 3	re 4	re 5	re 6	re 7	re 8
65.9608	22.905	25.0348	22.823	24.8192	21.0743	19.8391	32.7108	71.4328	26.6974	11.6861	23.8801	52.75	40.2303	54.6422	38.5179
62.1828	24.1052	27.1211	25.3972	27.5466	23.0025	21.3403	35.4792	72.437	26.0887	11.5937	23.3764	50.6453	38.4543	53.6315	36.9819
56.1082	25.3915	29.3988	28.4455	30.4363	25.0803	22.9224	37.9245	76.2449	26.1947	11.2579	22.6815	48.0426	36.5138	53.8361	36.5929
52.8429	26.8769	32.6858	31.3582	33.263	26.7381	24.456	41.4731	82.6286	26.8134	11.0126	21.6685	44.6053	38.1946	55.39	36.7458
50.3792	28.5652	36.4446	34.344	36.4259	28.775	26.4895	45.6492	86.3202	27.9074	11.1078	20.7232	43.2435	40.3065	57.2826	38.1484
49.3104	31.7445	40.3549	36.9296	38.6002	30.448	28.5544	47.5295	90.8256	29.8801	11.1733	20.7345	42.6625	43.5393	59.8548	40.8333
50.694	34.5764	45.2972	40.3632	41.326	31.9424	30.1832	48.8221	97.8838	32.0292	11.1946	21.1256	42.9939	48.0109	63.57	42.9444
52.9796	38.7776	51.6606	44.4392	44.4879	33.7483	31.3054	49.8496	102.56	34.4472	11.3261	21.3968	44.3284	53.4458	67.6692	45.2555
56.492	41.6749	56.6765	47.6181	46.7637	35.1877	32.7004	51.2459	107.195	37.9437	11.478	22.5638	46.7032	59.8576	73.6049	53.8529
60.2395	45.4173	60.2795	49.3686	47.8545	35.5856	33.1693	52.4592	112.344	40.2047	11.4661	24.3265	49.8317	65.7543	79.312	69.4491
66.2069	49.4062	62.6099	50.4254	48.2315	35.433	33.2828	52.0089	117.82	42.0141	11.424	25.8898	51.4971	72.4915	88.0099	78.876
75.9455	51.3702	64.3615	50.7163	47.8343	35.0639	32.9279	51.1636	122.696	44.2829	11.3294	26.9675	52.8732	78.2283	100.547	87.4608
84.4986	52.4793	65.3009	50.6556	47.2086	34.6876	32.6394	50.5638	125.969	45.3	11.1628	27.6595	54.5593	83.089	111.562	104.855
87.815	54.0131	65.8276	49.5797	45.9269	33.6199	32.0181	50.2875	129.085	46.346	11.0851	28.8014	55.2398	87.212	120.851	124.911
89.9908	56.4286	65.5554	48.3272	44.3011	32.4488	30.9885	49.6381	131.154	47.1722	10.795	29.9731	55.4413	89.9167	129.641	137.745
91.9449	57.1404	64.6995	46.3274	41.4194	30.2881	28.7152	47.3711	133.46	46.741	10.2823	30.9187	54.0514	93.2263	137.453	150.048
91.7234	56.3843	62.9959	44.0085	39.01	28.4175	26.3324	45.9633	134.301	46.2762	10.1669	31.906	52.6338	96.644	143.522	167.18
90.4827	55.561	60.1684	40.9554	35.9848	26.3789	24.4913	45.1356	133.709	45.2389	9.94471	33.6878	52.7502	99.9282	150.479	176.973
88.8003	53.2733	55.0803	36.6291	32.0333	23.2299	21.9729	44.3755	134.127	44.0877	9.51937	34.8593	54.0875	102.349	156.47	180
86.3237	51.0666	50.5641	32.2246	27.5413	20.4596	19.6473	42.8251	130.258	41.3967	9.43134	35.7059	56.0755	102.955	160.977	181.762
83.1106	47.0592	45.7557	28.3859	24.2636	18.3471	17.6148	40.7059	127.63	40.1323	9.48382	36.79	57.2612	105.239	170.532	180.376
75.7649	44.0702	42.1044	25.0223	21.2847	16.255	15.8094	39.037	125.28	39.4038	9.75967	39.7944	62.3796	112.269	179.52	179.339
65.4918	41.7413	38.4776	21.8998	18.4908	13.9771	14.021	37.5647	121.393	39.8059	10.1161	43.5013	68.8653	117.836	183.722	174.956
56.5067	39.6259	35.0548	19.2107	16.1989	12.088	12.209	36.3698	115.524	43.7417	10.5301	48.0592	75.8979	124.469	190.678	165.147
48.8463	36.2758	31.6942	17.2051	14.6171	10.8003	10.9046	33.6425	109.829	49.3277	10.9659	51.9624	82.9134	127.355	192.681	153.461
41.7129	31.4727	28.3354	15.3449	13.2592	9.91407	10.253	30.5019	103.155	54.8658	11.8738	54.7422	88.2173	128.115	187.488	146.452
34.466	29.0235	24.8283	13.3088	11.7569	9.05991	9.59683	28.2182	96.5876	58.8999	13.1536	56.3992	90.8686	127.087	184.056	131.541
30.4334	27.3898	22.4206	11.9449	11.0683	8.82	9.04498	27.0083	90.8989	61.1475	14.4617	56.6971	92.906	125.595	179.381	113.11
26.6928	24.8946	20.3003	10.5342	10.2654	8.37177	8.51092	24.8296	86.393	62.372	15.3342	56.9084	94.0335	123.871	172.229	103.98
23.3646	23.1255	17.777	9.22301	9.36516	8.02125	7.88174	21.4098	80.4756	62.8018	16.353	57.2513	92.9641	122.345	165.36	95.2835
20.548	22.3655	16.3304	8.50044	8.87778	7.88604	7.25336	18.4976	76.6019	62.8042	17.2477	57.2559	91.7148	120.901	156.603	86.1218
19.0893	21.6523	14.8923	7.99542	8.71193	7.84892	6.91891	17.3953	71.4091	62.4355	17.8981	56.1978	88.6055	113.531	142.392	79.1844
17.9241	20.7485	13.464	7.36516	8.44446	8.09834	6.6877	16.6277	67.5516	60.2925	18.2462	54.5993	84.4775	105.177	125.76	74.9714
17.3723	19.9123	12.7412	7.23575	8.39638	8.29135	6.31634	15.5204	63.2101	57.8826	18.446	51.4959	77.596	96.5933	112.874	70.5917
17.441	19.7297	11.8965	7.05778	8.38941	8.5469	6.10344	14.7786	61.4209	52.8436	18.7673	48.7948	70.3838	85.3986	91.4793	66.869
17.8522	19.2971	10.9134	6.78319	8.36378	9.26225	5.99644	14.7315	62.9648	47.0925	18.9702	46.1344	63.8728	80.6671	77.8398	63.1631
19.1828	18.9035	10.0498	6.36373	8.2355	10.2286	5.97997	14.8361	64.5235	41.2849	18.6577	43.1549	57.4465	79.4475	67.6735	58.6083
20.4332	18.7276	9.16129	5.89426	8.09521	11.4898	5.938	14.773	65.3639	36.9138	18.2232	41.997	54.1771	80.2959	60.8678	54.9398
21.8899	18.3975	8.65817	5.65984	8.40695	12.7536	5.98112	14.9963	68.601	33.3484	17.8357	42.3075	52.436	81.6211	56.2996	54.8323
23.6703	18.3443	8.21544	5.50203	9.13579	15.3214	6.14235	15.9303	71.9826	31.1887	17.5625	41.9843	51.3754	84.8323	53.3601	56.5796
25.2091	18.7623	8.03666	5.33192	9.85029	18.8541	6.31984	16.86	77.4435	29.7031	16.9165	42.4514	52.4467	88.4805	52.9321	59.4222
26.3397	19.5305	7.78433	5.17451	10.4766	21.1055	6.51398	17.3514	86.7047	29.0357	16.3363	43.0158	54.0359	92.4365	54.1726	63.1349
27.0204	20.324	7.57146	5.06186	11.6086	23.7967	6.86481	18.4033	95.9365	29.4453	15.9823	44.4765	55.4874	96.728	56.1096	67.8613
27.3173	20.9354	7.47697	4.96024	13.6047	26.4098	7.33958	19.621	110.052	29.5506	15.5344	45.529	57.6081	100.2	61.5603	74.0055
27.5065	21.589	7.59541	4.86944	15.329	29.512	7.6583	20.5796	128.606	29.6827	15.2188	47.0179	59.4256	102.057	67.8733	76.5981
27.4004	22.437	8.08929	5.0819	16.9885	39.0935	8.22499	21.1134	146.866	30.7157	14.7238	47.1487	60.2902	103.446	73.0679	78.1785
27.0871	23.1462	8.58006	5.33803	18.8819	42.7487	8.74992	21.749	165.668	31.7031	14.2354	47.916	61.0239	107.311	80.8944	78.4472
26.2916	23.9807	8.99523	5.61121	22.1094	46.9212	9.19229	22.2377	188.963	32.4678	13.6468	48.6799	60.7972	108.006	96.3317	78.9426
24.825	24.247	9.29561	5.74256	25.276	53.259	9.86276	22.8967	212.995	33.1877	12.8871	48.628	59.5611	108.322	113.93	79.0796
23.322	24.8464	10.0455	6.13876	27.4981	55.2257	10.3103	23.4578	250.257	34.0627	12.1746	48.1059	58.3901	110.063	134.026	78.2119
21.8904	24.942	10.6197	6.57589	29.8952	56.1375	10.6619	23.6115	296.636	35.0753	11.4817	47.2446	56.6773	109.782	158.806	76.0283
20.3666	24.7068	11.2218	6.91768	32.0261	55.8897	11.1076	23.6667	329.674	36.0584	11.0322	46.4934	53.6083	109.39	178.15	73.3597
19.1216	24.5118	11.9102	7.25631	32.3381	55.4449	11.4168	23.8934	377.595	36.5484	10.4156	45.5206	51.0765	108.398	198.962	69.3965
18.2561	24.2032	12.5127	7.65609	32.196	54.2605	11.7177	24.1363	410.713	36.3008	9.93856	43.0192	48.9439	106.674	214.572	64.519
17.4079	24.1978	13.3049	8.12065	31.5141	52.9317	11.8552	23.9248	438.725	36.7487	9.51268	41.3889	45.5092	106.516	224.443	58.94
16.8195	24.2713	14.0392	8.48616	30.8862	51.2831	11.9803	23.7772	458.898	36.7533	9.27307	39.8097	42.9771	107.432	233.102	55.8632
16.668	24.2529	15.2241	8.70806	29.8287	43.4925	11.8108	23.6105	461.702	36.4841	8.95739	38.0989	41.0617	104.739	240.108	53.8239
16.191	24.3657	16.6501	9.16809	28.7705	39.4712	11.8351	23.4835	463.904	35.6998	8.62907	35.8089	38.7254	99.8675	245.433	53.6586
16.0599	24.2901	17.9334	9.67149	26.47	32.645	11.7167	23.262	458.19	35.5275	8.34211	33.5264	36.5091	100.417	245.472	52.9462
16.0656	24.7922	19.3632	10.1548	23.8138	25.334	11.4806	23.1474	451.821	35.0213	8.23361	31.9499	35.089	98.7753	239.358	52.1513
16.2178	25.1011	20.803	10.4969	21.9299	20.7389	11.4758	22.9416	435.939	33.2778	7.94881	30.3576	34.4999	96.961	228.166	52.6131
16.2338	24.9754	21.8915	10.7487	18.3491	16.289	11.4802	23.0644	411.311	32.0841	7.85699	28.7493	33.3693	94.2141	216.734	52.4912
16.414	25.4606	22.7652	11.1537	16.5752	14.334	11.5898	23.8589	381.83	31.1671	7.84917	27.5378	33.1023	92.9066	206.547	52.7718
16.7047	26.4161	24.1828	11.5747	15.3583	13.3513	11.4321	24.0915	342.021	30.0061	7.80059	26.3178	32.5558	92.6354	193.19	53.4718
17.1164	27.2501	25.3688	11.9423	14.3002	12.2786	11.4722	23.871	317.896	29.6918	7.80866	25.6635	32.4018	90.9931	188.94	52.6532
17.2414	27.6938	26.5645	12.4708	13.8415	11.3688	11.6759	23.7667	291.494	28.86	7.89406	24.6456	33.0649	89.3176	187.68	54.0299
17.6612	29.0033	28.0417	12.887	13.6831	10.6053	11.4147	23.59	266.261	28.2677	8.28639	23.2	32.5698	87.5479	186.839	55.0394
17.8503	29.3269	28.7601	12.9185	13.4543	10.4141	11.3807	23.615	258.195	27.8829	8.66772	23.0771	32.9166	87.4981	186.294	55.1551
18.0568	29.5991	29.3411	12.9193	13.0278	10.3836	11.5503	23.6721	250.09	27.9844	9.1595	22.7432	34.1139	89.7478	179.577	55.9175
18.0631	29.2225	29.4787	12.7738	12.7102	10.2195	11.6112	23.4344	241.459	28.4779	9.93597	22.9648	36.8482	88.9443	175.182	57.2836
18.3925	28.4791	28.9309	12.5605	12.2387	10.0435	11.739	23.279	233.154	28.875	10.6363	22.729	38.9362	90.4367	171.251	57.1768
18.3557	28.1358	28.405	12.3227	11.9297	10.0153	11.9124	23.1882	225.39	30.1136	11.8811	22.9266	41.2287	89.3864	169.557	57.7176
18.2126	27.7957	27.8896	12.1339	11.7657	10.2587	12.2834	22.9614	212.328	31.4677	13.272	23.0045	43.1032	89.8916	167.676	58.0525
17.9092	27.0728	27.0011	11.6537	11.3461	10.4468	12.499	23.387	199.102	33.8404	14.5861	23.1246	44.9876	90.8617	165.676	59.8628
17.4512	25.9468	25.9588	11.1049	11.1136	10.6138	12.8262	23.7515	191.717	35.7058	15.9088	23.3	46.6094	89.962	157.497	59.103
17.0964	25.0106	24.5209	10.4212	10.9157	10.6917	13.4531	24.5775	181.74	36.6576	17.0335	23.8071	46.7757	88.9903	150.777	58.2068
16.6583	24.0309	22.7182	9.66003	10.604	10.5293	14.036	26.4354	171.813	38.2886	17.8372	23.9978	47.4128	86.4628	140.796	56.8939
15.9359	22.4188	21.1782	9.0807	10.4284	10.4654	14.6816	28.9167	159.444	39.8569	18.2622	23.8629	48.2822	84.0669	126.828	55.4297
15.8179	21.4888	19.8787	8.66019	10.2324	10.3081	15.7587	31.2723	146.875	40.8238	18.5246	23.7618	49.1879	83.2484	117.817	53.939
15.7375	20.9565	18.6381	8.25755	9.91263	10.1322	16.0954	33.1301	131.993	41.2234	18.3339	23.5455	51.2406	77.2041	114.162	52.5975
15.5621	20.4279	17.4648	7.81976	9.59017	9.94618	16.361	35.5298	116.495	41.8942	18.3776	23.3647	51.3326	74.4593	108.351	51.6832
15.229	20.0739	16.5278	7.46501	9.51281	9.71555	16.514	38.315	106.535	42.4324	18.2086	23.4268	50.9397	71.5865	100.396	52.8625
15.064	19.8328	15.7558	7.03466	9.33787	9.23353	16.4121	40.1387	98.2645	42.3136	17.9174	23.1612	49.1779	71.0686	95.545	53.3521
15.0639	19.4904	15.2008	6.63253	9.09554	8.63173	16.0412	41.1225	92.0402	41.468	17.398	22.5744	48.7105	68.1958	89.4329	55.1103
15.1981	19.3367	14.7926	6.31251	8.82811	8.16974	15.705	41.2955	89.176	40.5428	16.6839	22.307	47.6648	63.6919	82.7869	55.6289
15.4589	19.6383	14.2926	6.27036	8.67228	7.77953	15.2692	41.5311	81.7895	40.0707	16.2135	22.3789	47.0665	62.3199	78.6589	56.3795
15.7672	19.7479	13.9036	6.09728	8.2758	7.41754	14.3182	41.2147	75.9059	40.3675	15.5914	22.4864	48.4277	61.4954	72.7868	56.608
16.1573	20.0424	13.739	6.03546	8.22535	7.19367	13.46	40.2292	69.6865	40.8131	15.1327	23.3794	49.4667	62.6489	70.0399	57.2901
16.6236	20.9926	13.3316	5.86567	8.0354	6.9615	12.8166	38.6139	65.1915	42.0201	15.7815	24.6256	49.9876	61.929	69.8971	58.4006
17.2657	22.5218	13.2592	5.85414	8.00887	6.65291	11.5357	36.0942	65.2172	42.5429	16.5161	25.8596	50.5141	62.4745	66.8999	59.2633
18.9234	23.6153	13.2582	5.91719	8.34102	6.50393	10.7552	34.3608	65.7441	43.2026	16.9189	26.71	49.9757	62.8178	65.7969	59.7764
20.0342	24.2979	13.3701	5.98178	8.24609	6.29365	10.0482	31.315	65.6017	43.0505	17.183	26.9613	49.7461	62.3356	65.0454	58.4215
21.1431	24.628	13.2586	6.01106	8.12773	6.01252	9.38085	27.7436	65.5517	42.514	17.8545	27.2949	49.5969	62.2344	64.3689	57.6936
22.1387	25.0852	13.2374	6.09549	7.95431	6.02726	8.92769	24.7446	64.6288	41.9687	18.0135	27.1819	49.1792	61.3128	62.0879	56.1724
23.1619	24.9223	13.3042	6.10539	7.8114	5.93233	8.7211	22.5415	66.4385	41.2281	18.7118	28.2311	48.4754	62.2439	61.931	54.6453
23.3585	24.6404	13.1392	6.20491	7.62873	5.91218	8.53885	20.1483	68.5174	40.0384	19.0216	28.8295	49.0201	62.6	62.0889	54.0258
23.7042	24.2634	12.9031	6.20286	7.30013	5.84995	8.38217	18.4884	69.4191	38.6565	19.9739	29.9985	49.403	62.593	61.5832	54.1031
24.2938	24.1491	12.7185	6.14836	6.92231	5.76416	8.30079	17.0312	71.3582	36.9154	21.0328	31.523	48.5659	62.0803	61.6393	55.1457
25.2859	23.7759	12.4395	6.14185	6.58075	5.76426	8.19415	15.9963	75.7143	34.8677	23.3467	34.5282	48.8987	63.1932	62.3612	56.5508
25.921	22.8725	12.0645	6.10712	6.44323	5.81275	8.19016	15.4108	79.5041	32.5834	25.8299	37.6882	50.4224	63.97	62.786	57.1314
25.9808	20.926	11.8185	6.03686	6.30773	5.86839	8.30207	15.5985	81.7882	30.1057	27.6582	39.4821	50.5978	62.4067	62.8793	57.6423
25.8557	19.2762	11.3635	5.85946	5.99297	5.93	8.29076	15.6837	83.7652	28.335	29.0404	41.345	50.3738	61.9808	61.8487	58.0137
25.863	18.3824	10.728	5.72297	5.88158	6.07658	8.37238	15.8901	87.2315	27.6394	29.8148	42.6324	50.7389	62.5024	61.9323	59.3765
25.5285	17.9631	10.355	5.62645	5.89746	6.18208	8.61217	16.4876	89.0782	27.9178	30.1816	43.1864	51.7792	62.7039	62.1796	59.8975
24.7582	17.1437	10.4637	5.46394	5.85228	6.27087	8.99915	17.5282	89.4186	29.208	30.9732	43.5738	52.268	61.9107	63.7364	60.4483
24.1598	16.9824	10.4205	5.35369	5.71796	6.39788	9.66958	18.4999	89.4091	30.5893	32.2048	44.4655	54.8887	63.0209	65.7104	61.7413
24.5093	17.1114	10.1127	5.19739	5.72413	6.48789	10.5093	19.3557	91.8314	33.4242	34.8607	46.7102	59.0712	64.9331	69.2462	62.8143
24.4421	17.1859	10.0478	4.99118	5.68448	6.65278	11.9555	20.5364	94.2196	36.8976	37.0032	48.1534	61.649	67.0244	71.3651	62.9343
24.4382	17.3109	10.2474	4.87463	5.6685	6.88348	13.9396	22.5887	95.1347	39.9845	39.3011	49.9536	65.3629	67.9561	72.7213	61.9526
24.0442	17.53	10.5828	4.72513	5.57739	7.09627	16.536	24.0452	96.4106	42.5846	39.8859	49.0533	68.3825	68.5796	76.2708	61.6578
25.0861	18.1295	11.0214	4.63689	5.46004	7.6363	21.6483	25.6179	99.7405	45.252	40.8301	48.8446	71.1019	71.2227	82.7665	64.0704
25.8548	18.8559	11.7607	4.60221	5.34842	8.02967	27.002	26.9476	103.677	47.5444	40.8964	48.7023	72.9831	74.5768	91.2902	65.6193
26.3673	20.1504	12.4667	4.63648	5.36419	8.36521	31.0029	28.1283	107.623	49.8756	40.9283	48.4891	73.9658	76.9682	101.391	67.1202
27.0797	21.1702	13.1132	4.64277	5.32084	8.81061	34.9852	29.006	110.867	52.6285	41.4367	48.5546	75.1405	80.6211	108.773	70.0156
28.576	22.5063	13.9241	4.63041	5.23296	9.13551	37.462	29.8564	116.817	55.0077	42.0561	48.5027	74.8849	81.9564	118.473	75.1238
30.442	24.5107	14.3217	4.6118	5.18714	9.38172	38.8353	29.8821	127.179	57.3765	42.3576	48.3927	74.1821	82.5426	126.752	79.903
31.8779	26.3534	14.724	4.61748	5.26627	9.63754	39.5231	29.5827	137.029	60.0235	41.5718	47.2957	71.2362	84.4455	131.048	83.0114
33.3943	28.0548	15.2536	4.65093	5.31775	9.71213	39.6302	29.5373	143.813	60.8738	40.2171	45.3968	68.0915	86.4634	134.777	84.9972
34.4237	28.4846	15.5565	4.68766	5.34156	9.64029	38.9152	28.9008	157.253	60.9491	38.5175	43.2094	65.4443	88.9429	139.348	86.9909
34.4621	29.0261	15.5095	4.70573	5.36752	9.47983	38.1099	27.817	170.913	60.1569	35.9028	40.6086	64.5519	92.523	145.535	88.7839
34.2984	29.1304	15.2703	4.69303	5.45797	9.30549	36.4663	26.913	182.13	59.2929	33.132	37.9965	58.6036	97.9603	151.112	89.0509
33.6734	29.0808	15.207	4.64938	5.62213	8.74351	33.235	26.3355	188.713	58.1798	30.3617	36.185	55.4455	101.929	154.189	88.0402
32.8501	28.732	14.9347	4.6433	5.71849	8.30255	28.9772	25.9157	194.573	57.0977	28.7807	34.9756	53.9248	105.951	153.563	86.6114
31.9229	28.0105	14.8741	4.71436	5.84691	7.85646	25.2314	25.3266	196.901	56.3915	27.3228	33.9631	55.9077	109.288	150.597	84.8759
30.6621	27.3541	15.017	4.95254	6.32642	7.29645	21.3159	24.7036	199.363	54.4865	25.8558	34.1758	55.2371	109.592	145.16	80.9679
28.8792	26.6251	14.9301	5.13162	6.97358	6.9198	17.4193	24.489	200.851	51.9584	23.998	34.9585	59.8206	110.489	136.511	75.3799
26.5433	25.3747	14.3294	5.25689	7.6926	6.57777	14.3982	25.0458	199.486	48.9398	22.6147	36.2483	64.2291	110.513	127.973	68.6176
24.5459	23.7163	14.1406	5.45423	8.88882	6.21717	12.2835	25.4005	198.006	44.8862	20.8972	37.4199	69.2674	108.747	122.406	63.5994
22.2333	22.0925	14.2481	5.77946	9.67025	6.03953	10.864	25.3984	199.579	41.6068	19.466	38.7747	73.8594	107.023	113.924	58.4863
20.392	21.4274	14.4711	6.09173	10.4363	5.92367	9.91507	25.7126	196.346	38.958	18.0359	40.4334	74.4148	104.715	104.158	54.6231
18.8535	21.0905	14.9689	6.48916	11.0208	5.86687	9.0606	26.1504	192.035	37.4092	17.5302	42.239	75.7712	99.1643	94.7127	49.915
17.6157	20.8366	15.7911	6.83474	11.442	5.88456	8.38824	27.024	190.962	35.8338	17.1935	43.6002	76.5569	91.6654	81.5443	47.4396
16.319	20.5454	16.4311	7.23333	11.8644	5.90787	8.03453	27.0416	194.181	34.9217	17.2705	45.0545	75.9733	85.4148	69.1697	45.8804
15.2402	20.2873	17.1566	7.57043	12.0836	5.95834	7.76743	26.7172	197.539	33.2518	17.1914	46.2609	74.1369	77.0976	59.3599	45.367
14.7103	20.3619	17.7704	7.88912	12.3057	5.98257	7.49179	26.9755	207.957	30.9888	17.2961	48.3156	73.5184	68.2214	53.8656	45.0791
14.3471	20.3948	17.7153	7.83421	12.2775	6.08464	7.16532	27.5082	214.419	30.2619	18.0959	49.6678	71.4449	62.4898	51.6241	45.5021
14.2665	20.3692	17.4887	7.79429	12.0504	6.17893	6.83127	27.3312	218.839	29.7089	18.7644	50.7954	67.2568	57.3298	50.8849	46.088
14.2078	20.1566	17.413	7.83636	11.6197	6.1945	6.58154	26.8125	226.241	30.1642	19.6799	50.7951	64.8254	55.2016	50.6832	47.1905
14.1609	20.5985	16.8968	7.82929	11.0058	6.07174	6.38316	26.0987	230.188	31.557	20.5498	50.646	60.4494	53.8706	50.913	47.7761
14.2089	20.6046	16.4853	7.6664	10.3827	6.00737	6.32994	25.4749	230.218	32.4908	21.2234	51.1507	58.4148	54.1776	54.6092	48.7056
14.1453	20.6065	15.9838	7.53639	9.80687	5.884	6.19374	25.3662	233.269	33.854	21.9843	50.8518	57.6181	53.8893	58.6392	50.2079
14.1671	20.6517	15.3859	7.29791	9.41832	5.75413	6.19234	24.6073	235.229	34.4136	22.7442	50.8932	58.3777	57.0195	61.7996	52.5574
14.2218	21.1684	14.7661	7.14929	9.03272	5.6652	6.15533	23.4012	233.073	34.6024	22.8755	49.9686	58.9485	59.9469	67.7403	53.6876
14.6421	21.6647	14.39	7.08506	8.79664	5.54778	6.2039	22.6942	231.198	35.3268	23.0191	49.0875	60.0976	63.9414	76.2679	56.8697
15.1601	22.0476	13.4786	6.69127	8.56254	5.38285	6.16971	22.3451	228.466	36.1488	22.9717	48.099	60.7158	69.5239	85.6414	60.5061
15.3599	21.8736	12.5708	6.42244	8.12626	5.19547	6.09978	21.6288	223.559	36.6688	22.523	46.3452	61.0635	74.9087	94.1867	63.552
15.5808	21.7477	11.8507	6.2914	7.73098	4.86349	5.96217	20.2446	225.51	36.8647	21.823	43.5788	60.3354	79.6055	105.611	67.6545
15.7147	21.4659	11.257	6.17608	7.4717	4.49655	5.91487	19.7673	229.59	37.5932	20.9847	41.4065	59.2637	83.096	113.951	70.2195
15.9687	20.8969	10.6285	5.98238	7.25089	4.38887	5.83901	19.5561	236.418	38.3649	20.0668	39.3902	57.9821	86.5748	121.635	72.06
15.891	20.0582	10.2887	5.84644	6.93762	4.40729	5.68852	19.623	239.556	39.1778	19.2195	37.1189	55.5327	87.7619	128.884	73.3758
15.9174	19.3574	10.0453	5.80536	6.7672	4.35763	5.68829	19.5438	236.287	40.6101	18.2614	34.5125	53.2258	89.3841	135.209	73.6244
15.8864	19.2442	10.002	5.79435	6.61055	4.36256	5.63711	18.6357	234.398	41.0763	16.9934	32.3109	50.5926	90.0682	139.281	75.2751
16.2075	18.5836	9.81453	5.77744	6.34496	4.40266	5.62842	18.2185	233.342	42.8463	15.9438	29.8708	45.9609	89.455	143.316	76.425
16.2593	18.2327	9.97312	5.84644	6.31272	4.36985	5.55457	18.0069	229.771	43.9603	15.3854	28.3342	43.2413	89.6245	147.92	77.8916
16.3351	17.7237	10.0494	6.03475	6.13665	4.48686	5.6567	17.5685	226.991	45.5498	14.4406	26.3555	40.5793	89.0198	153.299	77.5676
16.746	17.6164	10.4133	6.28607	6.23681	4.60236	5.74005	17.4139	220.719	47.3686	14.1026	24.5745	36.8858	85.3547	153.152	76.4027
16.7538	17.3341	10.6255	6.33119	6.2812	4.77922	5.90628	16.9732	214.842	48.5607	13.9864	23.4002	33.7153	82.5292	158.834	76.089
16.9083	17.2075	10.9231	6.43393	6.39957	4.9271	6.02563	16.4336	211.021	49.2114	13.6415	22.6625	32.523	79.7049	157.789	74.7665
17.2902	17.5897	11.251	6.69265	6.60788	5.06731	6.19152	15.9058	199.198	50.0614	13.527	21.8294	31.2615	77.0522	157.698	71.6557
17.5118	18.2177	11.568	6.91968	6.69953	5.25458	6.28682	15.4476	184.177	49.52	13.3975	21.1328	29.781	73.1932	157.725	69.1497
18.0898	19.0511	12.1872	7.19743	6.82727	5.33787	6.32114	14.7707	173.869	48.5183	13.1902	20.5584	28.7061	71.6926	157.145	68.1032
19.0458	20.8567	13.2147	7.54244	7.17645	5.51743	6.39956	14.2455	169.313	46.9757	13.0386	20.2331	27.9274	69.4833	158.624	66.7489
19.692	22.615	14.1433	7.90578	7.47645	5.71366	6.45915	13.6868	169.093	45.9919	12.9016	20.0965	27.0272	68.6259	161.253	65.6102
21.3048	25.6028	15.1374	8.16278	7.68532	5.89786	6.47507	13.3007	168.93	44.3716	12.7458	19.7596	26.2143	66.5911	160.791	64.4652
23.026	27.2324	16.2725	8.30848	7.81956	5.975	6.3733	12.8442	166.776	42.3118	12.2718	19.4056	25.6575	63.2402	158.49	62.873
25.2834	30.0731	16.832	8.14636	7.83088	6.05261	6.15717	12.1379	165.036	39.7848	12.4127	19.4066	25.494	61.2731	156.214	60.0817
27.4076	31.7734	17.8168	8.39286	7.95447	6.14437	5.95011	11.2769	162.098	37.6909	12.2565	19.1305	24.8885	61.6457	152.893	59.1436
29.1872	33.886	19.0143	8.55627	8.04304	6.22847	5.83323	10.4761	160.711	36.2042	12.1618	19.019	24.2074	62.8985	145.603	56.5428
31.5705	35.3619	20.3045	8.73222	8.15464	6.33662	5.74766	10.2304	161.427	34.6049	11.9494	19.1004	23.9256	62.4337	144.071	55.4422
34.1303	36.1883	21.6812	8.83826	8.21542	6.42055	5.53615	9.93251	157.783	32.8782	11.8185	19.2874	23.2032	61.9897	138.427	55.2522
35.4414	36.9468	22.2513	8.80737	8.19363	6.45353	5.43661	9.80956	156.203	32.5284	11.9337	19.4468	23.3084	63.2575	132.67	55.8057
37.3955	37.4953	22.8032	8.82231	8.1494	6.49888	5.43184	10.0288	153.025	31.7412	11.9399	19.5231	23.3924	63.6893	126.856	55.2719
38.754	37.9565	23.1394	8.96746	8.4059	6.65082	5.41421	10.2488	150.711	31.4116	11.878	19.3753	23.7561	63.9135	120.514	54.8024
40.3717	38.5005	24.0752	9.25179	8.60278	6.68191	5.36743	10.5291	144.901	30.6726	11.5818	18.9592	24.1817	63.6312	114.992	54.4481
41.8202	38.4564	24.7153	9.7072	8.96661	6.91607	5.46996	10.4646	141.31	30.8082	11.6941	18.8515	25.7734	64.1121	110.897	54.2968
42.8163	37.9323	25.1704	9.98099	9.23828	7.10048	5.70839	10.7094	137.745	30.9272	11.7559	19.054	27.347	64.2466	104.704	54.1376
44.2359	37.7056	25.3994	10.2092	9.45317	7.1432	5.98431	11.0942	135.242	31.5635	11.7275	19.0066	28.5513	64.8088	100.049	53.0116
44.8492	37.3307	26.1395	10.5694	9.67893	7.20954	6.234	11.3779	131.236	31.4589	11.7238	18.8405	30.0904	63.7859	95.3705	53.6013
46.2274	36.5615	26.1991	10.816	9.85279	7.24108	6.49313	11.6214	124.756	31.343	11.629	18.5346	31.4113	62.3052	88.213	53.932
47.2214	37.0184	26.3019	11.1098	10.0768	7.29804	6.78265	11.9406	119.096	30.9838	11.5662	18.9281	33.5234	61.8507	81.0301	54.3672
48.7839	37.3612	26.2077	11.3671	10.4117	7.49843	7.15333	11.9922	113.154	30.8322	11.5381	19.6245	36.0914	60.8213	77.5368	53.9044
50.0197	38.1645	26.4783	11.8124	10.9168	7.88239	7.58195	12.2212	109.344	30.8753	11.9023	20.0617	38.5224	59.375	74.8513	53.7931
51.6723	37.893	26.1829	11.8066	11.0989	8.28334	8.09328	12.5327	105.728	31.7178	12.2162	20.9879	40.2061	58.0831	74.3208	53.8861
53.5376	37.2178	25.9401	11.9307	11.5305	8.54819	8.71327	12.6035	100.567	33.1296	12.3641	22.561	42.4166	57.3188	72.3605	54.1928
53.9306	36.6046	24.6733	11.8695	11.8805	9.13124	9.43408	13.1443	97.1321	34.8447	12.8894	23.4282	44.4811	57.8156	70.5772	53.805
53.8147	35.7352	24.1655	11.8356	12.0308	9.68121	10.1189	13.816	93.5575	36.4623	13.028	25.3442	45.9143	56.9103	70.4698	54.4522
53.7268	35.0297	23.5695	11.9693	12.3431	10.1523	10.7008	14.4146	91.3877	36.9731	13.4096	28.0181	46.2552	56.5632	71.146	55.1844
53.6951	33.8272	23.0655	12.1415	12.7886	10.4934	11.2053	14.7648	87.9811	38.2086	13.8198	29.4876	46.9664	56.8135	70.7622	56.4172
53.4056	32.8979	22.2406	12.5964	13.4152	11.1879	11.7541	15.2515	85.063	38.6304	14.3797	30.8383	47.7321	57.9021	71.2317	57.4326
53.1762	31.3873	21.5751	12.9879	14.0817	11.9586	12.4782	16.0553	82.8739	38.6994	14.5948	31.7538	48.7448	59.1743	70.869	57.521
57.0411	29.1883	20.7811	13.2328	14.7626	12.5073	12.9767	16.9251	81.5046	38.5733	14.7424	32.2801	50.326	58.2917	70.9551	57.3134
63.9888	28.0142	20.7542	13.3546	15.1258	12.8107	13.3281	17.9806	81.0026	37.9796	14.8634	32.7035	52.362	58.2888	69.8072	56.8125
67.3999	26.1797	20.4407	13.5734	15.4253	13.3882	13.7848	19.1427	80.5509	36.8431	14.7315	33.0006	54.0925	58.2774	68.5516	55.7609
69.1419	25.5211	20.2904	13.9175	15.916	13.9199	14.1832	20.0181	79.6631	35.9145	14.648	32.9058	55.951	57.8584	66.5079	54.8583
69.9984	24.4589	19.6736	14.2205	16.3289	14.5309	14.7345	21.249	78.8547	34.605	14.3716	32.1881	56.34	56.2795	64.5594	54.1213
70.0873	23.2003	19.6039	14.6348	16.7583	14.9343	15.2355	22.6833	78.5415	32.5806	13.8711	31.5865	55.8044	54.4524	62.3725	52.569
69.6463	22.2487	19.8051	15.3134	17.5852	15.5326	15.7634	24.1516	77.8069	30.7556	13.5712	30.1327	55.0971	53.9302	59.7612	50.4842
69.9058	21.5287	20.1111	16.3327	18.5791	16.4906	16.4964	25.5429	76.2705	29.3182	13.0169	28.1529	54.9222	52.3233	57.8458	49.1419
69.7142	21.3188	20.8133	17.8302	20.2763	17.9641	17.6178	27.2764	75.313	27.1753	12.5534	26.3336	54.4379	49.4836	57.0163	46.4309
69.7317	21.1323	22.0183	19.4979	21.6556	19.1855	18.5728	29.6508	77.1595	26.1728	12.0377	25.4703	53.4731	47.7241	57.2143	44.0433
69.4441	21.9176	24.3312	21.6712	23.6903	20.6905	19.93	32.6033	79.3362	25.4636	11.7074	24.5484	52.5346	46.0787	57.1079	43.0561

## Sheet: C02
li 1	li 2	li 3	li 4	li 5	l 6	li 7	li 8	re 1	re 2	re 3	re 4	re 5	re 6	re 7	re 8
20.5996	27.1438	28.7141	50.0183	73.096	86.6137	100.438	104.847	22.1149	29.2326	37.5045	35.6893	24.661	13.9135	10.7902	13.9174
20.8244	28.5554	29.9433	53.228	77.0739	90.8321	105.446	111.365	21.069	26.6648	34.3292	32.4035	22.2521	12.659	10.2152	13.2623
22.7105	31.2776	35.6983	59.6991	81.7734	94.1322	109.622	115.212	20.6933	25.1344	31.8406	29.5397	20.1671	11.7899	9.8468	12.6196
23.5344	32.534	38.288	62.977	84.4689	96.844	113.031	117.668	20.0868	22.9622	27.307	25.1587	17.6801	10.9244	9.53271	12.0505
24.3626	34.3876	41.8389	66.2975	87.1248	98.7709	115.551	118.974	19.9753	21.699	24.4495	22.4506	16.0861	10.0788	9.18396	11.1241
24.801	34.8596	43.7449	67.6443	86.676	97.9514	115.789	119.54	19.5877	20.3024	21.7982	19.663	14.7017	9.36678	8.71002	10.7199
26.1636	35.3741	45.067	68.7417	86.3058	96.5948	114.867	121.763	19.6464	19.9612	19.9268	17.0141	13.539	8.71819	8.266	10.2422
28.5983	36.138	46.2256	69.6535	86.6505	96.5333	115.74	124.222	19.87	20.0835	19.2404	16.0533	13.2926	8.19504	7.92563	9.588
30.3636	36.5879	47.9637	71.6964	87.404	96.1185	118.337	126.007	20.436	20.0865	18.5003	15.0342	12.9409	7.78894	7.53562	8.90157
32.5449	38.4951	49.3972	72.7487	86.9821	95.4704	121.319	129.702	20.6642	20.4117	18.0002	14.333	12.962	7.65501	7.3127	8.76396
35.5787	40.3122	51.0482	73.7631	86.5486	95.0056	122.06	136.058	21.0134	20.9261	17.1223	13.2809	12.7183	7.5214	7.04648	8.50752
40.0301	42.7275	52.0677	73.4724	84.4988	92.3925	124.113	135.747	21.1918	21.1069	16.6162	12.7186	12.4034	7.10755	6.62727	7.99746
42.7233	44.3382	52.6842	72.228	81.1629	88.589	124.504	134.571	21.2944	21.4296	16.4159	12.2414	12.1689	6.94908	6.61259	7.78057
46.3358	46.0712	51.7593	70.3772	77.2787	83.8177	122.632	134.703	21.8049	22.762	16.7162	12.021	11.9968	6.78317	6.51214	7.54844
50.3147	48.9088	51.4403	69.3569	73.9998	78.6631	121.674	133.402	22.0268	23.2971	16.9095	12.2353	12.0191	6.70761	6.36305	7.53903
51.8403	50.0337	50.3319	67.8918	69.6334	72.9935	118.564	130.695	21.8695	24.6975	18.1194	12.8224	11.9493	6.66099	6.34824	7.62081
52.5993	51.3951	50.3203	67.148	66.7444	68.2017	114.157	126.579	22.1847	28.3365	20.043	13.3931	11.7097	6.75044	6.33018	7.66918
52.8788	51.5378	50.6097	67.738	64.3026	63.3022	109.83	120.811	22.5973	32.1338	22.16	14.3091	11.3045	6.79331	6.28238	7.74423
52.8915	51.7433	51.2345	67.1356	60.276	57.2029	103.806	113.778	23.871	37.7258	24.9977	15.1441	11.05	6.89097	6.27024	7.87754
51.9934	50.8978	49.9791	63.9216	54.8865	50.0306	95.502	105.627	24.889	42.8083	27.8859	16.6053	11.2054	7.21853	6.36423	7.85467
50.1438	49.2024	49.8475	62.9034	50.6849	43.0745	86.7071	90.6291	25.9231	47.7895	31.413	18.1784	11.3899	7.38182	6.50037	7.81239
47.6615	47.7274	49.2498	61.3245	46.412	36.4675	77.9378	79.4077	27.2774	51.9814	34.3621	19.3733	11.6849	7.51594	6.53621	7.81124
44.3417	45.2459	47.9092	59.189	43.1964	31.6097	68.2975	72.022	28.7478	56.4086	37.8814	21.0651	12.2142	7.72913	6.67251	7.81224
40.9815	41.4812	45.9407	56.7207	40.6249	29.0955	58.9973	61.9372	30.4034	61.4806	41.3142	22.8183	13.006	8.12258	6.91108	7.93765
35.0437	38.1383	44.0691	53.8564	38.5266	28.1978	49.8349	52.0717	31.9906	64.6921	43.5311	24.068	13.5438	8.38989	7.1815	7.8941
29.1355	33.2988	41.3638	50.6724	36.4536	27.1302	40.7055	47.3565	33.1816	67.0028	45.6013	25.3885	14.3704	8.84068	7.57384	7.84626
25.9283	29.2654	38.903	47.2094	34.6363	26.9794	37.7267	45.0953	34.5102	70.0705	48.038	26.8215	15.2009	9.2162	7.67124	7.84085
23.0375	25.6822	36.1066	43.8743	33.0967	27.5243	37.5988	43.5328	36.4261	73.5592	49.7518	27.6529	15.6118	9.4704	7.84405	7.76083
19.651	22.7352	32.7692	39.091	31.0765	28.2767	37.764	42.7312	38.1561	76.1953	51.6964	28.7015	16.1755	9.75437	7.99801	7.73799
16.5601	20.1901	29.9494	36.0276	30.9116	30.2733	39.7429	43.4172	38.9797	77.933	53.1029	29.7019	16.6586	9.88074	8.12146	7.69434
15.0299	17.844	27.2028	33.0061	31.5893	33.1798	42.1821	45.1681	39.9576	79.8652	55.0935	30.5527	16.9556	9.95039	8.1923	7.54855
13.9458	15.9378	23.0893	28.7839	30.9988	34.6315	44.0409	46.8278	40.5632	81.4371	56.0364	31.1688	17.258	10.0742	8.29078	7.53351
12.6321	14.016	19.6185	25.5403	30.984	36.4462	46.2252	47.0804	41.5106	82.2402	56.8433	31.7498	17.4777	10.11	8.2273	7.41137
11.1389	12.47	17.5664	24.0851	31.7636	38.2075	47.8681	47.6715	41.3221	81.9541	56.4622	31.8569	17.5409	10.1147	8.20721	7.30218
10.467	11.4289	16.1473	23.0323	31.7296	38.8454	48.5002	47.6134	40.5068	80.8612	55.8581	31.3817	17.2316	9.9557	8.10244	7.21917
9.78879	10.9855	15.2074	22.307	31.9863	39.6295	48.8662	47.0247	39.9663	80.299	55.7639	31.5356	17.2242	9.94254	7.97948	7.18702
9.22269	10.4635	14.3046	21.4952	32.0288	40.1525	49.0266	46.6759	39.3668	80.583	55.6883	30.94	16.7436	9.72032	7.8532	7.21426
8.92471	10.2598	13.489	20.8059	31.5149	39.6446	48.0458	46.688	38.4189	78.7309	54.1647	29.9971	16.1629	9.50911	7.81094	7.21641
8.47595	10.0179	12.7751	20.6217	31.6692	39.716	47.4944	46.8111	36.4034	75.5543	53.2516	29.5318	15.8395	9.32524	7.67983	7.13858
8.26796	9.95844	12.795	20.7995	32.0891	40.2218	47.2359	46.8175	34.4728	71.5306	50.6742	28.1479	14.9855	8.96452	7.49957	7.10457
8.06329	9.82567	12.4796	20.3867	31.6583	39.4923	45.536	45.4953	32.1198	66.8252	47.965	26.9037	14.3999	8.854	7.43928	7.11906
7.77752	9.83976	12.5047	20.4946	31.8355	39.4691	44.5858	44.1333	29.6564	61.1338	44.9297	25.5702	13.5883	8.58335	7.30907	7.15142
7.58609	9.8008	12.7561	20.9709	32.5299	39.7176	43.5809	42.2848	27.5627	56.349	42.6293	24.526	12.9164	8.38737	7.25676	7.18438
7.40847	9.77664	12.6967	21.1183	32.7864	39.6546	43.4298	41.6587	24.1759	50.8511	39.6697	22.9305	12.1304	8.20302	7.25086	7.30596
7.23915	9.64231	12.5734	20.9002	32.6532	39.5913	43.298	41.711	22.2087	46.8887	37.6856	22.0383	11.6293	8.00033	7.19732	7.29959
7.01379	9.7171	12.7235	21.4432	33.7949	40.984	44.7283	42.6415	20.6021	42.7728	35.2705	21.1608	11.1784	7.75391	7.09322	7.34049
6.92879	9.79665	12.8199	21.5229	33.5985	40.6225	44.5621	42.6454	18.4675	38.2265	32.7512	20.1991	10.7148	7.62427	7.0951	7.38164
6.80916	9.71224	12.7769	21.4308	33.5575	40.502	44.3712	42.3295	16.2947	33.7828	30.4004	19.5408	10.4008	7.4793	7.06669	7.3619
6.83994	9.82831	12.8359	21.568	33.6936	40.5101	44.0208	41.3393	14.5724	29.4106	28.343	19.19	10.3142	7.36476	7.08513	7.41185
6.87951	9.84425	12.8619	21.6289	33.6833	40.3868	43.5722	40.1953	13.543	27.3575	27.602	19.1931	10.2837	7.39417	7.25895	7.55293
6.82817	9.95108	13.0255	21.7936	33.676	40.1557	43.1026	38.9906	12.3995	24.7683	26.9471	19.3329	10.4048	7.42987	7.3537	7.6354
7.05085	10.4254	13.658	22.1021	33.6736	40.0743	42.9782	38.6037	11.5847	22.67	26.8268	19.7152	10.5902	7.47526	7.46519	7.78375
7.17196	10.5665	13.7752	22.0533	33.6218	40.0086	42.7914	38.0472	10.7023	20.9994	26.5898	20.0835	10.7841	7.58128	7.70236	8.08514
7.25903	10.6789	13.9219	22.1413	33.5916	39.9322	42.5937	37.5858	10.1188	19.6242	26.7954	20.5854	11.179	7.7077	7.79889	8.24138
7.46639	11.3068	14.861	22.786	33.9686	40.1375	42.4706	37.264	10.119	18.8679	27.2327	21.2253	11.5782	7.79444	7.97245	8.51053
7.85252	11.7544	15.5708	23.1182	33.9321	39.8616	42.0153	36.4115	10.203	18.127	27.7947	22.0924	12.0519	8.0523	8.12979	8.66446
8.20145	12.234	16.4025	23.9627	35.1747	40.8451	42.1765	36.0899	10.2213	18.1281	28.7372	22.8368	12.4636	8.26787	8.31432	8.82253
8.77174	13.0406	17.1059	24.7426	36.2421	41.8022	42.4421	35.5461	10.3071	18.2635	30.0024	23.7428	12.9168	8.52712	8.54239	9.10286
9.63743	14.2566	18.5586	25.9181	36.985	42.0642	42.0226	35.222	10.4601	18.2013	30.4596	24.2823	13.4367	8.86922	8.72208	9.30073
10.4184	16.3857	21.1538	27.3806	38.047	43.163	42.9165	35.6905	10.8384	18.0006	30.1475	24.3664	13.726	9.17924	8.97206	9.65285
11.4277	18.6219	23.8566	29.0387	38.9973	43.8509	43.234	35.9003	11.1403	17.5237	29.5879	24.3731	13.9033	9.46806	9.2689	10.0733
12.8797	21.3415	26.6575	30.0927	39.6843	44.5365	43.6012	36.0184	11.6114	17.1309	28.9867	24.5054	14.3983	9.85667	9.60406	10.5148
14.8667	25.2122	31.6104	32.1902	39.8096	44.4762	43.3943	35.4913	12.3392	16.7146	28.0923	24.1058	14.6985	10.2534	9.93324	10.9862
17.1632	29.3148	35.1854	33.3695	39.8689	44.379	43.0298	35.3658	13.3738	16.2169	26.7798	23.3391	14.8558	10.6972	10.4271	11.4212
19.4531	33.3022	39.7143	35.2285	39.9142	44.2312	42.5424	34.8216	14.433	15.5917	25.706	23.0736	15.1776	11.3617	11.1348	11.9333
21.2494	37.6931	44.1608	37.589	39.982	43.964	41.9564	34.1876	15.5682	15.0483	24.3398	22.28	15.4569	11.8985	11.5566	12.2037
23.4619	42.6933	48.2896	39.2662	39.9286	43.8545	41.7626	33.9302	17.0241	14.3715	22.9586	21.6276	15.703	12.3676	12.2283	12.9574
26.5166	48.0532	53.1568	41.6551	38.9017	42.2679	40.2712	32.6654	18.3812	13.9312	21.7065	21.083	16.1457	13.3972	13.3603	14.1126
28.9453	53.0877	57.0915	42.879	37.8378	40.7719	38.8158	31.6871	19.7507	13.6406	20.854	21.1476	16.9968	14.5514	14.4345	15.3782
31.6667	57.0877	60.0066	43.4081	36.458	39.1584	37.3193	30.7648	21.1285	13.5208	20.37	21.1869	18.0912	16.204	16.0668	16.7207
34.5939	63.629	65.6639	44.8258	35.3325	37.7406	36.0284	29.6276	23.6036	13.2983	19.7942	21.1634	18.9709	17.6079	17.6055	18.31
37.9801	68.7462	68.3677	45.3088	34.1427	36.1604	34.5961	28.5451	25.0775	13.21	19.1725	20.9613	19.8034	19.0925	19.0622	19.707
39.8214	72.1755	70.6269	45.3797	32.7342	34.3048	32.8062	27.1627	26.2793	13.0506	18.5899	20.7578	20.5006	20.3778	20.4308	20.9431
42.2577	76.0235	72.1626	44.9031	31.6258	33.0998	31.6634	26.2405	28.2681	12.8704	17.6919	19.9307	20.5998	21.4335	21.7822	22.2206
44.9554	78.8987	74.0526	45.5796	30.9998	31.819	30.3338	25.0414	29.9529	13.1294	18.0187	20.3903	21.4212	22.7339	23.1933	23.566
46.7563	83.0182	76.8671	46.4916	30.2594	30.5132	29.0712	23.914	31.6375	13.4834	18.0781	20.4879	22.0486	24.0621	24.6732	24.9782
49.6664	87.6437	79.8079	47.307	29.556	29.1917	27.6594	22.7795	32.887	13.8393	18.5171	21.1707	23.2303	25.893	26.5851	26.7058
51.7289	89.9584	81.1675	47.1099	28.4322	27.6195	26.1436	21.4135	33.3451	13.9169	18.2678	21.0333	23.7927	26.9396	27.5335	27.8737
52.4861	91.9588	83.4	48.0454	28.1575	26.9253	25.4175	21.144	33.7149	13.8128	18.0759	21.2642	24.7565	28.4412	29.1513	29.493
54.0351	93.78	85.4146	48.8407	27.8718	26.0674	24.4042	20.8158	33.9097	13.8945	17.9836	21.7272	26.3075	30.6835	31.2544	31.3693
54.8073	95.4516	87.3961	50.0681	27.3832	24.7546	23.1907	20.1738	34.1603	13.9255	18.2688	22.2527	27.2413	32.0195	32.6443	32.68
55.4906	95.2033	86.8822	50.2512	26.7558	23.3293	21.9031	20.2408	33.8964	14.6698	19.6899	24.1984	29.7606	34.9844	35.4761	35.1019
55.4757	94.3824	86.2238	49.8247	25.9455	22.0279	20.6086	20.9793	33.6377	15.4811	21.8662	27.0849	32.5317	37.5098	37.9506	37.0757
55.1498	92.9921	85.7989	49.8842	25.0849	20.4255	19.0306	21.5603	33.6424	16.8567	24.984	31.2785	36.5218	40.9959	41.1855	40.4706
54.0311	91.9628	85.9642	50.8088	24.9623	19.1236	17.6906	22.8352	33.2278	18.1425	28.0685	35.4489	40.067	44.124	43.9827	43.1405
52.9889	90.7083	84.9424	50.2094	24.3515	17.9743	16.4974	23.7908	33.0081	19.5369	30.9423	39.418	43.8805	47.8571	47.6851	46.9121
51.6779	85.9854	80.6666	48.0885	23.1067	16.2147	15.0509	24.7649	32.8111	21.49	35.0248	44.8858	49.1907	52.6256	51.9194	51.1247
48.6446	80.7458	76.6403	46.2986	21.9652	14.9339	14.2455	25.8587	32.9019	23.8625	39.586	50.4767	54.2655	57.795	57.2772	56.3131
46.6612	77.2261	73.2949	45.1349	20.9502	13.4009	13.1356	26.0442	33.0463	26.6504	45.3838	58.0449	61.2115	63.8689	62.8989	62.0009
44.6173	71.0028	67.2994	41.8199	18.9697	11.5482	12.2358	25.4047	33.5954	28.7723	49.8006	63.686	66.3624	68.5301	67.5571	66.7212
41.1013	64.9133	61.6884	39.1147	17.6679	10.3794	11.82	25.2749	34.4575	31.5256	55.0374	70.27	72.2631	73.4253	71.6226	71.1314
37.8628	58.3529	54.9058	35.4555	16.1933	9.41448	11.4848	25.1316	34.6319	33.1067	57.9209	74.3132	76.9097	78.4787	76.1673	75.7223
34.4212	52.2918	49.092	32.2657	14.9372	8.81429	11.3913	24.2557	34.8232	34.6632	60.3261	77.7218	80.94	82.9875	80.4301	80.5067
31.2346	46.8584	44.582	29.7324	14.0894	8.51907	11.3904	23.1588	35.4174	36.1373	63.1474	81.9075	85.7084	88.1065	85.6871	86.8344
28.1525	41.1663	38.4361	25.9803	12.7626	7.91195	11.2736	22.2933	36.4419	37.2174	64.3552	84.1865	88.8162	92.2711	90.6698	92.5922
24.8427	35.4996	33.3212	22.893	11.6832	7.73546	11.4001	21.127	36.6048	37.8219	65.2837	86.3749	92.0944	96.3814	95.5318	98.5506
22.3531	30.8418	28.7175	19.7082	10.5408	7.54635	11.3118	20.0375	36.0902	38.0453	65.537	86.8202	92.7347	97.9137	98.3505	102.834
20.0914	27.7997	25.3606	17.5638	9.94586	7.52748	11.0628	18.6618	35.0153	37.7553	65.371	86.9574	93.4008	99.5007	100.699	106.05
18.6101	24.4502	21.7501	15.1978	9.4349	7.59943	10.9955	17.4596	34.5945	38.1369	65.7181	88.2703	94.8758	100.496	101.836	108.401
17.1243	20.9303	18.0856	12.9615	8.71494	7.48652	10.898	17.2149	34.5701	39.8404	69.4646	92.9578	98.0929	102.213	103.577	110.634
15.5117	18.7215	16.4499	11.6875	8.30584	7.50025	10.5541	17.342	34.7615	43.7831	76.341	99.1084	99.8199	102.701	104.977	112.897
14.8974	17.1876	15.1725	10.9161	8.09721	7.55933	10.4868	17.1219	35.4517	46.8966	81.7388	103.661	101.127	103.244	107.265	116.871
14.3227	15.8706	14.283	10.0505	7.76314	7.51534	10.3986	17.42	36.4526	50.8295	89.2766	110.682	103.608	104.181	109.529	120.051
14.0541	14.5212	13.3377	9.40002	7.55621	7.46981	10.1964	17.648	36.9058	53.4802	94.55	116.497	106.569	104.877	111.112	122.31
14.4682	14.2615	13.6267	9.33315	7.57876	7.51553	10.2826	17.9403	36.6697	55.1287	97.8112	119.508	106.47	103.026	110.427	123.228
16.1536	13.9061	14.4723	9.2369	7.56637	7.53168	10.3496	18.408	36.1601	57.2586	102.476	124.74	109.22	103.552	110.952	124.727
17.7204	13.8567	14.9375	9.26838	7.54733	7.39539	10.4047	18.7763	36.4084	59.5646	106.776	128.677	109.909	102.722	112.264	127.471
19.4183	14.4338	15.6015	9.49247	7.56792	7.37217	10.5744	19.3773	37.6282	62.9977	113.504	135.797	112.98	104.596	115.863	132.357
21.7303	15.007	16.5416	9.85423	7.64217	7.24265	10.5673	19.5293	38.2342	65.2145	117.957	140.194	114.267	105.487	118.395	135.772
23.8352	15.7729	17.5343	10.1775	7.56542	7.02	10.519	20.0283	38.6038	66.8849	121.333	143.506	115.639	106.278	120.31	138.145
25.377	16.6207	18.3004	10.4521	7.55322	6.85232	10.5701	20.1868	38.723	68.7742	125.688	149.214	117.671	104.491	119.483	137.628
26.2143	17.3167	19.0217	10.5924	7.44282	6.5707	10.4576	21.2541	38.8373	69.2555	127.798	151.721	117.41	102.742	117.873	135.288
27.0017	18.3596	19.3758	10.7459	7.3895	6.34556	10.2921	22.0799	38.7429	70.2438	130.58	155.357	118.724	101.002	115.715	132.553
27.7462	19.1018	19.8834	10.9602	7.35582	6.11374	10.4703	22.9879	37.7911	69.8151	130.582	155.756	117.645	98.6171	112.566	128.572
27.8407	19.6054	19.8869	10.9431	7.20891	5.9099	10.6392	24.1228	37.6485	70.2873	131.94	156.978	116.413	95.6286	109.297	124.499
27.7505	19.9012	19.3821	10.7054	6.99363	5.7129	10.4168	25.0662	36.9886	69.6439	131.221	155.497	113.944	92.3119	105.86	119.519
26.9414	20.5251	18.506	10.4081	6.731	5.46209	10.2016	25.7998	36.0444	68.6245	129.536	153.06	111.437	89.4977	102.012	113.946
25.9703	20.6777	17.7045	10.0754	6.46724	5.20496	10.1142	26.4237	34.4688	66.1696	125.676	148.749	107.64	84.7923	95.7434	106.094
25.0799	20.7575	17.091	9.85249	6.29609	4.97475	9.92457	27.2371	32.7668	63.8023	121.409	143.099	103.244	80.7579	89.2211	97.6639
23.6223	21.1063	16.2188	9.36591	6.00655	4.6869	9.73212	27.7925	30.9424	60.7359	115.473	135.606	96.717	73.6237	80.4948	87.4216
22.1313	21.2551	15.2742	8.89843	5.84546	4.50221	9.66589	27.9275	29.4896	58.0256	110.366	128.475	91.2164	69.1416	73.8349	78.9548
21.1804	21.8022	14.8227	8.79486	5.74952	4.50225	9.58541	28.2272	28.1279	54.4633	102.581	118.089	84.1357	65.2036	69.6087	73.9022
21.2298	22.2845	14.2647	8.54835	5.62581	4.42084	9.55705	27.928	26.2716	49.9159	93.1121	106.373	77.8128	61.7378	65.0573	69.1652
22.1477	22.9813	14.8523	8.65991	5.56856	4.38847	9.58314	27.6541	24.5256	46.2958	84.7138	95.3953	69.9596	56.6196	60.0633	63.8688
22.7049	24.5081	15.6244	8.90092	5.63721	4.45466	9.64697	26.8692	22.8807	42.3834	76.0301	84.6659	63.5269	53.1975	56.4218	59.9953
23.9369	26.9893	17.4639	9.78105	5.82297	4.49522	9.87509	26.209	21.0211	38.7963	68.7699	76.33	58.9342	50.8289	53.355	56.3401
25.7402	29.2948	19.503	10.6773	6.13542	4.58238	10.1454	25.649	19.8928	36.3433	63.5303	69.923	54.8994	47.87	50.2569	52.8524
27.5499	32.0267	22.7704	12.1955	6.60384	4.79561	10.8599	25.2457	18.9653	33.8457	58.1758	62.7135	49.1621	44.0353	46.0258	48.2751
29.6265	36.1807	26.4256	13.8104	7.14952	4.98867	11.3529	24.8875	17.6415	31.292	52.7136	55.813	45.2315	41.9543	43.2009	44.7649
32.1766	39.7367	29.5589	15.3009	7.64886	5.26296	12.5573	24.9639	16.5724	28.884	48.2622	51.0203	41.9005	39.2745	40.0971	41.5788
33.9745	42.6842	32.15	16.4852	8.05901	5.51241	13.6169	25.4003	15.8027	26.6028	43.948	46.8475	39.4765	37.5535	37.9316	39.3438
36.1748	45.728	34.7538	17.7278	8.47747	5.68663	14.4669	26.5923	14.8715	24.4799	40.1295	42.8149	36.521	35.3669	35.8105	37.1555
38.6521	48.6157	37.0759	18.889	8.81318	5.91278	15.4254	27.065	13.6822	22.0544	35.4294	37.8512	33.4379	33.0302	33.4988	34.8543
40.9871	50.8653	38.4888	19.6834	9.11292	6.09211	15.8797	27.7485	12.4355	18.7962	29.0909	31.3609	29.6757	30.8496	31.3004	32.5354
41.9732	52.4336	39.7921	20.4206	9.45305	6.32064	16.0046	28.6015	11.4885	16.8186	25.3835	27.742	27.6937	29.3586	29.7309	30.9064
42.9982	53.1619	40.5789	21.026	9.70789	6.42618	15.9995	29.1432	10.5688	15.5016	22.4268	24.5146	24.7651	26.6972	27.3989	28.5897
43.2488	52.4981	40.2513	20.9943	9.73469	6.53733	15.9347	29.9421	10.0058	14.2111	20.0601	22.1729	22.7783	25.162	25.929	27.0348
42.7393	52.0868	40.1658	21.0383	9.74191	6.63627	15.777	30.991	9.63251	13.7485	18.9613	20.7343	21.1843	23.5936	24.3475	25.7321
42.2165	50.9922	39.1353	20.663	9.66851	6.65635	15.3785	31.9454	9.61963	13.7953	18.8396	20.7064	20.9869	23.0814	23.4928	24.4652
40.9379	48.8728	37.5539	20.1348	9.50191	6.70321	14.839	33.5288	9.87907	14.276	19.0099	20.6165	20.6185	22.3061	22.4318	23.1964
39.3616	46.4839	35.8468	19.4843	9.28195	6.68323	13.9188	34.9832	10.1082	15.1414	19.9332	21.2478	21.0256	22.4771	22.5375	22.9013
37.909	44.0044	33.7893	18.8543	9.06252	6.64146	12.8119	35.5909	10.2231	16.0696	20.5742	21.3677	21.4289	23.1566	23.2076	22.9325
35.8761	40.6811	31.4778	18.2607	8.85337	6.62349	11.9759	35.819	10.4499	17.4925	21.7124	21.6725	21.7369	23.6845	23.735	23.196
32.9392	36.8272	29.0099	17.3291	8.66411	6.5274	10.8821	35.8739	10.8871	19.4183	22.945	22.2712	22.5228	24.7135	24.7135	23.7882
29.72	33.4126	27.5995	17.2825	8.72609	6.50842	9.88161	35.5773	11.3562	21.7376	24.734	23.255	23.2915	25.5981	25.4432	24.2823
26.996	29.9882	25.4698	16.7265	8.62935	6.45398	9.44511	35.1178	12.1323	24.821	27.672	24.7833	24.7694	27.2154	26.8147	25.0862
23.6084	26.7578	23.4914	15.694	8.27875	6.38481	8.88518	34.0327	13.2908	28.7553	30.1976	25.6871	25.9054	28.6337	28.1696	26.0868
20.9123	24.3316	22.2271	15.3536	8.09908	6.31148	8.43417	33.07	14.1752	32.1814	33.0195	26.7782	26.6699	29.3624	28.8652	26.4632
19.0137	22.3033	20.7955	15.0472	8.04268	6.29143	8.1978	31.8184	14.8486	34.7222	34.6315	27.5955	27.8264	30.8084	30.3599	27.6381
16.9982	20.3845	20.128	15.0218	8.10764	6.26476	8.02094	30.4534	15.6454	37.1037	36.5077	28.0149	27.9323	31.1647	30.8257	27.968
14.946	18.523	19.3644	15.208	8.21471	6.34477	7.95478	28.1916	16.4401	40.8407	38.9629	28.5121	28.4819	32.0319	31.7172	28.657
13.3531	16.9973	18.5686	15.0775	8.25674	6.38367	7.96159	25.7106	17.6837	44.3301	40.8089	29.0563	29.1866	32.9388	32.3807	29.055
12.0579	15.3449	17.9138	15.1958	8.5145	6.58112	8.07143	23.6036	19.7181	49.412	43.9822	29.9176	30.0993	34.3523	33.7894	30.1513
10.9742	14.379	17.9574	15.7563	8.9119	6.76441	8.167	21.3403	21.8153	53.9166	47.1202	31.5615	30.956	35.5044	34.8082	30.6969
10.2744	13.6591	17.525	15.6891	9.09108	6.89206	8.26837	19.0005	23.4178	57.3258	49.5284	33.0588	32.2847	37.031	36.1735	31.5063
9.84208	13.085	16.906	15.6306	9.33435	7.09138	8.37489	16.9864	25.2559	62.0839	52.7016	34.3758	33.3522	38.3334	37.2843	31.9558
9.44759	12.8461	17.2413	15.9302	9.52881	7.23134	8.50625	15.6263	26.4515	65.8705	54.898	35.8979	34.3226	39.041	37.7687	32.0609
9.07985	12.9068	17.9765	16.6374	9.90169	7.39491	8.60197	14.1305	28.7889	71.5163	58.8912	38.0128	35.3038	39.6524	38.0841	32.0436
8.77079	12.8184	18.3329	16.9872	10.2789	7.63817	8.78433	13.2755	30.4592	74.8295	61.1497	39.4327	35.6731	40.0055	38.4467	32.2468
8.48997	12.4415	18.0658	16.7407	10.3849	7.83189	8.92959	12.3951	32.7437	80.64	65.5242	41.6582	36.0722	40.159	38.5488	32.1575
8.1733	12.2576	18.0612	17.015	10.7854	8.04731	9.05399	11.6588	34.7712	85.1291	69.7596	44.7103	37.3569	41.0439	39.2517	32.5486
8.21526	12.4113	18.3596	17.6666	11.443	8.45315	9.2889	11.422	36.4537	88.1664	72.406	46.9411	38.4922	41.6905	39.8912	33.164
8.24607	12.5607	18.6145	18.0841	11.9303	8.75145	9.50624	11.3395	37.5185	91.1688	77.1961	50.9239	40.1504	42.0903	39.9154	33.1689
8.45139	12.8936	19.0901	18.6576	12.278	8.90942	9.70385	11.3321	38.581	94.5336	81.4536	54.2884	40.9108	41.7522	39.3844	32.9257
8.5736	12.928	19.1588	18.8983	12.6513	9.27377	9.9377	11.316	39.6024	97.8022	85.9803	58.043	41.6283	41.1502	38.5443	32.0115
8.63664	13.1085	19.4107	19.1936	12.9238	9.42578	10.0401	11.1963	41.521	101.729	90.1083	61.0667	42.4252	41.1889	38.5923	32.1905
8.83141	13.4194	19.4689	19.1757	13.0006	9.57723	10.2148	11.2852	42.8671	104.346	92.7449	62.2181	42.0968	40.8722	38.3516	32.009
9.18408	14.0766	19.7096	19.2093	13.205	9.80947	10.3722	11.3772	44.1858	105.877	92.6716	61.7637	41.6725	40.6072	38.1107	31.8737
9.80718	14.792	19.6746	18.9682	13.2963	10.1339	10.7421	11.6452	44.7793	105.642	93.816	63.3493	42.1443	40.7692	38.4231	32.2139
10.2446	15.4293	19.8184	19.046	13.5082	10.3328	10.9901	11.8422	46.0686	108.939	96.6527	64.9324	42.3085	40.1725	37.8803	32.123
10.8935	15.9892	20.0218	19.3213	14.0042	10.8475	11.4203	12.0758	45.9704	107.911	95.9591	65.3234	42.6641	40.2941	37.8029	31.8212
11.3037	16.4866	20.2354	19.3163	14.0568	11.002	11.8614	12.3985	45.9905	107.974	95.4182	65.3626	43.1524	40.4288	37.6928	31.606
12.0805	17.6927	20.9082	19.6327	14.3863	11.5291	12.5436	12.9438	46.4	108.574	95.5579	65.4076	43.3615	40.8093	38.0904	32.0433
13.2364	19.3999	22.1195	20.3744	14.7726	12.0042	12.9956	13.1916	47.0642	109.584	94.3586	64.2295	42.5058	40.5695	38.3917	32.7072
14.3766	21.8069	24.7331	21.6248	15.1577	12.5843	13.9009	14.0684	47.105	108.34	92.8188	63.6684	43.0005	41.9426	39.9043	34.2529
15.6208	23.5775	26.291	22.3969	15.6684	13.3219	14.8442	15.0335	46.8945	107.329	90.2613	61.0259	42.945	43.3314	41.6084	36.2243
16.9793	26.1679	28.7624	23.8719	16.6661	14.3785	15.9282	15.9084	45.333	104.291	87.2084	59.1402	42.8229	43.6118	42.0361	36.7253
17.9764	27.6537	29.7585	24.3238	17.1945	15.2783	17.0334	16.9026	44.6645	102.028	85.8473	58.7785	43.1274	43.8961	42.5736	37.6147
18.7076	28.8539	30.873	25.0183	17.8702	16.3136	18.1152	17.9285	43.2399	98.6346	84.1551	58.9445	43.6093	44.4013	43.3533	38.8143
19.4346	29.5744	31.836	25.8925	18.7435	17.4063	19.3597	18.7444	41.4927	95.6072	82.9813	59.1573	43.981	44.9591	44.1179	39.9684
19.7053	29.3539	31.6805	25.7556	19.1807	18.3797	20.6157	20.2684	39.7648	90.6954	79.7046	58.684	44.1861	45.0573	44.2277	40.2518
19.8763	29.2746	31.6705	25.8601	20.4581	20.1249	22.2228	21.8691	38.7375	87.9791	79.3733	59.7081	44.9069	45.1384	44.4576	40.8995
19.8886	28.9222	31.4097	26.1721	21.9433	22.2631	24.6398	24.1768	38.3069	84.5193	77.0226	59.9064	44.7594	44.0729	43.4822	40.3972
19.6657	28.5063	31.1056	26.7853	24.6088	25.7868	28.5597	27.7469	36.6807	79.4614	75.5139	61.4634	45.3471	43.0728	42.1965	39.2036
19.4815	27.5862	31.0842	27.9741	27.1919	28.7769	31.6037	30.3149	35.7739	76.4651	75.8097	62.4144	45.4826	41.6055	40.2803	37.4229
18.9591	26.1295	29.7709	28.32	29.5177	31.8321	34.9334	33.3197	34.529	73.1132	75.5691	63.75	45.6204	39.5525	37.9267	35.4367
18.2835	24.8834	28.8858	29.1967	31.3692	34.0365	37.5473	36.0998	33.3063	67.7426	74.586	65.5118	45.7407	36.8499	34.8346	32.7654
17.4493	22.4876	26.9292	29.3755	34.037	37.5211	41.0021	38.8478	32.883	64.4821	73.2242	65.5136	45.5157	35.2513	32.9313	31.2335
17.0225	21.2067	26.0339	29.7142	35.6827	39.8633	43.7165	41.3485	31.9919	61.1454	71.7934	65.3158	44.7108	32.6036	29.7748	28.4719
16.3338	19.4187	24.1094	29.7176	38.043	43.5936	47.9766	45.2216	32.333	60.0446	71.2696	64.9369	44.1237	30.0695	26.2758	24.7751
15.3169	17.9806	22.8946	30.1754	40.4781	47.1131	51.9126	49.097	31.7708	56.1921	68.197	62.9252	42.6444	27.3555	22.7824	21.5729
15.1134	17.553	22.3266	31.2352	42.7598	50.2958	55.6879	53.1715	30.5811	53.0539	65.4017	60.6283	40.8316	24.8263	19.9009	18.9256
14.7884	17.35	22.3445	32.8975	45.6984	54.1127	60.7894	58.7826	30.0146	50.1403	62.2136	57.4197	38.4412	22.2021	16.9903	16.4615
15.2634	17.6275	22.7297	34.6448	48.9486	58.8143	66.8417	64.7774	28.5852	46.2533	59.3071	54.8816	36.92	21.0611	15.4617	15.6564
15.9993	18.2804	23.3381	36.7353	53.0012	64.1332	73.2482	71.9039	27.3893	42.5916	55.0527	50.7038	34.1196	19.1187	13.9463	14.6264
16.7588	19.2128	23.9105	38.2415	56.1024	68.511	79.3451	77.6678	26.0984	38.7021	50.0746	46.7405	31.8428	17.7227	12.7432	13.8449
17.5756	19.9232	24.3738	39.7154	59.1354	72.4735	84.9543	83.9654	24.9594	34.5211	43.906	41.34	28.6971	16.3078	11.7308	13.2957
18.9941	21.5044	25.0347	41.7462	62.852	77.5209	90.9571	90.9449	23.6705	30.81	38.4346	35.9621	25.3208	15.0194	11.0935	12.9501
19.8124	22.598	25.4	43.1042	65.4567	81.1307	95.8403	97.0763	22.7828	27.8958	34.2321	32.1102	22.703	13.7087	10.3978	12.5755
20.796	24.0789	25.9903	45.0175	69.0772	85.4641	101.306	101.837	21.8594	25.0228	30.6153	28.5322	19.951	12.3075	9.87875	12.25
21.6296	25.794	27.0854	47.0071	71.1385	87.4185	104.557	107.657	20.5565	22.8279	27.7746	25.954	17.9413	11.1854	9.27895	11.9139

## Sheet: C03
li 1	li 2	li 3	li 4	li 5	l 6	li 7	li 8	re 1	re 2	re 3	re 4	re 5	re 6	re 7	re 8
32.6026	43.1082	98.2498	173.546	129.587	123.927	143.894	151.921	10.7383	13.3427	17.0318	15.6344	7.87502	5.18849	5.57558	5.9574
34.1207	52.2159	117.262	197.378	140.862	128.781	148.971	156.881	10.7823	13.0414	16.444	15.1052	7.66182	5.17563	5.56195	5.88413
36.1554	64.5175	143.264	226.144	153.4	131.918	152.612	160.051	11.0385	12.6641	15.5854	14.4922	7.40041	5.14031	5.54542	5.88896
39.0164	80.248	173.406	260.12	169.928	135.717	155.328	162.839	11.4033	12.2865	15.0904	14.2161	7.30466	5.10377	5.496	5.95135
42.3379	93.369	197.648	287.614	184.218	137.632	154.915	161.796	11.7313	12.3392	14.6382	13.8458	7.23753	5.17426	5.48356	6.00776
43.5748	100.902	212.476	301.586	189.101	136.42	153.16	159.848	12.0913	12.5874	14.4119	13.4307	7.05587	5.11724	5.43802	6.00732
44.1095	105.1	219.834	305.715	189.68	134.41	150.158	156.358	12.834	12.6337	14.3371	13.1973	6.96245	5.07105	5.37098	6.05539
43.9924	106.726	221.748	304.144	186.843	128.657	143.621	148.782	13.7771	12.6212	14.2838	12.9903	6.79329	4.97316	5.28437	6.13628
43.6062	107.778	222.444	299.693	183.165	123.429	138.249	142.229	14.6267	12.7975	14.3466	12.865	6.71411	4.96257	5.211	6.22694
44.0076	110.018	224.542	297.033	180.879	117.161	129.488	134.33	15.7851	12.93	14.278	12.6573	6.60553	4.92664	5.15589	6.4386
44.842	111.316	223.322	291.824	176.02	110.939	120.95	125.626	16.7041	13.2855	14.4431	12.6853	6.56543	4.85492	5.13611	6.68135
48	114.013	221.417	286.022	173.019	108.536	117.113	121.666	17.9567	13.7611	14.7213	12.631	6.49301	4.7641	5.11356	6.89744
50.6916	115.218	216.707	276.955	167.643	105.459	111.874	116.347	18.6413	14.0783	14.8281	12.519	6.38462	4.67679	5.05092	7.12551
52.4283	112.951	204.359	261.591	157.165	98.5115	104.428	109.87	19.4111	14.5575	15.0235	12.5014	6.30471	4.58537	4.94795	7.18504
53.7499	111.603	194.192	248.555	148.091	92.6693	97.2122	103.16	20.0684	14.7934	15.2466	12.47	6.2494	4.59779	5.0277	7.40419
54.8969	110.842	186.315	238.914	142.776	88.4047	90.1715	96.9344	20.6543	14.7626	15.2413	12.3548	6.16955	4.57178	5.06842	7.53595
56.1238	112.13	184.442	237.69	140.426	84.2313	83.5121	91.1877	20.8847	15.1577	15.3265	12.1513	6.10471	4.56951	5.02109	7.52684
56.3098	112.884	184.551	237.477	139.322	79.8127	75.6566	84.9493	20.9038	15.4824	15.3614	12.0558	6.11939	4.67022	5.15313	7.76478
56.4757	112.906	182.155	233.323	135.073	74.0451	66.3167	77.0984	20.7719	15.8449	15.3908	11.8242	6.05928	4.66043	5.14964	7.79768
55.778	110.021	174.574	222.483	125.365	67.0084	57.5754	68.3518	20.0862	16.1896	15.3931	11.573	5.98889	4.67457	5.18266	7.74333
53.6451	102.128	159.696	203.812	112.491	58.9899	49.2684	61.1463	19.49	16.3797	15.4767	11.3274	5.96479	4.73492	5.21293	7.6463
50.3906	97.1116	148.242	185.836	101.427	52.5697	40.7266	54.2532	18.7157	16.1984	15.3083	11.2178	5.95648	4.73782	5.18614	7.50714
46.2952	90.8674	135.976	164.316	86.2079	45.585	34.119	48.0712	18.1122	16.5539	15.7743	11.2681	5.96333	4.75369	5.21026	7.32528
42.8677	84.2183	124.161	141.476	71.5091	39.3848	29.0147	44.5074	18.2109	16.6706	15.8898	11.2228	5.93145	4.72624	5.20321	7.20527
40.5698	81.6968	117.418	128.405	61.9189	34.4763	26.1286	43.4202	17.8539	16.9149	15.8887	11.188	5.90147	4.68514	5.13673	7.00762
39.513	79.9568	112.996	117.209	54.2035	31.4374	24.4508	43.9193	18.1415	17.5232	16.3757	11.5394	5.98522	4.73487	5.14529	6.9169
39.7091	78.5429	107.085	107.517	48.8781	30.224	24.1259	46.2505	18.2536	18.1547	17.1594	11.943	6.13385	4.78184	5.14342	6.74559
40.1102	77.5958	103.031	99.9331	44.4613	28.5468	23.7481	47.8162	18.3616	18.9904	17.4323	12.1291	6.27169	4.86064	5.14776	6.42241
40.1455	76.2082	99.9212	94.2487	41.2827	27.8599	23.2044	48.5335	18.3274	20.17	18.0559	12.418	6.38021	4.90477	5.19751	6.20465
39.9654	74.9291	94.0004	85.7398	38.2116	27.7037	23.1094	49.5104	18.9178	21.9438	19.0239	12.8479	6.44169	4.94807	5.23519	6.02656
39.934	73.823	89.3893	79.0321	35.8978	26.9277	22.7273	48.837	19.558	23.1713	20.0273	13.2787	6.53345	5.01592	5.29796	5.99808
39.6333	71.6636	85.0231	73.9683	34.6981	27.2008	23.285	49.0312	20.6508	24.476	20.7142	13.5235	6.57578	5.0881	5.38924	5.97395
38.307	68.187	78.3613	66.5744	33.797	27.6198	23.7041	48.0396	21.6001	25.4788	21.1322	13.5419	6.63296	5.16897	5.44842	5.94449
36.9454	63.4512	71.4642	60.1851	33.2058	29.3373	25.9447	47.8264	22.3395	26.8444	21.4052	13.5027	6.69852	5.287	5.53442	6.01794
35.1865	58.6377	64.8976	55.0834	33.0401	30.1218	26.92	46.4174	23.2922	27.5194	21.7739	13.5854	6.79791	5.35695	5.62022	6.07242
31.826	52.3473	58.2196	49.7711	32.0734	30.126	27.444	44.8151	23.9201	27.517	21.4425	13.208	6.81488	5.45509	5.72674	6.14361
29.0456	46.9744	53.4516	46.9625	32.2397	29.7181	27.5318	41.5218	24.0369	27.2823	21.0583	12.8681	6.76408	5.4505	5.81618	6.29289
27.4526	44.2346	51.0895	45.3961	32.0164	29.7995	28.1136	38.635	24.17	27.0403	20.6806	12.6151	6.71962	5.4753	5.9262	6.49348
26.4907	41.5087	48.9651	44.2227	31.5568	29.3758	28.0994	36.5354	24.357	26.6319	20.3539	12.3216	6.71126	5.52104	6.05327	6.73927
25.5403	39.368	49.3872	45.0746	31.2472	29.673	28.5691	35.2157	24.0323	25.7438	19.2668	11.6267	6.64128	5.58088	6.21646	6.88521
25.4559	38.5546	50.8733	47.5237	31.7688	29.4448	28.5412	34.2893	23.2711	24.8102	18.0341	11.1158	6.66157	5.58615	6.30016	7.03408
26.5847	39.4818	52.8251	49.2469	31.35	29.6214	28.7954	33.6935	22.074	24.0038	17.5642	10.82	6.64966	5.6503	6.36644	7.19312
28.0562	41.3537	55.3424	51.1492	30.7127	29.0062	28.4508	32.6019	20.6125	22.5437	16.8652	10.5931	6.65385	5.67172	6.49761	7.3087
29.3148	42.5467	58.8178	53.2636	29.9358	28.9292	28.1794	32.2253	18.9625	21.2304	16.2316	10.2866	6.64548	5.7119	6.57877	7.43611
31.7112	44.585	62.0899	55.3333	29.5132	27.9115	27.3161	30.7209	17.6622	20.3182	15.5599	10.1274	6.66756	5.79691	6.75159	7.62588
33.686	47.5004	66.4385	59.1362	29.5843	26.6074	25.7489	29.5929	15.9145	19.323	14.87	9.89784	6.61292	5.83941	6.8946	7.79995
35.9904	53.1371	73.2732	64.38	30.376	26.2646	25.47	29.6257	15.0408	18.6377	14.5418	10.006	6.7493	6.01705	7.10316	7.93881
38.1337	59.2711	81.1866	71.1707	31.597	25.8961	25.1711	30.1155	13.7	17.4292	13.9427	10.1698	6.98375	6.31539	7.39805	8.18394
40.7054	64.2639	86.95	75.8966	32.6974	26.0408	25.7281	30.5394	12.5455	16.5503	13.1486	10.2257	7.19652	6.59809	7.68345	8.4255
43.204	70.1485	93.7258	80.6734	33.9104	26.324	25.8334	30.541	11.9165	16.5471	13.1479	10.3884	7.60968	7.40548	8.56062	9.09351
45.004	77.4369	103.18	88.8352	36.009	27.0275	26.6857	31.0697	11.1874	16.2519	13.3027	10.6743	8.04996	8.23043	9.3828	9.68534
47.2953	85.0424	114.059	99.3616	38.8762	27.8154	27.1279	31.1755	11.0122	17.3858	13.9877	11.0067	8.38964	8.91971	10.0589	10.2412
50.7056	94.2505	125.746	109.33	41.6229	28.7179	27.9226	31.5162	11.2284	18.823	14.9158	11.5203	8.81299	9.69837	10.8458	10.8736
53.4651	101.332	135.165	116.242	43.3083	28.9293	28.2676	31.5874	11.3453	20.6749	15.9358	12.011	9.24119	10.61	11.9424	11.7903
56.4711	108.867	143.049	122.622	45.0226	29.5884	28.7546	31.5298	12.2477	22.8875	17.174	12.454	9.80446	11.7508	13.2318	12.5975
59.1358	115.638	150.706	130.499	47.7642	30.7986	29.93	31.4257	12.8966	24.8786	18.4611	13.0449	10.344	13.0673	14.7637	13.62
60.6939	120.344	156.481	135.527	49.1415	31.5612	30.6673	31.454	13.6912	27.2859	19.8031	13.7558	11.1207	14.648	16.6506	14.828
63.0118	127.803	166.76	143.104	51.4396	32.1078	30.9752	30.8676	14.9059	30.3341	21.9021	14.7616	11.8721	16.216	18.4633	15.9158
65.6565	135.929	176.219	150.455	53.3014	32.3325	31.2653	30.7623	15.7878	33.1235	23.9198	15.6164	12.6068	17.9667	20.673	17.2899
70.8976	146.954	186.478	157.374	54.5012	32.7853	31.9201	30.8179	16.706	34.6714	25.122	16.3008	13.1706	19.459	22.5003	18.264
75.7331	156.577	197.506	165.511	56.6039	33.1276	32.0248	29.9344	17.6739	37.3488	27.0255	17.205	13.9138	21.2116	24.6832	19.4657
79.4763	164.595	203.196	167.939	57.1416	33.5443	32.5094	29.4393	18.5327	39.8062	29.0208	18.1223	14.7339	23.0183	26.8956	20.7839
83.1175	171.334	208.384	170.976	57.7937	33.0078	32.1171	29.185	19.2412	41.333	30.6739	19.0474	15.4916	24.9683	29.467	22.5382
89.6345	181.612	214.188	175.022	58.8262	33.093	32.0226	28.3978	20.0013	42.348	31.6528	19.852	16.351	26.9695	31.9589	24.1171
94.9323	190.358	220.599	178.813	59.8132	32.5668	31.8981	28.1733	20.2561	43.4669	32.7962	20.703	16.7259	28.2216	33.9211	25.4789
99.7827	196.562	223.901	178.574	58.9886	31.4097	30.8408	27.2812	21.0777	44.4967	34.181	21.4876	17.3795	29.4135	35.4793	26.6293
106.349	205.255	227.297	178.099	58.8064	31.013	30.4877	27.1861	21.0447	44.2655	34.3387	21.7913	17.9208	30.6531	37.2366	28.0388
111.606	210.655	226.315	174.978	57.6832	29.8847	29.0638	26.1885	21.1702	44.8704	35.2904	22.4723	18.5927	31.4673	38.284	28.9267
116.342	213.798	223.458	171.263	56.079	28.2582	26.9582	24.3965	21.5426	44.1064	35.0201	22.3542	19.0068	32.4914	39.6754	30.1515
121.044	216.172	217.901	164.546	54.1513	26.5581	24.9846	22.7519	21.2248	43.9536	35.001	22.5506	19.5075	33.3166	40.8222	31.35
121.405	213.415	209.698	157.145	51.3869	24.5382	22.9614	21.1698	20.7838	42.3187	34.0889	22.2696	19.5449	33.4284	41.3116	32.1232
123.391	212.487	204.109	151.238	49.179	22.1196	20.6987	19.5513	20.4335	40.9478	32.9867	21.9334	19.5153	33.3283	41.498	32.5354
126.199	210.781	197.449	144.402	46.7663	20.4038	18.8806	17.6376	19.8267	39.0842	31.3061	21.2159	19.529	33.2767	41.5996	32.8769
124.917	204.391	186.187	134.005	43.3974	18.3214	16.8684	16.0261	18.9692	37.3214	30.0443	20.7799	19.1421	31.9286	40.1743	32.1465
121.98	195.441	172.939	122.663	39.5948	16.0701	14.365	14.1805	18.3346	34.54	28.0625	20.2545	19.0501	31.3281	39.4323	31.8663
121.824	189.62	161.466	114.044	36.8	14.4352	12.2841	12.5755	17.1453	31.9061	26.2318	19.6276	18.6789	30.4992	38.7686	31.7876
117.036	179.864	147.655	104.28	33.5771	12.4463	10.1804	10.4165	15.8986	29.3468	24.432	18.842	18.2857	29.9296	38.2802	31.6555
112.507	169.276	133.438	92.4775	29.5636	10.5621	8.93563	9.20984	14.8323	26.5933	22.8069	18.6417	18.1064	29.7776	38.5741	32.4019
106.993	156.53	118.344	80.3503	26.2766	9.33433	8.27944	8.47334	13.9965	24.8013	22.075	18.6457	18.0674	29.6283	38.9167	33.0126
101.326	144.781	105.535	70.3642	23.7787	8.416	7.69587	7.85226	13.0878	22.7463	21.2031	18.9282	17.9604	29.0828	38.647	33.4668
96.1723	134.861	92.4789	60.496	21.4175	7.62682	7.0579	7.0981	12.3146	20.9321	20.4816	19.1234	18.4803	30.0209	40.1947	35.3581
91.5744	125.466	81.5448	52.4625	19.3401	6.70843	6.4193	6.59574	11.7403	19.4925	19.7982	19.5641	19.3142	31.9803	43.0607	38.2144
84.8903	114.446	71.5868	45.8563	17.6585	6.03711	6.01251	6.32938	10.9579	18.033	19.1483	20.0486	20.4525	34.8015	47.0644	42.073
79.6288	105.567	63.3644	39.1571	15.6515	5.58822	5.74478	6.04632	10.3305	17.2471	19.3013	20.8842	22.3324	40.0729	54.4706	48.9177
75.2811	98.654	57.0325	34.2716	14.221	5.2553	5.62369	6.06849	9.88328	16.5304	19.3941	21.703	23.8133	43.3981	59.0058	53.3689
67.644	89.1927	51.0025	30.0836	12.9992	5.04584	5.54738	6.16505	9.20134	15.4637	19.4549	22.4622	25.0601	46.3985	63.0906	57.4089
62.4258	81.3977	46.838	27.2179	12.0207	4.92414	5.55293	6.39097	8.89668	14.8979	19.6178	23.1962	26.3902	49.3411	67.0605	61.3782
57.9952	73.9946	42.1692	24.4192	11.0804	4.87997	5.57688	6.6669	8.55293	14.0624	19.8152	23.8861	27.2522	50.8492	69.06	63.7532
53.5773	67.4159	37.5062	21.7999	10.1995	4.84648	5.52802	6.84182	8.06796	12.977	19.9844	24.9579	28.6747	53.6079	72.8741	68.0302
48.9916	61.2431	34.3407	20.0909	9.80715	4.8642	5.5996	7.04162	7.93186	12.4316	19.7326	25.6262	30.1194	56.6782	77.4321	73.2825
45.2181	55.7513	31.1874	18.1406	9.20312	4.85599	5.63921	7.19747	7.95049	12.2905	20.3676	27.0571	31.9097	59.4241	81.3066	77.6716
41.3561	49.7574	28.0245	16.3877	8.84312	4.86005	5.67919	7.42034	7.85644	12.0279	21.0852	29.3617	35.135	62.8274	85.478	82.6409
36.5182	44.2501	25.8295	15.3187	8.52646	4.8779	5.65032	7.50158	7.94068	12.2828	22.7518	33.3437	40.0371	67.7921	92.0913	90.4683
33.0781	39.9292	24.0789	14.6991	8.34689	4.89686	5.63618	7.5335	8.21314	12.54	24.9391	39.1959	46.3477	74.5262	100.312	99.4411
28.6937	34.2871	22.2196	14.0539	8.33196	4.85226	5.6413	7.58677	8.5542	13.2295	27.5867	46.57	56.3328	83.3779	109.445	108.333
26.3347	30.6223	20.4345	13.2699	8.21774	4.85293	5.58656	7.57637	9.18393	15.0085	33.1905	59.0553	67.7457	92.5085	120.173	118.969
23.8716	27.625	18.5027	12.2739	8.25051	4.82462	5.61505	7.53487	9.9921	17.4242	42.4036	77.449	81.686	103.267	134.218	133.141
22.3374	25.2177	16.8683	11.4283	8.30837	4.8425	5.60428	7.47101	11.1043	20.5568	52.8734	96.0482	97.4043	114.749	147.783	146.157
20.9289	22.9667	15.2744	10.5254	8.34438	4.8254	5.62309	7.38776	12.5886	24.2926	64.5956	113.943	111.873	126.211	160.759	158.095
19.7677	21.1881	14.4054	10.1308	8.3747	4.74617	5.49827	7.30302	14.2322	28.8289	80.4286	135.257	128.083	136.623	171.984	168.291
20.4353	21.3835	14.2386	9.98914	8.46292	4.74289	5.43996	7.18807	16.4733	34.5824	99.4099	162.726	147.412	145.897	179.043	174.734
20.8099	21.5775	14.0926	9.87688	8.30758	4.80271	5.37308	7.11312	18.9689	40.7161	118.522	190.208	163.415	151.508	183.965	179.264
21.2806	22.0028	13.9843	9.85585	8.2952	4.85472	5.36525	6.98005	21.7775	47.738	139.196	212.175	175.242	155.023	186.591	181.875
21.7622	23.0481	14.1421	9.94498	8.22705	4.96425	5.35184	6.84741	24.3769	53.7715	154.843	229.181	184.49	155.741	185.791	180.898
23.2992	25.13	14.4547	9.96404	8.11264	5.07117	5.35268	6.85001	26.9367	60.5143	172.002	247.05	193.502	156.563	184.543	179.528
25.5178	27.4159	14.8748	10.0209	7.9406	5.16613	5.34458	6.83943	28.87	65.8285	184.571	260.013	197.924	153.906	179.675	174.786
27.9244	29.9407	15.3247	10.025	7.79688	5.31742	5.292	6.72488	30.9713	70.8411	194.716	269.448	199.791	148.874	170.277	164.907
30.2329	32.1787	15.8509	10.2019	7.67891	5.40417	5.26448	6.77728	33.0899	74.8876	203.493	277.516	200.77	143.717	162.066	156.372
32.0761	33.8385	16.4237	10.378	7.56218	5.71369	5.22436	6.74262	34.8791	78.7235	211.882	286.271	202.781	138.087	151.298	145.078
33.3416	35.3193	16.6989	10.4486	7.38323	6.0024	5.24684	6.66839	36.7416	81.4871	216.768	292.014	203.902	131.606	140.103	134.141
33.7891	36.3323	17.0241	10.5409	7.40379	6.61542	5.25284	6.90867	38.5792	85.4824	223.228	293.991	202.32	128.736	132.765	125.788
34.5281	36.5531	17.1723	10.6171	7.44916	7.092	5.29964	7.13607	39.7783	87.6587	225.353	293.971	198.684	122.348	122.439	115.117
36.5758	36.8359	17.3417	10.6357	7.57884	7.50529	5.44993	7.63092	40.3792	87.8348	222.774	291.35	196.761	119.21	114.566	106.949
37.7809	36.4956	17.2243	10.5434	7.89498	8.00608	5.5704	8.124	40.2863	86.6049	217.003	283.827	191.097	113.605	104.95	97.7434
38.322	35.5032	17.019	10.4099	8.45555	8.36016	5.78044	8.61911	39.524	84.2887	209.9	274.346	182.279	107.042	97.2572	90.5062
38.6033	35.4365	17.0472	10.3583	9.59125	8.64042	6.17712	9.42871	38.2231	79.9614	198.661	260.387	173.909	101.241	89.9724	83.4344
38.1917	36.6343	17.6481	10.5906	11.0511	8.71816	6.47477	10.8769	36.926	76.2044	188.168	245.736	165.592	95.923	82.0355	75.2312
36.8152	37.4961	17.9819	10.605	12.4426	8.91883	6.81141	11.9929	35.3483	71.4241	175.017	228.289	155.964	90.5441	75.3071	68.8063
36.3265	38.6318	18.0208	10.5267	13.9998	9.01226	6.99203	13.5848	32.5101	65.4924	158.971	206.669	142.784	83.9369	68.0841	61.6877
36.0453	39.4213	18.5452	10.6082	15.42	8.9636	7.20018	15.2899	30.2013	59.5839	143.73	186.273	126.64	75.2096	59.5458	53.3078
36.1851	40.8606	19.1466	10.7622	16.4988	8.74193	7.31349	16.5379	26.3306	51.2041	124.561	157.925	103.888	63.9501	51.0607	45.5513
36.5886	43.8226	20.1005	10.9755	17.9139	8.29524	7.37883	17.9806	22.8536	44.0201	106.475	132.552	86.6661	55.1473	45.5833	40.3575
36.2813	46.6938	21.0558	11.2517	19.9128	8.05376	7.41733	19.0197	19.9808	38.965	93.2739	113.219	70.1767	46.5284	41.0221	36.3017
35.5351	49.2875	22.3913	11.6678	22.2808	7.57478	7.37508	19.7362	18.0648	35.1173	84.6319	99.401	59.5433	40.1947	36.8118	32.956
35.5723	52.4013	24.471	12.3656	25.1651	7.20974	7.30332	20.2392	17.1321	33.1747	78.8837	90.3139	53.553	36.7413	33.6132	30.0117
35.2771	55.549	26.4494	13.1192	28.0205	7.16816	7.19616	20.5227	16.2504	31.874	74.6365	83.8356	48.7313	33.4261	30.6771	27.2577
37.9038	61.1415	30.0064	14.9411	30.6728	7.10437	6.91997	20.6697	15.1879	30.2986	70.0528	77.0301	43.5574	29.7262	27.6175	24.7287
39.3134	65.4102	33.0035	16.4736	32.3144	7.04857	6.85299	20.6183	14.6675	29.3514	66.7689	72.1886	39.9302	27.4024	25.7098	22.8749
40.9291	69.7153	35.109	17.5516	33.2987	7.07052	6.71975	20.289	14.2145	28.2476	62.3076	66.5797	37.1683	25.3347	23.288	20.8486
42.4556	72.9079	36.8578	18.2224	34.7911	7.11438	6.76678	20.2828	13.8112	27.1856	57.5357	61.3595	34.1793	22.8856	21.213	19.4634
43.5753	75.517	37.8465	18.6943	35.7262	7.63961	6.71938	19.4157	13.1561	25.338	51.9814	55.5562	30.8055	20.6122	19.3255	17.9369
44.485	76.9123	38.5207	18.88	35.7272	8.22786	6.73181	18.8682	12.4787	23.6474	47.07	49.0756	26.9145	18.6407	18.0679	16.9632
45.8664	78.288	39.2951	19.2787	35.5645	9.11906	6.84642	18.6276	11.5647	21.9029	42.2993	43.0655	23.8321	17.4253	17.3454	16.4978
47.5562	80.1246	40.1436	19.6758	35.1981	9.92028	7.07868	18.4357	10.559	19.4011	35.6241	36.2046	20.689	15.7471	16.4282	15.8445
49.1311	80.8651	39.7106	19.7967	34.1353	11.0334	7.28294	18.1282	9.96819	17.7989	30.7136	31.3233	18.7217	14.7892	15.8657	15.368
49.8078	79.1236	38.6786	19.7808	32.3931	12.1247	7.65462	17.8377	9.66229	16.4473	28.4143	29.7588	17.9492	14.2906	15.6834	15.3908
49.2656	75.0746	35.9791	19.1476	30.0674	13.0335	8.0639	17.6212	9.43195	16.0097	27.7575	29.602	17.6191	14.1059	15.6333	15.4723
48.5567	71.8946	33.219	17.9941	29.0793	13.5784	8.54644	17.3981	9.26092	15.9478	28.0153	30.0889	17.5555	14.424	16.3338	16.1473
47.6067	66.1052	30.8288	17.1403	27.1333	14.0865	9.1604	16.8945	9.04932	15.9662	29.0862	30.8376	17.5109	14.761	16.994	16.5841
46.9074	62.3755	28.5443	16.6545	25.6528	14.4124	9.94663	16.377	8.97738	15.9565	29.9782	31.7711	17.457	14.8728	17.1969	16.6294
45.5781	58.2806	26.1711	16.0147	24.5128	14.7073	10.6657	16.161	9.16423	16.5316	32.4165	34.0198	18.0537	15.1087	17.5105	16.87
44.4385	54.812	24.244	15.7873	23.4498	14.5314	11.134	15.9529	9.48338	17.0109	33.9658	35.1755	18.2618	15.1151	17.4706	16.8143
43.9548	52.7656	23.334	15.7162	22.2352	14.2403	11.4976	15.4427	9.83579	17.9424	36.5771	37.7026	19.0862	15.1966	17.3711	16.6579
42.9866	48.7965	21.2842	15.3718	20.6756	13.9867	12.0602	15.3824	10.1157	18.9641	39.5603	40.7443	19.9063	15.574	17.6682	16.8417
41.6112	46.3978	20.8368	15.3186	19.1672	13.432	12.4433	15.5569	10.4476	19.5458	41.643	42.793	20.6145	15.588	17.6471	16.9602
39.8146	44.3307	20.3808	14.8596	18.0587	12.6977	12.8563	15.5664	11.2536	21.1152	44.8203	46.0544	21.7758	16.1562	18.1044	17.0536
38.6535	41.2843	19.3796	14.629	17.1068	12.7746	13.7246	16.2536	12.2005	23.1935	49.6019	50.2296	23.2396	16.6294	18.3745	17.2511
36.7662	38.646	18.802	14.3506	16.2859	13.365	14.7177	17.0028	13.0375	24.5823	52.7331	53.6937	24.5988	17.2641	18.7072	17.3736
35.1538	36.3541	18.2153	14.3722	15.6654	13.7899	15.371	17.8638	14.2298	26.9827	59.0011	59.1845	26.7017	18.397	19.8888	18.2555
33.7303	34.126	17.6439	14.3203	15.5316	14.402	16.402	18.905	15.3611	29.3514	65.4737	65.2145	29.0175	19.5116	20.8274	18.9645
33.416	33.9246	17.7541	14.4625	15.4872	15.3361	17.0909	20.0042	16.7924	31.9245	71.2203	71.0492	31.4277	20.076	21.2103	19.1722
32.9466	33.6232	17.6264	14.6193	15.5402	16.1539	18.0148	21.0725	18.2092	34.8841	78.668	77.7686	34.2148	21.2675	22.3213	19.6032
31.8787	33.6324	18.2841	15.5009	16.0881	17.1959	18.9234	22.1772	20.316	38.6817	86.691	84.5716	36.4986	21.6039	22.8386	19.9789
31.1509	33.4995	18.7574	16.2341	16.7394	17.9643	19.7348	23.0327	22.5111	43.1586	94.8413	92.5118	39.7431	22.4718	23.6101	20.4097
30.2317	32.8343	19.2386	16.8271	17.2758	18.5449	20.2446	23.7906	25.363	47.6305	105.447	101.326	42.5062	23.2929	24.2006	20.7207
30.4071	34.2675	20.311	17.9597	17.6381	18.8651	20.5279	24.2776	28.7907	53.8894	116.22	110.059	45.6468	24.3514	25.0555	21.2118
30.8365	36.7531	21.5895	19.1465	17.801	18.7866	20.5037	24.7047	32.4739	59.1341	123.714	117.004	48.1141	24.6996	25.1849	20.9979
31.4389	39.0282	22.4691	19.6882	18.0837	19.1907	20.7644	24.6512	35.84	64.4754	133.615	126.515	51.5828	25.1453	25.335	20.8912
31.4296	39.7284	23.0348	20.2938	18.0383	19.1599	20.7887	24.6748	39.2916	70.0939	141.459	132.685	53.8659	25.8989	25.8465	21.0091
32.037	41.0847	24.1645	21.2792	18.0715	19.2734	20.6983	24.5961	42.8439	76.6262	150.351	139.844	56.6073	26.7331	26.3824	21.2768
32.5308	42.094	25.3915	22.5725	18.4785	19.4622	20.7124	24.3955	46.4993	83.0586	158.792	145.464	57.9589	27.5609	26.7656	21.4903
32.3304	42.3824	26.2124	23.5479	18.6852	19.4384	20.6577	24.5337	49.4815	88.8034	166.192	150.639	59.9186	28.9122	28.2009	22.6556
32.6797	43.3063	27.4814	24.3622	18.8257	19.6122	20.5999	24.2269	52.1274	94.1924	174.029	156.045	62.1424	30.6961	29.6726	23.5635
33.2913	44.8784	29.2984	25.913	18.7795	19.5435	20.7782	24.0338	55.0781	100.735	181.018	160.635	63.9399	31.5929	30.8182	24.3569
34.3369	47.3218	32.1442	28.5096	19.3393	19.8697	20.9566	24.2545	57.4253	108.44	187.419	164.736	66.3107	32.9825	32.0187	25.118
35.1278	49.7542	33.9697	29.6766	19.6197	20.4156	21.6186	24.1022	58.6488	113.54	194.132	169.934	68.3025	33.4612	32.7851	25.8223
35.5802	51.9259	36.3809	31.8195	20.2162	21.0785	22.7609	24.5738	60.1193	117.83	199.566	173.445	69.6204	33.8203	33.4267	26.3809
36.5325	53.993	38.3485	33.7481	20.4791	21.6953	23.592	25.369	60.7928	122.916	204.72	177.657	70.7877	33.9931	33.8966	26.7446
37.5344	57.1438	41.0429	36.3711	21.6523	22.6125	24.69	26.039	61.9524	126.934	206.76	179.263	71.1961	33.4963	33.4635	26.4258
38.3418	59.7251	43.4142	38.8368	22.7477	23.4696	26.1074	27.3359	63.4967	132.558	209.265	179.414	71.7355	33.3006	32.9024	25.9928
39.3035	61.6445	44.8039	41.0357	23.7461	24.5911	27.6649	28.5684	63.6425	135.03	209.56	179.619	71.9145	32.5905	31.9861	25.1898
39.3401	62.4492	45.7492	42.8648	25.0319	26.6024	30.0511	29.9772	64.7114	136.201	208.043	178.082	71.2187	31.5734	30.8856	24.1863
38.6725	61.5125	45.3685	43.6853	26.279	28.1177	32.0566	31.4999	65.5988	136.645	203.992	175.739	70.3765	30.2332	29.6032	23.1463
37.9012	60.2549	44.56	44.2867	27.6378	30.2473	34.6701	33.8696	65.4611	138.101	200.696	172.552	69.376	28.8984	27.8758	21.8789
36.6106	58.6305	45.7385	48.3402	30.9049	32.4847	37.1766	36.0636	63.8794	134.247	193.022	166.432	66.7923	27.1945	26.24	20.6321
35.6549	57.2994	46.6773	52.9119	34.0078	34.338	39.3546	38.2602	62.7653	132.692	185.878	159.744	64.2666	26.1838	24.9433	19.4795
33.6005	54.0624	46.4233	56.137	35.9645	35.9152	41.4349	40.5388	61.2903	129.128	175.366	150.634	60.5255	24.4856	23.7527	18.7668
31.6443	51.0267	46.7999	58.9639	38.026	37.3479	42.9587	42.1912	59.7576	124.693	165.865	142.421	57.7193	23.3025	22.4762	17.9038
29.4771	47.2144	46.3281	60.2792	39.5043	38.8012	44.6491	43.8058	57.0867	118.365	156.204	134.458	55.3462	22.6701	21.7657	17.2359
27.3901	42.8582	44.608	60.0058	40.3348	40.2853	46.6677	45.9559	53.8638	110.236	144.321	124.46	51.0016	21.1744	20.9287	16.6876
25.3198	38.6888	42.3348	58.7115	40.4648	41.4504	48.6157	48.8387	50.7085	103.693	134.214	115.589	47.2966	20.1002	20.144	16.2166
23.3011	35.5035	41.5819	59.681	41.6081	42.1076	50.1118	50.7466	46.9917	96.469	124.867	106.719	44.0994	19.2544	19.3047	15.6316
21.9218	33.0734	41.548	61.4448	42.7022	43.354	52.4846	53.0455	41.3339	87.4218	111.549	94.677	39.4315	18.292	18.1948	14.669
20.8537	30.4274	40.9886	62.466	43.381	44.603	54.5365	55.6929	36.9368	77.9878	101.68	85.4643	35.5977	17.0993	17.3838	14.0472
21.0062	27.5759	38.2947	59.6751	42.7284	45.1129	55.816	57.5068	33.7468	70.5099	91.4054	76.6401	31.3284	15.7698	16.4253	13.4141
21.6424	25.1038	35.655	55.1035	42.201	46.1395	56.9624	59.0158	30.0988	62.3351	79.3484	66.4734	27.1935	14.4208	15.0938	12.3652
23.4043	22.3157	31.5842	49.778	41.0101	47.4156	58.0474	60.293	26.3817	53.252	68.6801	58.0653	24.3411	13.0979	13.3819	11.0609
26.1655	19.5121	28.4751	46.7917	40.9953	49.4795	60.0268	63.4206	23.2849	44.3817	59.353	50.0413	21.4725	12.0081	12.0928	9.99805
28.373	17.6357	25.76	44.09	40.903	51.0862	61.8487	65.2908	19.7874	38.3052	51.4347	42.4468	18.4788	10.4712	10.7499	9.10371
31.3339	17.637	25.5298	43.7855	41.1132	52.3214	63.3099	66.9033	16.4335	32.3098	43.6665	35.6272	15.7362	9.2749	9.53888	8.02974
33.6065	17.2966	25.965	44.205	42.1234	52.9974	64.8327	68.7957	14.1175	26.4916	36.2136	30.586	13.6556	7.74476	8.02957	7.0582
35.6469	17.3522	26.4427	44.802	43.9662	54.9145	67.0596	71.5615	12.3948	21.9573	31.284	27.1666	11.9767	6.57911	6.91173	6.28284
36.7005	17.3883	26.4968	45.3624	46.5054	57.1986	70.0995	76.1404	10.7916	17.6477	27.37	24.4015	10.7746	5.84197	6.16004	5.85775
37.378	17.2776	26.9979	45.6558	48.7158	61.4804	75.1591	81.2447	9.48725	14.5105	23.0648	20.8678	9.42137	5.45003	5.69575	5.4723
37.559	17.7641	28.7643	49.6358	52.3516	66.3945	80.8195	87.5384	8.91546	12.9356	20.471	18.8167	8.53289	5.09917	5.37443	5.20575
37.5283	18.7174	31.8003	57.897	58.0092	72.5011	88.2364	94.5566	8.31594	11.3415	18.3872	17.2667	7.88154	4.81963	5.10192	5.11631
36.9296	20.1477	36.8764	70.189	66.9796	78.7814	95.6939	101.53	8.06997	10.0432	16.4553	15.721	7.33045	4.80334	5.07439	5.15768
35.9335	22.2148	44.5072	86.781	77.1651	88.2887	107.173	113.265	7.89002	9.17343	14.3438	13.843	6.73358	4.78901	5.09536	5.2316
35.0435	25.423	53.9549	105.271	87.3251	96.7365	116.76	123.809	7.67883	8.34299	13.1865	13.0584	6.50352	4.83809	5.12753	5.31039
33.804	29.5415	65.5236	126.341	100.649	105.672	126.854	135	7.68256	8.01345	12.6567	12.5868	6.36877	4.86088	5.19162	5.36552
33.594	38.1314	86.6671	155.416	116.414	114.003	135.153	143.199	7.76909	7.9784	12.2994	12.2645	6.29196	4.91039	5.24354	5.38789

## Sheet: C04
li 1	li 2	li 3	li 4	li 5	l 6	li 7	li 8	re 1	re 2	re 3	re 4	re 5	re 6	re 7	re 8
72.695	78.5233	76.5332	73.3038	64.1126	45.358	48.3452	77.6204	29.3722	19.0767	11.5	8.59797	9.3735	5.162	5.79233	9.6059
76.5644	83.4161	79.4578	74.2769	64.8271	45.8658	48.7284	76.5365	28.4949	18.3266	11.1358	8.44575	9.33655	5.16511	5.85036	9.7506
81.8771	89.8415	83.5724	75.6195	66.2427	46.536	50.0799	75.4628	27.4843	17.6267	10.7255	8.23869	9.1818	5.10495	5.82647	9.74948
89.0093	96.6555	87.1682	76.5172	67.0492	47.614	52.4838	74.9765	26.9171	17.3634	10.5903	8.17717	9.08902	5.09614	5.83282	9.61886
94.7332	102.644	90.4485	78.4527	67.1637	48.6337	53.7053	73.4521	26.485	17.3203	10.2394	8.00146	9.12631	5.09321	5.94266	9.58209
99.3642	106.692	93.0826	80.2493	68.3478	48.9887	53.249	70.8977	27.332	17.3871	10.0768	7.86987	9.04739	5.07958	6.21945	9.87184
102.612	108.824	94.2422	81.3454	69.6521	49.123	54.0743	70.5754	27.9043	17.1718	9.83796	7.71973	8.90924	5.02214	6.27876	10.483
104.36	110.037	94.495	80.7772	69.1131	48.5625	55.2715	71.593	28.4972	16.8765	9.64666	7.62239	8.75873	4.95257	6.38186	10.683
105.861	110.03	94.6055	80.9358	68.5775	47.365	54.9869	73.1814	29.6909	16.922	9.51392	7.58248	8.69921	4.89622	6.57973	10.7795
106.675	109.506	94.7857	83.5227	70.2426	46.3486	53.7006	72.6027	30.4331	16.7175	9.41669	7.58284	8.66746	4.86908	6.64831	11.1157
105.429	107.505	94.2231	87.1912	74.7171	44.9752	52.4365	71.6875	31.3042	16.8464	9.36576	7.54411	8.82984	4.8202	6.63198	11.4928
103.294	104.895	94.2481	90.6303	79.1527	44.2308	52.4992	74.7163	32.339	16.8777	9.23359	7.50032	8.78563	4.76635	6.59271	11.8433
100.955	101.722	95.3923	93.0933	83.8394	42.7711	51.8402	77.8971	34.0222	17.092	9.30797	7.50923	8.82062	4.738	6.6088	12.076
98.3001	97.5831	94.8309	95.2624	89.6487	41.2636	50.5918	80.3334	35.8902	17.4227	9.44009	7.58909	9.07775	4.68267	6.66032	12.2736
93.9206	91.3038	91.8104	95.3853	91.8752	39.3415	48.3093	81.9003	37.5065	17.7068	9.52628	7.55483	9.4301	4.58688	6.65045	12.7206
86.3503	81.4329	86.8481	93.4763	91.227	36.3186	44.8012	82.4303	39.0724	17.7642	9.55343	7.47479	10.6316	4.4429	6.61875	13.073
78.2702	70.7599	80.7171	89.6348	90.2102	33.932	43.0645	85.6033	40.8907	18.2255	9.7734	7.54389	13.0835	4.37218	6.59414	13.2261
72.2402	61.9433	76.0238	86.021	89.3814	30.8978	40.7677	88.782	44.3814	18.9028	10.0351	7.74361	16.0215	4.44928	6.67411	13.2603
66.6901	54.8935	72.7221	83.2591	88.476	27.884	36.7767	88.3824	49.303	19.907	10.5992	8.13927	20.288	4.69841	7.23252	13.6116
61.6991	48.1581	68.6715	81.6783	87.6504	25.4971	33.209	87.1888	55.3265	20.965	11.1373	8.45186	25.6202	5.05929	7.88793	14.8039
55.7314	40.627	63.3622	78.5436	85.2333	22.822	31.4362	85.5111	59.3379	22.7602	12.044	8.91111	33.6958	5.40238	8.77829	15.5902
52.351	34.335	59.0227	72.8305	81.2038	20.9174	32.6416	85.7232	65.3427	24.7111	12.9932	9.47717	42.293	5.83738	10.1915	16.3334
51.1642	30.8734	55.6472	65.2155	76.3504	19.2439	35.709	84.7625	71.0924	26.7342	13.97	10.1403	47.3097	6.20932	11.9825	17.3034
48.961	28.8138	50.449	58.0225	71.5297	18.1984	40.5849	80.7504	76.855	28.5279	15.1971	10.8342	51.0767	6.5447	13.6017	17.439
47.8334	27.1754	43.6226	50.1637	63.9046	17.4782	45.0565	76.918	79.9616	30.4787	15.8238	11.2704	54.3759	6.81354	14.2775	17.2754
46.553	25.1716	40.1027	43.8488	57.3943	16.9407	47.7163	73.7587	83.0422	32.0274	16.4631	11.7412	55.7221	7.03618	14.7388	17.0262
44.9234	24.0081	41.5228	43.5806	55.9922	16.7831	50.2966	71.1377	86.2525	33.6914	17.3014	12.3204	56.8823	7.40759	15.2788	16.8736
43.7693	23.7365	47.7637	48.0639	58.8775	16.5502	52.8052	67.8342	88.0505	34.8887	17.8251	12.8709	57.7261	7.69381	15.7465	16.7342
42.2204	24.5474	59.8011	51.8913	63.5209	15.9293	54.7475	62.9148	89.1465	36.1217	18.5159	13.3719	58.1174	7.87392	16.077	16.2905
41.151	26.5611	68.1413	59.051	66.034	15.3628	56.1846	60.325	88.3547	36.4611	18.8212	13.5761	57.9993	7.94654	16.1211	15.8147
40.3959	28.2814	76.151	72.5181	69.3578	15.1329	57.7385	59.9476	85.8681	36.5357	18.8849	13.8287	56.8804	7.94318	16.113	14.8806
40.5276	30.2655	84.769	90.4763	72.4766	15.6895	60.0339	59.305	82.766	36.3259	18.7791	14.2897	55	7.89226	15.9073	13.8027
40.9482	31.8199	91.8551	102.799	76.8697	16.0187	60.9893	59.4127	80.1352	35.6134	18.7114	15.1886	51.5257	7.83349	15.3423	12.6276
41.4296	32.1618	95.1842	112.433	79.9973	16.5862	60.5131	59.6025	76.0601	34.6664	18.2973	15.7682	47.4665	7.59068	14.5297	11.2285
42.4912	32.5963	96.5743	122.213	81.6165	16.6101	58.9375	65.8184	71.1718	33.3832	17.8783	15.9882	44.1523	7.40761	12.9699	9.78821
44.71	33.2484	98.1779	128.796	83.2275	17.0478	55.9803	72.6818	66.7185	32.2846	17.4188	16.2896	40.8665	7.13539	11.6187	9.2518
47.4246	34.2098	99.6729	131.134	83.4458	17.5645	53.2801	78.5755	63.6054	30.9634	17.2017	16.4569	38.0144	7.07737	10.8863	9.04148
50.1039	35.162	99.2829	131.997	84.0465	18.0215	51.0241	83.8998	60.0736	30.0195	16.8508	16.362	36.6669	7.02676	10.3102	8.69895
53.5438	36.391	98.1525	132.334	83.6879	18.5405	48.8382	89.7259	56.0922	29.5468	16.6258	16.2054	34.8957	6.79529	9.64076	8.17197
57.1527	37.6162	94.713	133.281	81.0136	19.2202	46.9121	94.0675	53.7204	28.8425	16.4045	16.0542	33.3818	6.7337	8.89417	7.64349
62.9044	38.3497	90.6822	133.545	78.3772	19.9222	44.8643	96.6332	52.0631	28.3564	16.1705	15.9564	31.9557	6.72341	8.38119	7.39397
68.1414	38.4705	89.0599	131.254	77.8932	20.9046	43.6648	98.3271	51.1141	28.2999	16.0726	15.7636	30.8156	6.71913	8.14523	7.21243
72.5607	38.9873	85.2509	124.674	78.2553	21.5771	41.3201	99.6165	51.2167	28.1776	15.8826	15.5193	29.2275	6.70664	7.85915	7.07536
76.7985	40.1702	81.2989	117.646	77.6567	21.9034	38.1526	99.5325	51.7656	28.4053	15.9368	15.0338	27.3505	6.83602	7.77581	6.93148
80.2098	41.8849	76.8668	109.791	76.1244	22.4736	36.5273	99.1026	52.2873	28.6597	16.1153	14.3069	24.2511	7.20733	7.74238	6.91699
83.3844	44.8063	74.6811	103.19	75.9416	22.7734	35.301	96.1699	52.0002	29.1272	16.7232	14.1244	21.7162	7.67792	7.80287	6.91737
85.9352	46.5899	73.8816	94.3936	75.7485	23.1395	34.149	91.2265	52.6653	30.2474	17.9126	14.5687	19.7655	8.42355	8.28777	7.05535
87.5199	48.2724	71.8684	88.6916	74.0804	22.9677	32.9924	86.3214	53.912	30.963	19.0319	14.8091	18.6873	9.43114	8.95023	7.44055
89.5672	51.3523	70.3194	86.7367	72.4762	23.3441	32.3583	78.5752	54.2307	31.8527	19.995	15.2163	17.9554	10.1524	9.55805	8.0449
91.3125	53.1212	69.6892	84.9217	70.1103	23.2077	31.3396	71.1729	55.4751	32.3736	20.907	16.0566	17.7047	11.2805	10.6159	8.95692
92.5809	54.5624	69.4103	81.7198	68.4854	23.328	30.452	64.1321	57.1929	32.8732	21.5939	16.5155	17.3344	11.8721	11.1913	9.56145
93.9244	56.8299	68.1654	78.052	66.1927	23.7333	30.2531	58.915	58.5708	33.5029	22.405	17.1087	17.204	12.4216	11.7167	9.9626
94.8687	59.0504	66.3795	74.4305	63.4369	23.9263	30.1225	54.9203	61.1214	33.7445	22.6817	17.2007	16.7938	12.6542	11.9334	10.3774
96.1514	61.013	63.2921	70.0186	60.3065	24.0505	29.7601	51.6504	62.54	34.6578	23.2367	17.4318	16.4436	13.0441	12.355	10.9196
97.3866	62.3497	60.5636	66.7863	57.2949	24.1454	29.1271	48.9877	64.6121	35.0793	23.8832	17.6681	16.1408	13.2252	12.5334	11.2002
99.1089	63.0978	58.9605	62.8552	54.7993	24.3246	28.8322	47.2496	66.8749	35.3664	24.398	18.1421	16.0852	13.5398	12.8375	11.6966
102.007	64.329	58.3489	59.2877	52.0439	24.142	28.3558	45.4397	71.395	35.9933	24.6554	18.2956	15.9398	13.7054	13.1438	12.2483
104.655	65.931	58.3094	56.2569	49.1781	24.2557	27.5977	43.5963	74.7143	36.4561	24.6288	18.0173	15.4662	13.6331	13.2697	12.5598
110.502	68.9274	58.4914	54.4919	46.1193	24.6407	26.9209	42.1075	79.2898	36.6909	24.1992	17.6355	15.0842	13.3944	13.2483	12.9319
114.786	70.6546	58.8044	53.7789	44.7231	24.8441	26.3126	40.26	83.6777	37.672	23.9252	17.2959	14.6972	13.0707	13.1154	13.2999
119.755	72.6931	59.5376	52.7792	43.579	24.8187	25.4611	37.8047	89.2185	38.0594	23.675	16.7182	14.1101	12.6526	12.7985	13.3626
123.594	75.2918	60.5068	52.3	42.8799	24.9077	24.9279	35.2473	94.1158	38.7612	23.3899	16.2921	13.5576	12.1434	12.334	13.1673
126.73	76.4753	60.864	51.7175	42.564	24.7761	24.2148	33.1588	99.6858	39.6602	23.3946	16.0695	13.1923	11.9484	12.26	13.4232
129.222	76.5353	60.2314	51.0937	42.003	24.612	23.6005	30.7171	107.144	40.9169	23.494	15.7598	12.972	11.859	12.1465	13.4571
132.081	77.7186	59.9575	51.2037	41.8465	24.5592	23.0649	28.5787	114.721	42.5995	24.1524	15.7595	12.7141	11.7167	12.0778	13.6722
133.783	78.5146	59.7727	50.8231	41.5339	24.0373	22.1315	26.0556	120.445	43.8056	24.3821	15.6895	12.6823	11.7585	12.1042	13.9019
133.546	78.0627	58.7202	49.9866	40.456	23.3445	21.3108	23.8972	128.359	45.0121	24.5643	15.5972	12.5268	11.6744	12.0677	14.1267
132.621	77.6194	57.9852	48.9156	39.4474	22.8551	20.5699	22.4336	134.784	45.9037	24.4796	15.2426	12.1165	11.3191	11.7968	14.1246
129.686	76.2947	56.3863	48.0311	38.5339	22.5351	20.1151	20.9941	139.02	47.035	24.3723	14.9967	11.8748	11.0673	11.5749	14.1125
126.238	74.409	55.0831	46.63	37.5094	21.7753	19.574	19.937	143.294	48.0503	24.4768	14.7786	11.5981	10.8639	11.3403	14.2046
120.274	70.8095	52.273	44.2198	36.0195	20.9065	18.9017	18.6886	145.948	48.674	24.395	14.3898	11.2196	10.6055	11.1397	14.062
115.49	68.1946	50.5293	42.5753	34.6761	20.2294	18.3836	17.7792	148.109	48.9732	24.3148	14.1875	10.9336	10.3084	10.9386	13.6781
109.963	64.7323	48.3446	40.8935	32.998	19.7333	18.01	16.9124	151.157	49.9221	24.5277	14.2043	10.6988	10.0945	10.8645	13.8526
104.85	61.1938	45.9379	38.7388	31.3014	19.1301	17.5814	16.3098	152.502	50.894	24.9969	14.26	10.5034	9.9271	10.815	13.9486
97.803	57.1711	42.9944	36.3141	29.2839	18.3945	16.991	15.6727	151.782	52.1228	25.0987	14.0927	10.4224	9.82425	10.7716	13.8854
90.2956	53.0587	40.4979	33.7825	27.4071	17.4083	16.1777	14.7784	152.557	52.4183	25.5339	14.3891	10.3306	9.79234	11.0473	14.3015
81.2749	48.1197	37.086	30.8733	25.0821	16.2106	15.1994	14.0237	152.778	51.944	25.2801	14.461	10.2868	9.88296	11.257	14.5013
72.7179	43.0406	33.9256	28.4331	23.0803	15.3706	14.5308	13.3086	153.222	51.8712	25.5621	14.732	10.4252	10.1272	11.6844	15.1776
65.8058	39.6902	31.3693	26.1648	21.6689	14.5539	13.7728	12.7475	151.578	52.0397	25.7309	14.7642	10.5766	10.2982	11.9847	15.5789
59.6485	36.1627	29.055	24.4173	20.149	13.7019	13.1123	12.1242	150.729	52.3815	26.1162	15.0199	10.7317	10.5777	12.5005	16.3551
54.0339	32.6904	26.5748	22.5146	18.4403	12.7003	12.383	11.5168	149.424	52.1773	26.2987	15.1924	11.0176	11.2154	13.8404	18.2769
48.9215	29.4433	24.1666	20.7364	16.9054	11.7175	11.5019	10.8373	149.03	52.7657	26.7091	15.3891	11.2849	11.8094	15.0086	19.684
43.8701	26.666	22.4051	19.2189	15.3992	10.9679	10.9526	10.4268	148.334	52.8845	26.8135	15.7132	11.603	12.3207	16.0263	21.3046
40.572	24.4737	20.5724	17.6341	14.0556	10.0302	10.1624	9.87469	146.262	52.7401	26.9207	15.831	11.7363	12.7228	16.9856	22.9062
35.1765	21.2939	18.0859	15.9383	12.5469	9.07424	9.51421	9.38306	143.185	52.4132	26.8451	16.2268	12.2895	13.6064	18.362	24.736
31.5849	18.313	15.7684	14.28	11.1298	8.05357	8.83985	8.79764	142.867	51.5802	26.6603	16.5895	12.9177	14.651	20.0031	26.7867
27.863	15.998	13.9458	12.8428	9.83267	7.09136	8.18895	8.19467	140.934	50.0152	26.4962	17.0539	13.6221	15.3487	21.0154	28.1015
25.8811	14.3907	12.4092	11.6309	8.69257	6.34387	7.66147	7.9048	136.98	49.5775	26.4704	17.604	14.6089	16.3917	22.2472	29.6678
24.0641	13.3564	11.4497	10.6663	7.91069	5.74084	7.1902	7.68657	130.463	48.7952	26.6719	17.9688	15.1338	16.7322	22.8194	30.6464
23.4594	12.5284	10.6549	10.1772	7.43414	5.45925	6.93655	7.76324	125.31	47.4695	27.0954	19.1369	16.1708	17.4509	23.6227	31.6712
22.8307	11.9722	10.2419	9.67626	6.95216	5.08381	6.72705	7.63324	119.917	46.7662	28.6893	21.3081	17.4678	18.487	24.6874	32.8729
22.325	11.5072	9.91918	9.358	6.75335	4.91702	6.5257	7.72309	114.442	46.1994	30.5202	23.2981	18.8531	19.1935	25.3391	33.6784
21.7929	11.4113	9.81221	9.20934	6.68046	4.8806	6.39677	7.93286	109.042	45.8799	34.4889	27.1437	21.0609	20.4299	25.8725	33.9637
21.3057	11.1837	9.76557	9.14459	6.63315	4.85801	6.42382	8.14325	103.728	46.2076	40.0265	32.1198	23.9023	22.3528	27.3854	35.34
21.4351	11.362	9.90223	9.12678	6.69545	5.01693	6.46192	8.31648	98.7392	48.991	47.46	37.8937	26.9773	24.5221	28.9626	36.753
21.2726	11.333	9.99368	9.08641	6.73974	5.05955	6.71102	8.59397	94.192	51.7863	55.5609	44.4944	30.6499	26.7378	30.2116	37.5449
21.15	11.3383	10.1018	9.08746	6.91823	5.26567	6.96472	8.94296	90.3167	55.8994	63.0099	49.9916	33.5234	28.4258	31.2888	38.4223
20.7939	11.2808	10.2005	9.18411	7.08397	5.44364	7.20558	9.24811	86.1542	59.5954	69.8859	55.592	36.6141	30.4202	32.1195	38.5928
20.7352	11.285	10.2286	9.39971	7.20022	5.56627	7.29296	9.452	83.1173	63.3492	74.7248	59.143	38.8936	32.0672	33.3583	39.6551
20.9383	11.3644	10.3925	9.52644	7.28228	5.67904	7.40676	9.55151	81.327	67.4215	80.3843	63.6718	41.811	34.3914	34.9631	40.5244
20.9546	11.4855	10.48	9.80753	7.40935	5.85878	7.67163	9.52135	80.5391	71.3323	84.9923	67.4858	44.4503	36.5261	36.5048	41.5306
20.8672	11.5498	10.5484	9.88748	7.47221	5.93508	7.8623	9.43497	80.514	75.8828	89.5058	70.9736	46.5373	38.2835	37.7496	42.4756
20.549	11.5026	10.5679	10.0709	7.46808	5.98944	8.22201	9.3267	81.4966	82.1153	95.9588	75.851	49.7491	40.8345	39.5769	43.7583
20.2489	11.5364	10.4483	10.2234	7.43141	6.00869	8.68622	9.20771	83.3237	87.8227	101.447	80.2753	52.5461	43.0609	41.0951	44.4767
19.8504	11.2333	10.2221	10.5088	7.34856	5.9575	9.1844	8.96076	84.4693	92.4417	105.01	82.9991	54.4117	44.6515	42.4526	45.5783
19.4926	11.0816	10.0331	10.948	7.30796	5.9486	9.93811	8.71294	85.6402	96.6559	108.54	85.351	56.1223	45.9526	43.4382	46.4753
18.8502	10.7157	9.82399	11.334	7.24724	5.95509	10.4715	8.4853	86.9249	100.688	110.396	86.736	57.1981	46.9566	44.6111	48.4783
18.4113	10.4466	9.58692	11.8426	7.14333	6.04978	10.9091	8.23906	86.4096	103.07	110.921	86.7524	57.2917	47.2949	45.1034	49.3819
17.9618	10.2411	9.39681	12.8239	6.95858	6.08725	11.6428	8.05782	85.8966	104.711	111.036	86.7149	57.6019	47.8617	45.8497	50.6658
17.6953	9.9373	9.13983	13.8933	6.85136	6.15915	12.8434	8.01458	85.4292	104.86	109.641	85.2949	56.7249	47.4618	46.1083	51.6705
17.2433	9.69059	8.83944	14.6684	6.77218	6.20134	14.4358	8.37504	83.886	104.178	108.462	84.5351	56.4254	47.1388	45.8103	51.711
16.8074	9.45561	8.6247	15.278	6.70679	6.2961	15.9891	8.83228	83.4165	101.935	105.532	82.0522	54.8868	45.8178	44.9488	51.6355
16.5759	9.18293	8.39657	15.7826	6.64551	6.43622	17.7688	9.62801	83.2158	99.8154	102.946	79.7424	53.5258	44.5518	43.7997	51.2071
16.5943	8.9931	8.14072	16.0775	6.6032	6.64251	19.8073	10.7086	81.9578	95.8203	98.243	76.0637	51.7486	42.789	42.2672	50.3793
16.7069	8.89115	8.01287	16.2092	6.53377	6.97669	22.9573	11.7887	80.6047	90.1169	91.5581	70.6482	48.6538	40.0971	40.3498	49.6186
17.141	8.62964	7.90513	16.2165	6.64951	7.30193	27.5383	13.1079	79.1785	84.3747	84.0742	64.2839	45.2002	37.1458	38.2968	49.0987
18.2822	8.81016	7.8678	16.047	6.63421	7.68634	32.6348	14.3806	76.7023	78.6477	77.2111	58.44	41.9095	34.2994	35.9874	47.499
19.4629	9.03111	7.91968	15.7381	6.72275	8.18996	38.1477	15.5258	75.6757	72.1936	68.7622	51.9184	38.6752	31.5325	33.7033	45.5025
20.8547	9.25706	7.97817	15.4965	6.90404	8.93354	45.3575	16.8767	73.8133	62.3573	58.2326	43.7893	34.7334	28.1629	31.358	43.0779
23.7066	9.9754	8.09599	14.8699	7.06718	9.81638	53.9048	18.0965	72.0827	55.0127	49.6619	37.2383	32.0617	25.7454	30.0357	41.4338
26.6806	10.7622	8.4311	13.9561	7.25531	10.8446	62.5538	18.5254	69.8518	47.2948	40.9171	30.5176	29.9117	22.9353	28.0809	39.1851
29.3478	11.539	8.7476	13.1116	7.41793	12.0525	70.5679	18.657	68.8489	42.4642	34.8342	25.8306	29.4648	20.959	26.7622	37.4877
32.4801	12.4382	9.14663	12.3575	7.54432	13.7878	79.9829	18.707	67.2271	38.7883	30.8454	22.5038	28.7403	19.6491	25.8301	36.3403
35.1117	13.1632	9.48416	11.5387	7.61277	15.4544	91.3398	18.6064	64.7202	36.1842	26.6197	19.2513	28.3888	18.3548	24.9226	35.0344
37.8211	13.9277	9.8906	10.9292	7.72978	17.5164	101.537	18.2504	62.663	33.9713	23.6885	16.8416	28.2646	17.3649	24.2408	33.7433
40.6792	15.0436	10.5419	10.4954	7.98592	19.5049	109.889	17.6799	59.8329	31.5604	21.4846	15.1581	28.5816	16.6745	23.6505	32.4451
43.0687	16.0004	11.1431	10.1218	8.20527	21.687	116.22	17.0483	57.2262	30.8034	20.3629	14.5448	28.6888	16.3559	23.1639	30.9919
44.6674	16.6479	11.5883	9.95897	8.29624	23.926	120.931	16.286	53.4404	29.4953	19.1452	14.1464	28.1828	16.0529	22.532	29.4766
46.7419	17.1401	12.0199	9.86973	8.53258	25.7275	123.62	15.5112	50.7214	28.0675	18.5459	14.0414	27.7752	15.6117	21.6765	27.8709
48.8131	17.7983	12.5283	9.82464	8.7469	27.1588	124.911	14.6833	47.312	26.6882	18.0185	13.7831	27.2268	15.0421	20.5387	26.4979
50.5158	18.0776	12.7556	9.81121	9.19626	28.5128	123.565	13.9683	44.5441	26.0096	17.6325	13.6857	26.598	14.3832	19.2086	24.6179
51.6965	18.1226	13.0502	9.90022	10.0689	29.4873	120.344	13.5627	43.1768	25.1623	17.1152	13.8727	26.0652	13.7173	17.5888	22.9531
53.7108	17.9833	13.1556	10.0032	11.1153	29.8312	115.767	13.9286	41.3354	24.5805	17.0437	14.1873	25.1941	13.1051	15.8774	21.0558
54.2955	17.738	13.4136	9.97165	12.4746	29.9059	110.499	14.5736	39.3272	23.9476	16.7354	14.258	22.998	12.4727	14.2845	19.2823
54.8328	17.49	13.7564	10.3762	14.5195	29.7195	102.964	15.5479	38.2413	23.5858	16.6465	14.5603	22.5714	12.5484	13.7437	17.6174
55.2278	17.2325	13.9471	11.199	17.2903	29.0773	93.4727	17.0243	37.1606	23.1544	16.8713	15.0661	22.2418	12.9032	13.4595	16.2586
55.7395	17.2167	14.8216	12.0631	21.0969	27.8614	83.2436	18.5851	36.9113	23.8417	17.3972	15.6587	22.331	13.5524	13.7756	15.7319
55.9187	17.1236	16.6186	13.3428	24.8964	26.3661	73.4581	20.7513	36.6835	24.1918	18.194	16.4336	22.4379	14.0419	14.0339	15.3119
56.6611	17.382	19.6603	15.5844	29.9538	24.5927	63.8658	23.4355	37.2499	24.5063	18.6817	16.8003	22.6361	14.3287	14.3279	15.2968
56.4995	17.7438	22.7595	18.1997	34.9867	22.4378	54.4589	27.1916	39.0921	25.0988	19.2548	17.3528	23.1946	14.8413	14.7515	15.3855
55.3275	18.2718	26.0541	21.7968	39.9598	20.2378	46.401	31.7698	40.4296	25.4914	19.8136	17.7855	23.7283	15.0458	15.1401	15.6451
54.2065	18.9251	29.0872	24.9872	45.2654	17.7372	39.7588	37.2978	41.7383	25.9156	20.2203	18.1586	24.3286	15.3669	15.5475	15.882
53.3855	20.4581	33.0096	28.8067	49.7275	15.4853	34.5311	44.6634	43.5928	26.4546	20.834	18.4315	24.8093	15.3494	15.7947	15.9798
51.2616	21.2453	36.3464	32.1869	54.5245	13.3691	30.8903	51.7192	45.4128	27.4387	21.5621	18.9095	25.0656	15.5573	16.0486	16.3739
49.5946	22.377	38.6823	35.4659	57.9979	11.9473	27.7979	56.9918	48.7484	28.0984	22.1219	19.2135	25.1617	15.5767	16.2893	16.5441
48.9657	23.3188	40.4627	38.2919	60.8529	10.5702	25.7802	61.4715	51.3414	28.6479	22.37	19.2998	25.2652	15.621	16.5118	16.6574
47.7841	24.2513	42.5168	40.597	63.3306	9.5732	24.6312	65.5282	53.486	29.3618	22.5232	19.1183	24.7624	15.2114	16.2382	16.5278
46.2201	24.894	44.1244	42.714	65.4842	9.34937	24.3605	68.2202	57.1102	30.2508	22.7094	19.0298	24.422	14.7853	15.8235	16.4009
45.6876	25.3516	44.8565	45.368	66.4507	9.37755	23.838	70.4814	61.5542	31.0083	22.9559	18.9624	23.7206	14.4471	15.4637	16.2395
44.2649	26.0882	44.4631	48.2759	67.1648	9.62751	23.1027	72.0105	65.1302	31.6405	22.7501	18.4852	22.7289	13.88	14.8249	15.6087
42.8068	26.5958	43.8428	49.4795	66.9357	9.77486	22.3914	72.9029	68.3672	32.1216	22.797	18.5646	22.1087	13.6802	14.5087	15.0566
41.7831	26.9729	43.0524	50.3701	66.3738	10.0797	21.83	72.545	70.34	32.6442	22.7744	18.405	21.2378	13.1897	13.9641	14.5716
41.2994	27.1057	41.6777	50.8837	65.1352	10.3473	20.8822	71.5071	74.1952	33.8545	22.7137	18.0855	20.3993	12.6564	13.1236	13.8148
40.6113	27.3096	40.6004	50.9609	63.7302	10.5482	20.1066	69.8751	77.7874	35.0038	22.8395	18.1271	19.7058	12.4196	12.7761	13.3932
40.4798	27.0557	38.6217	50.2201	61.7036	10.7293	19.5924	66.0144	80.7068	36.4416	23.1447	18.2957	19.1622	12.3332	12.31	12.8399
40.1216	26.9934	37.1648	49.183	59.9404	11.114	19.3235	62.564	84.0932	37.4659	23.3026	18.2734	18.6212	12.0971	11.8468	12.1064
39.5044	26.864	35.8083	48.5482	58.55	11.4828	18.7091	60.3043	87.8427	38.4409	23.4441	18.2693	18.0134	11.7807	11.1621	11.4873
38.6905	27.0705	34.7276	48.1396	55.8312	11.7043	18.0012	57.3289	92.8508	39.4711	23.7069	18.3634	17.5667	11.6497	10.7122	11.0055
38.705	27.3253	33.7635	47.6929	53.4419	12.0169	17.3471	54.8838	96.7666	40.3564	24.0523	18.4681	16.921	11.4867	10.4627	10.5469
38.1766	27.2473	33.3639	47.3387	51.5403	12.2049	16.7095	53.6426	99.4535	40.9376	24.1763	18.55	16.3791	11.302	10.0598	10.096
37.5848	27.2066	33.4009	45.9278	49.4837	12.363	16.0385	52.1281	103.451	41.6215	24.2801	18.7274	16.16	11.2384	9.86725	9.70326
38.7647	26.8807	33.6534	44.9001	47.7197	12.4762	15.5527	51.3035	106.438	42.8844	24.7655	18.9777	15.9148	11.2339	9.89782	9.69482
40.022	26.5388	33.5154	44.2736	45.6283	12.5449	15.2568	50.2023	108.923	43.7069	25.2346	19.3102	15.7347	11.0383	9.57954	9.35215
40.6177	26.1706	33.6241	43.8359	43.8873	12.4515	15.0388	49.307	109.958	44.4394	25.7576	19.6724	15.6534	11.1242	9.5558	9.20283
41.3807	25.7756	33.8215	43.5291	42.0283	12.3855	14.6156	48.7538	111.343	44.6513	26.0461	19.9996	15.4882	11.073	9.45448	9.07226
42.0974	25.0493	33.8293	43.2616	39.9626	12.2883	14.4522	47.9822	112.999	45.2677	26.3817	20.2849	15.2743	10.979	9.28844	8.95644
42.656	24.6176	33.6723	42.4594	37.8802	12.2065	14.1663	47.1213	114.305	45.5349	26.3597	20.3128	15.0879	10.8318	9.25628	8.90332
43.0791	23.7331	33.8617	41.8338	35.4528	11.8813	13.7711	45.8049	115.668	45.5006	26.3778	20.4174	15.0467	10.6815	9.05724	8.73238
44.0239	23.2304	33.4155	40.9789	33.5353	11.618	13.5815	44.418	116.032	45.7905	26.5832	20.4938	15.0239	10.5443	8.92507	8.64359
44.4447	22.3679	32.8899	39.6682	32.2348	11.5873	13.5108	43.9466	114.433	45.4018	26.4438	20.3505	14.7673	10.3194	8.76288	8.61751
44.5664	21.7072	31.8467	38.5455	30.7029	11.3412	13.299	43.0316	113.284	45.2361	26.222	20.206	14.5936	10.1558	8.60706	8.60816
45.0167	21.2898	31.148	36.9747	28.971	11.1399	13.289	42.6291	111.8	45.1489	26.2746	20.3596	14.5843	10.124	8.4928	8.6504
45.3211	20.6084	30.2272	35.1362	27.2074	10.912	13.4086	43.8035	107.89	45.1315	26.2753	20.3462	14.5665	10.0318	8.32453	8.64514
44.4619	20.6287	29.7103	33.7492	25.8568	11.2415	13.8668	45.1458	105.977	44.4452	25.8749	20.0852	14.3516	9.85638	8.1548	8.6527
43.9899	20.6434	29.2157	31.7057	25.2373	11.7716	14.5032	46.3677	104.355	43.8064	25.3279	19.5546	14.0786	9.60657	7.99583	8.64702
43.2023	20.6339	28.9281	29.6418	24.9947	12.1541	14.8906	47.546	102.567	42.6655	24.6828	19.0545	13.7394	9.34293	7.75935	8.53595
43.2031	21.3412	28.6112	28.4398	25.1552	12.9643	15.9805	48.9329	100.225	41.4458	23.9566	18.4392	13.3447	9.07666	7.55589	8.47799
42.6782	21.8181	28.5793	29.082	26.6393	13.5375	16.5858	50.3467	96.5509	40.0509	23.2112	17.9493	13.1278	8.83892	7.33399	8.4368
42.3176	22.2155	28.7133	30.4872	28.1802	14.027	17.2223	52.3175	92.1965	38.8638	22.5677	17.2595	12.607	8.45546	7.02165	8.30936
42.5408	22.7045	29.1068	31.5047	29.7397	14.575	18.1291	54.0064	87.1883	37.2567	21.6226	16.474	12.1013	8.07648	6.74401	8.23583
41.6247	23.2994	29.7274	35.2085	31.7552	15.3646	19.2374	55.7018	81.7841	36.2417	20.8806	15.8969	11.7051	7.82366	6.4994	8.26796
41.3714	23.6522	30.7675	39.3783	33.4951	16.2058	20.438	58.8137	76.9507	35.0779	19.9755	15.1129	11.2134	7.39858	6.17734	8.2491
41.3437	23.7153	32.37	43.3762	35.4284	17.3625	22.1002	60.3558	72.6563	33.8764	18.9291	14.3224	10.6408	6.98572	5.85423	8.24142
40.5374	23.8061	33.4885	48.7261	37.7325	18.4876	23.4105	61.3527	68.1502	32.1388	17.8152	13.3232	10.0433	6.56614	5.60324	8.14362
39.619	24.1443	34.7966	52.5011	40.0782	19.6107	24.7536	62.0595	64.4207	30.3054	16.8622	12.4783	9.66733	6.17704	5.26669	8.06776
39.5445	24.3078	36.169	56.4259	42.1379	20.6465	25.9055	63.1657	59.9085	29.0572	15.9115	11.5521	9.25858	5.78483	5.01832	8.01939
39.9365	25.0381	37.1731	59.5676	44.0241	21.3689	27.0858	64.4933	55.2728	28.0941	15.2572	10.992	9.06336	5.51373	4.82034	8.03965
39.7051	25.4084	37.7547	61.7699	46.2084	22.6815	28.6273	65.6457	51.488	27.2323	14.4831	10.1784	8.78801	5.10456	4.5705	7.97724
38.9871	25.9896	38.6346	63.946	48.6369	23.8239	29.7996	67.3447	47.4596	26.1915	13.8064	9.59545	8.53031	4.78712	4.33931	7.91473
39.2919	26.4582	39.2086	64.6067	49.5185	24.8351	30.8294	69.2775	43.3437	24.921	12.9947	8.85008	8.23377	4.48941	4.19116	7.86694
38.9422	27.6176	40.2654	66.0332	50.3858	26.3761	32.3489	71.0406	41.5558	24.4349	12.7978	8.61833	8.32462	4.42298	4.18927	8.0644
39.7877	30.2911	42.5887	67.8164	52.6208	28.2114	33.9935	72.7886	39.6337	23.5026	12.2808	8.28273	8.40492	4.38476	4.28795	8.14962
41.2192	33.3239	45.8045	68.4444	54.9707	29.6748	35.4611	75.0219	38.193	22.4988	12.1411	8.26589	8.45621	4.38008	4.3898	8.24764
42.8925	37.9147	48.6904	69.1971	55.9325	31.4938	37.1203	77.3844	36.0325	21.8955	12.0074	8.18857	8.6077	4.43047	4.53297	8.47464
45.2937	42.6836	52.5502	69.5004	57.041	33.5103	38.5083	79.1075	34.6918	21.3077	11.8646	8.11245	8.83178	4.47085	4.71379	8.64317
48.4823	47.8666	56.3094	69.2841	58.4402	35.1819	39.4985	79.9962	33.3145	21.0641	11.753	8.0503	9.07546	4.581	4.94511	8.70948
51.5798	53.1707	59.783	69.8984	60.033	36.9701	41.0575	81.2956	31.4369	20.6625	11.5472	7.93839	9.08851	4.65439	5.08184	8.8626
54.9901	58.3748	63.22	69.5947	61.5386	38.2442	42.0762	81.9919	30.3152	20.0895	11.378	7.97383	8.99644	4.68333	5.18492	8.85614
59.2248	63.6502	66.6559	70.6889	62.9164	39.7372	43.3962	81.6571	29.4117	19.4507	11.099	7.87115	8.93138	4.72703	5.26691	8.75555
63.2642	67.3972	69.3674	71.6895	63.7676	40.8928	44.3613	82.244	28.4488	18.9956	11.001	7.8888	8.82905	4.7617	5.33135	8.69506
67.7047	71.8704	72.5315	72.1182	63.9524	41.934	44.8619	81.4755	27.7719	18.6773	10.8303	7.82558	8.77812	4.74454	5.34961	8.8123

## Sheet: C05
li 1	li 2	li 3	li 4	li 5	l 6	li 7	li 8	re 1	re 2	re 3	re 4	re 5	re 6	re 7	re 8
43.0685	67.8548	84.588	79.1819	63.9163	50.5797	40.5779	32.7932	24.7878	23.7682	10.7604	8.7884	8.33934	8.79097	5.71069	6.79021
45.3613	70.8786	87.5201	81.0983	64.4609	51.619	42.1049	34.1314	23.6956	25.913	9.68981	8.23384	8.27255	8.8602	5.58718	6.61706
48.2529	74.6623	91.3513	83.5446	65.0539	52.2761	43.8979	35.1433	22.9209	27.2204	9.01704	7.99809	8.14381	8.90468	5.52548	6.47945
52.0045	77.933	94.7165	85.3135	65.603	52.9669	45.3652	35.6319	22.9559	27.6187	8.53667	7.8549	8.00455	8.91124	5.54473	6.30087
54.2291	78.3325	94.6939	85.959	65.4628	53.1189	46.3306	37.2614	24.8878	30.0618	8.20318	7.69695	8.19044	9.06412	5.58132	6.087
56.9918	77.5617	93.6175	85.3098	64.1812	52.3414	47.2257	38.0402	28.3109	33.4681	7.96669	7.64528	8.66061	9.79084	5.64549	5.84154
58.9799	75.1637	90.536	83.0784	61.8091	50.7395	46.2712	37.2308	33.0969	36.3021	7.81419	7.68777	8.90089	10.7414	5.6419	5.67841
62.1021	72.7902	87.6998	80.7291	59.5097	49.4389	44.8045	35.92	36.7866	38.8054	7.70517	7.7265	8.92392	11.4785	5.66155	5.48857
63.2968	69.2391	83.4976	77.5477	57.0039	47.5488	43.4609	34.9781	42.9765	41.4349	7.56734	7.77168	9.10748	12.0805	5.79787	5.30683
65.0436	65.4946	78.8395	73.5847	53.975	45.2769	41.6419	33.3196	49.1239	44.1119	7.51731	7.74333	9.29139	13.1037	6.14983	5.34232
66.4568	61.4244	74.2296	69.9897	50.873	42.871	40.0647	32.3005	55.9993	49.5089	7.40395	7.76152	9.60988	14.2923	6.46908	5.49576
67.2063	57.2609	69.2365	65.4025	46.9515	39.9068	37.627	30.5198	62.9325	54.7853	7.38683	8.01861	10.2186	15.7111	6.4495	5.63767
68.1173	54.427	65.9655	61.9919	44.7367	38.248	36.0705	29.1479	70.7302	59.8112	7.84011	8.46277	10.4858	16.5272	6.49591	5.9662
67.6219	50.2978	61.0499	57.5643	41.5122	35.2935	33.6895	27.4081	78.185	64.7658	8.21449	8.73154	10.5229	17.1101	6.71545	6.24407
67.8372	46.5625	56.3204	53.6479	38.2977	32.5063	30.8365	24.9636	82.8554	69.6618	8.57275	9.04626	10.7166	17.5671	7.04376	6.43237
65.0864	39.0654	47.4703	46.4553	33.526	29.2798	27.311	23.1054	88.0499	74.2097	9.1218	9.84031	11.3154	17.9499	7.29463	6.70854
62.8369	32.2238	39.7031	40.1699	28.5322	25.3377	24.4242	20.9335	93.5421	80.8396	9.9704	10.7571	11.9043	18.5829	7.25161	7.09099
61.7693	30.3701	36.8769	35.3964	25.3302	23.0456	19.3256	16.1689	97.2395	86.3609	10.8587	11.436	12.0679	18.9922	7.38177	7.61874
59.9263	28.7001	34.3775	32.8399	22.6089	20.5812	16.4421	14.3348	98.8841	90.2854	12.7815	12.3092	12.1268	19.7368	7.41968	8.14636
57.3987	27.4786	32.3843	30.6938	20.7163	19.0205	15.2539	13.6906	98.8311	92.5472	14.5344	13.2857	12.7495	20.5737	7.61509	8.45047
54.0467	24.4159	28.7329	27.2277	18.4999	17.183	14.4981	13.0795	97.7292	93.2294	15.5099	13.9546	13.0861	20.8133	7.61319	8.66779
51.5605	20.657	24.867	24.0222	15.6536	15.7729	13.1991	11.9469	96.5369	94.3329	16.8606	14.55	13.2853	20.7014	7.47773	8.90331
49.0109	18.1246	21.2982	22.2893	13.8458	14.8468	11.9288	11.1028	94.2221	94.6915	18.2786	15.389	13.424	20.8061	7.2861	9.01773
46.9127	17.1567	18.9802	20.8976	12.3786	13.7397	11.2471	10.786	89.9383	92.4845	20.0761	16.0918	13.3298	20.2211	7.13991	9.01991
44.621	16.3735	17.7888	20.3195	11.7772	13.5045	10.9	10.3041	85.0341	90.2452	21.5542	16.5956	13.2627	19.4791	7.15745	8.9148
43.0309	15.6696	16.8839	19.8317	11.3793	13.1991	10.7657	10.0661	79.2243	88.0948	23.2954	17.1853	13.2406	19.0229	7.12662	8.74499
40.9149	14.6363	15.5347	19.3798	10.6309	12.574	10.7985	9.96521	74.5334	84.8488	24.7226	17.8105	13.3301	18.5743	6.86262	8.80588
38.9806	13.3259	14.0359	18.4182	9.88944	11.8734	10.9148	9.80832	69.5968	82.1207	26.026	18.1546	13.5845	18.2906	6.50626	8.67471
37.6991	12.7303	13.3853	17.7869	9.47347	11.3121	10.8334	9.56411	64.7455	77.1455	26.6825	17.9605	13.7709	17.8935	6.38356	8.47523
35.7593	12.2204	12.7919	16.733	8.96344	10.656	10.8065	9.23964	58.8864	70.4593	27.0094	18.0717	13.7914	17.3782	6.36181	8.09956
33.708	11.6874	12.4167	15.9974	8.64433	10.0898	10.7988	9.02406	53.6351	64.6727	27.1757	17.9585	13.9411	16.3698	6.17056	7.53571
31.801	11.2606	12.2092	15.1731	8.43642	9.34581	10.7408	8.56281	49.6063	60.355	26.6986	17.6781	14.0417	14.6346	5.96757	7.1004
30.6966	10.6372	11.9256	14.7834	8.20712	8.78641	10.4778	7.88454	45.6792	57.4725	26.1206	17.3211	13.9657	13.523	5.86873	6.82303
29.2418	10.0301	11.5623	13.7721	7.853	7.95006	10.1688	7.61933	41.252	54.6715	25.5668	17.0027	14.1493	13.0501	5.77698	6.50488
27.3525	9.52678	11.1764	12.5771	7.53031	7.17889	9.89337	7.43977	37.9381	50.759	24.9355	16.6445	13.9451	12.0674	5.58675	6.09566
25.9091	9.1516	11.0554	11.7947	7.10232	6.48463	9.58643	7.05831	34.712	46.7118	23.6671	15.9704	13.7355	10.8556	5.46969	5.73037
24.4787	8.67111	10.7903	11.3139	6.84085	6.1828	9.26708	6.79595	32.3424	44.4126	22.2954	15.3722	13.4342	9.98002	5.31066	5.51895
22.6845	8.14352	10.4554	10.8193	6.4483	5.92525	8.75255	6.50633	30.1911	42.3498	20.691	14.7876	13.1369	9.44654	5.11397	5.45829
20.8124	7.67013	10.0024	10.1461	6.08524	5.7566	8.38084	6.28792	27.6491	41.1046	19.5246	14.3567	13.0946	9.10987	4.90354	5.20837
19.4047	7.47083	9.81911	9.69411	6.15275	5.82879	8.18954	6.16466	24.6875	39.5325	18.2955	13.9121	12.7452	8.62856	4.68121	4.93883
18.129	7.34033	9.77918	9.72372	6.3007	5.96591	7.91582	5.97175	22.9132	38.6034	17.8444	13.8194	12.3675	8.31498	4.67754	4.87574
17.161	7.28739	9.72595	9.77226	6.44923	6.19557	7.76126	5.81873	22.3173	38.2137	17.4095	13.5416	12.0932	8.26041	4.66006	4.73622
16.433	7.28908	9.66075	10.0023	6.73646	6.50346	7.49726	5.69087	21.2184	37.1644	16.7294	13.1033	11.6799	8.07826	4.55365	4.58869
15.3978	7.2204	9.54539	9.92134	6.76022	6.54785	7.117	5.49368	19.45	35.4799	15.9336	12.7238	11.1174	7.91039	4.53605	4.52834
14.2809	7.22063	9.51599	9.94261	6.85137	6.68863	6.90286	5.55874	18.6088	33.5888	15.4443	12.3713	10.5732	7.67163	4.59433	4.58919
13.5885	7.46709	9.63192	10.0894	6.99376	6.90381	6.8964	5.61981	17.2666	32.2133	14.7878	11.8499	9.98781	7.51621	4.56768	4.56439
13.4913	7.73258	9.67944	10.3534	7.15687	7.10576	6.80844	5.54898	16.871	31.2737	14.3178	11.4309	9.61696	7.52619	4.61511	4.61701
13.2847	8.0751	9.78166	10.6056	7.23212	7.2028	6.75784	5.53045	16.8229	30.1517	14.1771	11.1012	9.48156	7.56186	4.68081	4.7273
13.3327	8.78275	9.90757	11.1785	7.42999	7.39081	6.75237	5.62263	16.6764	29.1659	14.0195	10.9927	9.4605	7.69217	4.68591	4.72968
13.8397	9.53558	10.2643	11.9246	7.74905	7.54042	6.86728	5.74455	16.2716	27.7461	13.5948	10.7589	9.46993	7.68261	4.70226	4.71409
14.6736	10.2852	10.7243	12.5048	8.16119	7.91859	7.14814	5.84106	16.1751	26.4046	12.9331	10.3045	9.16734	7.67082	4.80715	4.72503
15.7189	10.9588	11.2141	13.4214	8.75714	8.24845	7.18947	5.91644	15.9347	25.0315	12.2943	9.8682	8.88343	7.65	4.83293	4.68144
17.0769	11.7941	11.567	14.8597	9.34207	8.68247	7.42647	6.01349	15.6441	23.6471	11.4506	9.284	8.56263	7.52553	4.73423	4.62843
18.0621	12.6259	11.8687	16.8618	9.72263	9.12085	7.71475	6.27839	15.2863	22.0158	10.5492	8.79073	8.31601	7.54799	4.70584	4.62516
19.9333	13.3466	12.4871	19.5827	10.4535	9.6678	8.02133	6.51941	14.9478	20.72	10.0925	8.57558	8.05623	7.55866	4.72719	4.66744
23.7776	14.1934	12.934	21.8618	10.9262	10.0593	8.34078	6.72919	15.3086	19.4735	9.47006	8.21933	7.87104	7.58473	4.72515	4.73128
28.9049	15.4157	13.6788	25.4938	11.688	10.5669	8.78601	7.10656	15.6653	18.7331	9.35194	8.14724	7.80641	7.67579	4.84798	4.83618
33.9364	16.504	14.4805	30.4348	12.3616	11.096	9.46672	7.44527	15.7482	18.4791	9.27839	8.1862	7.90242	7.79963	4.92951	4.77431
38.0943	17.6205	15.0907	34.4752	12.9891	11.5309	9.8687	7.79145	16.4409	18.3375	9.3826	8.36949	8.11959	7.94217	5.06372	4.89815
44.4236	18.8797	15.8116	40.2953	13.9015	12.1629	10.5559	8.38476	17.0604	17.8899	9.26658	8.4016	8.18424	8.00303	5.26248	5.12568
54.6577	20.1508	16.6945	46.7132	14.7653	12.7023	10.9985	8.80198	18.26	17.7442	9.4723	8.53034	8.39673	8.21903	5.45252	5.24499
61.9442	21.031	17.2774	49.6811	15.2617	13.0153	11.3363	9.00348	19.6521	17.9095	9.65398	8.67256	8.45845	8.27057	5.66455	5.48503
66.0805	22.3628	17.9502	52.2606	15.6514	13.2433	11.5325	9.25845	20.846	18.0433	9.8396	8.71226	8.4604	8.34901	5.88327	5.71484
68.6284	24.1098	18.9976	54.4546	15.81	13.2175	11.523	9.50128	22.2232	18.5319	10.1394	8.9489	8.65936	8.55336	5.99789	5.86043
70.3681	26.0429	19.9309	55.4446	15.8412	13.2107	11.5626	9.59074	23.5354	19.3414	10.9124	9.44309	8.95945	8.6939	6.08981	5.93107
73.2955	27.948	21.1072	56.1099	16.047	13.23	11.4955	9.62906	25.2548	19.8323	11.3815	9.73477	9.1449	8.8761	6.29938	6.06869
76.1223	30.8293	22.1516	56.029	15.9703	12.9702	11.3273	9.61064	26.2993	20.2035	11.6195	9.87457	9.28974	9.03393	6.34397	6.1086
78.2015	34.2014	23.5516	55.6374	15.9885	12.8097	11.2022	9.61744	26.9328	20.5207	11.9189	9.95579	9.33538	9.13833	6.41403	6.1528
79.729	37.6908	25.0847	55.1513	15.9129	12.7307	11.0226	9.51718	27.9523	20.9781	12.1453	10.0044	9.3188	9.09033	6.37533	6.13902
80.8062	40.7954	26.0329	53.3541	15.5126	12.3325	10.5983	9.22162	28.4357	21.3555	12.412	10.1895	9.43586	9.12055	6.39364	6.13543
82.1694	44.6917	27.5634	51.4908	15.3911	12.001	10.186	8.9649	28.8355	22.0586	12.7907	10.2084	9.35546	9.17938	6.41712	6.17398
82.1031	47.612	28.5604	48.3895	14.8847	11.4743	9.66061	8.45137	29.4855	22.9305	13.2548	10.3642	9.45167	9.25536	6.47547	6.12702
79.0622	49.9086	29.2766	43.9634	14.3578	10.9128	9.10064	7.99669	30.0591	23.706	13.6938	10.4486	9.35648	9.13281	6.431	6.10603
73.4265	51.9362	30.1778	38.5149	13.8921	10.3712	8.66211	7.62839	29.9409	24.5247	14.1793	10.6834	9.44808	9.1979	6.42447	6.11686
71.0633	54.1755	31.1264	35.7605	13.7446	10.1175	8.4146	7.32555	29.9116	24.96	14.6548	11.032	9.65198	9.24849	6.33279	5.97027
69.5455	56.4424	32.2665	32.4222	13.6123	9.77276	8.01175	6.94237	29.3319	25.5156	14.9999	11.4303	9.85607	9.2952	6.3017	6.02382
69.387	57.7581	32.7229	29.7842	13.3986	9.59116	7.75526	6.67783	29.1214	26.2413	15.5996	11.8492	10.0139	9.22514	6.34915	6.04334
69.0341	59.0906	32.9159	27.9191	12.91	9.2156	7.52171	6.46022	28.3638	26.7547	15.8469	11.9271	10.0873	9.37178	6.4484	6.22672
67.9908	59.2829	32.7248	26.2618	12.6131	8.92436	7.30954	6.28541	27.8918	27.8902	16.5933	12.4101	10.3461	9.35271	6.38031	6.32978
67.8546	59.8869	33.2209	25.3238	12.4019	8.66252	6.94068	6.03147	27.4233	28.6292	16.928	12.6949	10.6375	9.49822	6.62217	6.83586
67.5617	59.7482	33.2146	24.4233	11.9683	8.31358	6.55038	5.74091	26.717	29.693	17.5484	13.2559	11.2149	9.82343	6.94477	7.55445
67.1898	59.5123	33.1203	23.4975	11.8023	8.10299	6.36633	5.60338	26.2616	31.2509	18.3406	13.8927	11.8239	10.2116	7.33798	8.34611
65.7255	58.6312	33.1724	22.8234	11.6605	8.0079	6.20396	5.56431	26.3218	33.7478	19.0923	14.6321	12.5688	10.6333	7.71182	9.14204
64.1562	57.0293	32.5985	22.2314	11.5369	8.00054	6.02826	5.48003	25.7513	35.357	19.8156	15.6099	13.5252	11.184	8.16218	10.3184
62.5274	55.8225	32.395	21.554	11.4418	8.00086	5.96802	5.57617	24.946	36.6524	20.7213	16.6232	14.4948	11.937	8.61502	11.1881
62.0192	55.8747	32.6277	21.1162	11.3605	7.96994	5.88853	5.54437	24.4735	37.8844	21.4968	17.5845	15.3006	12.4887	9.11751	12.2198
61.3282	55.3986	32.8299	20.752	11.3989	8.21809	5.9428	5.68314	24.2814	39.1353	22.3463	18.6282	16.2717	13.184	9.95053	13.5377
61.0035	54.6899	32.756	20.487	11.465	8.42749	6.02271	5.8415	24.0301	40.3921	23.3207	19.87	17.6967	14.1456	10.8073	14.7067
60.9845	53.9052	32.7753	20.206	11.3331	8.47806	6.11989	6.01847	23.6598	40.2734	23.7853	20.8209	18.7942	15.277	11.8345	15.7354
60.2083	53.0049	32.7197	20.1494	11.4271	8.73537	6.31839	6.23248	23.6036	40.7751	24.8687	22.3263	20.3829	16.5841	12.8961	17.059
58.6288	52.074	32.7022	20.1042	11.5258	8.85568	6.44555	6.4716	23.6223	41.102	26.2781	24.1335	22.1241	17.8774	13.8616	17.9651
57.6786	52.0393	32.9487	20.0472	11.5858	9.11416	6.55272	6.55405	24.3166	42.0503	27.7803	25.9683	23.9022	19.2131	14.8873	18.8117
55.2169	50.4148	32.3615	19.7113	11.478	9.24934	6.67351	6.6093	25.3986	43.3016	29.7141	28.0149	25.8787	20.552	15.913	19.5067
53.268	48.9242	31.9462	19.5711	11.5171	9.34845	6.81057	6.64232	26.3786	44.918	32.1818	30.4734	28.0149	22.294	16.7165	20.2022
51.6986	47.2107	31.2018	19.4036	11.3214	9.23532	6.9596	6.73683	28.7033	47.075	36.2132	33.9155	30.7019	24.5549	18.0925	21.1881
50.3443	45.5502	30.4067	19.0375	11.1462	9.07995	6.97974	6.72888	32.4566	50.9166	41.7696	38.1449	33.7885	26.8233	19.2301	21.698
48.3069	44.2228	29.7061	18.9323	10.9253	8.97506	7.02227	6.71344	36.1818	55.1088	46.1477	41.698	36.5881	28.8571	20.4604	22.4815
46.3977	42.1886	28.8426	18.8975	10.7265	8.98477	7.072	6.68243	40.1932	60.0359	50.2554	44.7989	39.1224	30.9179	21.9483	23.4971
44.158	40.0893	27.8682	18.8939	10.4684	8.85341	7.10599	6.67206	42.988	63.6153	52.9587	46.9424	40.9496	32.9627	23.2009	24.2547
40.7587	36.6266	25.7827	18.218	9.9877	8.72674	7.1769	6.70556	46.1168	68.8517	55.0959	48.6947	42.6265	35.1748	24.3912	24.5197
37.5031	33.5805	24.0095	18.1619	9.50687	8.56657	7.04356	6.50439	48.7482	73.8164	57.0893	50.1411	44.1617	38.2346	25.7107	25.6595
35.0515	31.3266	22.4904	18.4862	9.31282	8.52125	6.92572	6.34624	52.0891	78.7473	59.2798	51.3459	45.2826	40.8961	26.1227	26.1484
32.7055	28.8924	20.6182	18.431	8.78872	8.34431	6.88843	6.07739	55.4254	82.9104	61.5803	52.4105	46.2261	43.1007	26.7859	26.4836
30.4952	26.6485	19.2214	18.6108	8.30812	8.2803	6.83149	6.07845	58.0446	89.5949	63.9362	53.5592	47.1216	45.5405	28.2551	27.2557
28.5751	23.9546	17.5829	19.0193	7.90745	8.3315	6.92554	6.17597	61.1205	94.8685	67.4541	55.5767	48.856	50.6776	30.7977	28.8155
27.8785	22.5881	16.6474	20.2178	7.84284	8.75181	7.05949	6.46575	63.1129	101.207	69.3117	56.0027	48.8669	56.0664	32.6119	31.2197
27.6697	21.1831	15.5748	20.8995	7.67265	9.23971	6.9957	6.64518	64.2336	107.144	70.2277	55.6834	48.5838	59.6184	33.4146	32.823
27.9719	20.3395	14.9827	21.6781	7.51852	9.82581	7.07843	7.01158	63.1285	109.582	67.3216	53.6412	46.6652	61.9313	34.1069	33.8485
28.7619	19.6258	14.4312	22.5374	7.55441	10.1609	7.19433	7.57837	62.3188	115.586	64.4939	51.1079	44.9312	63.7663	34.9346	33.9829
28.9916	19.0738	13.8776	23.8951	7.72553	10.4847	7.35656	7.92277	61.6007	121.087	63.7282	50.2559	44.1358	65.0475	35.6831	33.9985
30.1012	19.9293	14.0556	25.3213	7.95777	11.0958	7.44478	8.58639	61.4734	126.196	62.2474	49.3151	43.3548	66.0158	35.9021	33.7532
32.1155	21.7829	14.6361	26.5194	8.24715	11.856	7.50697	9.22281	60.6894	130.317	60.8137	48.5194	42.4702	66.3238	35.8665	33.6404
33.8022	24.1662	15.7924	27.7121	8.69795	12.7322	7.57941	9.82007	59.8169	131.37	59.5935	47.3984	40.82	65.0892	35.2684	33.296
34.9537	26.0955	16.7735	28.3956	9.03631	13.4754	7.69806	10.4451	57.8049	130.536	58.177	46.5547	39.5836	63.7015	34.9056	32.6572
35.8933	27.56	17.4137	29.4395	9.272	13.9781	7.70332	11.0664	54.8487	129.211	55.8762	45.2731	37.9751	62.3467	34.7232	32.4422
36.5634	28.5381	18.0205	29.9688	9.60349	14.3815	7.72985	11.6403	52.9804	126.582	53.1446	43.4762	36.2607	60.3315	33.7809	31.8511
37.6511	29.8608	18.7032	30.471	9.93915	14.6275	7.88827	11.9481	50.1622	122.897	49.5748	41.3551	34.1839	57.6205	31.8109	30.8543
37.7978	30.6457	19.1199	30.5696	10.0854	14.7649	7.97069	12.0831	47.6114	120.307	45.4088	38.2678	31.8155	51.7637	29.0578	28.2383
37.5106	31.2586	19.5085	30.5735	10.2518	14.6846	8.11899	12.1483	44.2103	113.393	40.6614	36.0653	30.5362	45.8306	27.3464	25.141
37.4817	32.2488	19.964	30.3792	10.5897	14.4603	8.31158	12.3031	43.4411	110.676	38.7838	34.6961	30.4552	41.6472	25.75	23.2082
37.2634	33.1544	20.2945	30.1746	11.1152	14.2979	8.32353	12.2423	42.7128	104.997	37.6477	33.702	30.2912	37.6102	23.239	22.4385
37.043	33.7369	20.9637	29.8445	11.3973	14.2995	8.40897	11.888	39.4198	98.2354	33.537	31.0789	29.2206	33.7421	21.0775	22.6652
37.057	34.2242	21.2089	29.2313	11.6048	14.1559	8.39555	11.6255	36.2897	91.6566	29.5611	28.0822	28.4353	31.0059	19.4869	23.0558
35.6373	33.3334	21.2714	28.2504	11.8408	13.6304	8.51152	11.2445	33.2093	85.0357	26.436	25.0227	27.6776	28.3947	18.6644	23.5929
33.7307	32.3224	21.1964	27.1224	12.0085	12.8895	8.50203	10.8352	31.5344	79.1846	24.1714	22.8609	27.7634	27.697	17.973	24.8006
32.5506	30.1798	20.6232	26.0417	11.993	11.988	8.316	10.3905	29.9297	78.2536	22.2225	21.0815	28.2565	28.2164	17.5088	26.5532
32.1998	30.0739	21.1778	24.7838	11.9885	11.3948	8.28303	9.88163	28.2703	78.3469	20.3286	19.154	28.6158	28.8587	17.2498	27.4308
31.4083	30.2999	21.7784	23.5648	12.0801	10.9865	8.32245	9.07755	26.1015	78.8537	18.1713	17.0223	28.7139	29.5466	17.6146	27.9653
30.2849	29.7407	21.5904	22.5254	11.9974	10.369	8.19409	8.39563	24.1991	79.1779	16.0604	15.3208	28.6668	30.4574	18.2174	28.7533
29.6733	30.1178	21.8455	21.8283	11.9434	9.81996	8.01556	7.93793	22.7622	79.441	14.0412	13.7041	28.4931	31.6733	18.7347	29.4928
30.0186	30.9117	22.1914	20.8372	11.7794	9.3314	7.7622	7.58075	20.6071	79.5491	11.7469	12.0196	28.0189	32.5842	18.9179	30.0134
29.0682	30.824	22.345	19.7951	11.5499	9.06397	7.49992	7.26932	19.2887	80.0244	10.0879	10.6604	27.3932	32.9585	18.9154	30.2556
28.6517	30.5531	22.2761	19.3223	11.2075	8.90977	7.18543	6.78326	18.1382	80.6757	9.23613	10.0101	26.6008	32.8954	18.8145	30.095
27.797	29.8869	21.8697	17.9872	10.7641	8.69432	6.78316	6.56721	17.0238	80.7547	8.66197	9.53963	25.8452	32.597	18.6746	29.2062
26.7239	29.4166	21.5471	16.765	10.2579	8.1492	6.53953	6.51503	16.0573	78.5322	8.22218	9.25486	24.7298	31.9102	18.3548	28.1634
26.1848	28.9473	21.266	15.9077	9.70796	7.76952	6.40572	6.34907	15.2068	74.8689	7.76046	8.79993	22.8737	31.0144	17.6455	27.1369
25.5247	28.3199	20.5929	15.2553	9.05528	7.46645	6.22385	6.15396	14.1286	70.898	7.37055	8.34899	21.1018	29.9824	16.6154	25.4423
24.7302	27.88	20.1122	14.5143	8.51186	7.18092	6.1017	6.11852	12.9772	67.891	6.91585	7.75784	19.3595	28.1216	15.5449	22.556
23.223	26.573	18.8458	13.5845	8.02815	6.77345	5.99108	6.00078	12.3162	63.9051	6.70799	7.3463	17.2825	25.9868	14.486	20.0243
21.6701	24.5431	17.4626	12.8013	7.53812	6.31903	5.76072	5.94922	11.9551	59.5353	6.54482	7.07438	15.1847	24.2163	13.1652	18.4541
20.8912	22.5564	16.333	12.1097	7.17196	6.09794	5.52201	5.98394	11.6309	55.238	6.45782	6.97608	13.5097	22.4345	11.5839	16.4465
20.3015	21.005	15.514	11.4481	6.71818	5.89747	5.44957	5.89091	11.0676	50.6636	6.46312	6.8098	12.0796	20.1045	10.0079	14.0953
19.407	19.2458	14.7292	10.8897	6.44252	5.64538	5.37539	5.84307	10.6843	46.4115	6.37409	6.60318	10.4814	17.3111	8.82883	11.7708
18.4446	17.9478	13.9049	10.3856	6.32305	5.5086	5.38801	5.77457	10.7484	42.1918	6.31734	6.40711	9.17281	14.8033	7.961	10.236
18.0889	17.1023	13.2988	9.84578	6.18113	5.41449	5.45934	5.72954	10.9815	37.6663	6.25405	6.22473	8.28302	13.1504	7.26718	9.21814
17.6076	15.9183	12.8021	9.38822	6.04016	5.35181	5.54187	5.67575	11.3948	32.8363	6.32787	6.16306	7.53528	11.8218	6.55742	8.3103
17.6708	15.253	12.4562	9.22327	6.1171	5.47523	5.55813	5.48068	11.7428	29.313	6.44021	6.05845	7.02293	10.6197	5.924	7.89986
17.8546	15.0898	12.2108	9.10693	6.14793	5.51062	5.50531	5.3852	11.7877	27.5431	6.62228	6.17911	6.95071	9.55664	5.54275	7.89878
18.0125	14.5959	11.9578	8.94046	6.20676	5.47592	5.43261	5.40394	12.0463	26.4239	6.97521	6.43594	6.92453	8.82553	5.39799	7.78872
18.8672	14.3105	11.7388	8.82789	6.24574	5.48383	5.39772	5.28891	12.3476	25.0933	7.2976	6.79305	7.12995	8.51974	5.41679	7.71691
19.9671	14.3294	11.6291	8.6227	6.27012	5.57459	5.3608	5.12543	12.8997	24.442	7.77141	7.2135	7.544	8.40573	5.61701	7.94336
21.0403	14.4426	11.4879	8.42661	6.3097	5.65304	5.29841	5.12592	13.4867	24.0913	8.69017	8.01724	8.05325	8.47794	5.84188	8.21578
24.0225	14.6615	11.4004	8.45919	6.44221	5.88316	5.39588	5.12939	14.0016	23.194	9.60217	8.76918	8.44245	8.58826	6.0535	8.4229
28.078	15.2056	11.5266	8.51908	6.47491	5.95263	5.40805	5.09656	14.9262	22.7772	10.439	9.63535	9.05338	8.77275	6.29039	8.55372
32.7292	15.6068	11.6248	8.48509	6.61486	6.15672	5.443	5.1489	15.8841	23.2281	11.5964	10.6111	9.84377	9.07304	6.6577	8.77183
37.0281	16.1129	11.8387	8.65697	6.70941	6.31118	5.60491	5.15983	17.3098	24.041	12.9896	11.6749	10.8213	9.67879	7.23113	9.03934
41.3577	16.8235	12.085	8.85272	6.80345	6.46662	5.75529	5.23884	19.0919	25.5245	14.2747	12.7562	11.7017	10.2555	7.68746	9.2089
44.8877	17.741	12.4071	9.06338	6.93133	6.6084	5.72292	5.25057	20.2452	27.0298	15.7004	13.9911	12.8826	10.9837	8.31358	9.49951
49.2297	19.2993	12.9284	9.48923	7.18591	6.74971	5.82177	5.31416	21.6813	28.461	16.591	14.7484	13.6435	11.5005	8.77328	9.67731
52.9336	20.7935	13.5502	9.70333	7.34413	6.90324	5.89682	5.40588	23.8048	29.9648	17.7596	15.7631	14.6092	12.0877	9.22831	9.62389
55.9533	23.4757	14.703	10.0779	7.61055	7.21335	6.00971	5.47196	25.4463	31.3431	18.3971	16.19	15.2767	12.5419	9.32324	9.36263
58.4546	27.1284	16.5127	10.6731	7.96261	7.39968	6.19323	5.57617	26.9847	32.888	19.2216	16.6787	15.7712	12.7803	9.55984	9.52586
60.1952	30.2214	17.9961	11.3403	8.30733	7.72951	6.43843	5.64667	29.0175	34.8282	20.0658	17.1733	16.0921	13.0476	9.79427	9.75105
61.597	32.7734	19.281	11.9377	8.56501	7.90808	6.62944	5.7101	30.7368	36.1289	20.6576	17.475	16.1917	13.1869	9.91838	9.70966
62.5675	35.568	20.846	12.7069	8.96851	8.10058	6.73822	5.72704	31.9438	37.426	21.0882	17.6328	16.2323	13.1879	9.95177	9.64175
62.2748	38.0201	22.2723	13.4522	9.29179	8.26405	6.88815	5.82773	33.6305	38.9268	21.2522	17.5439	16.0608	13.0406	9.94109	9.55584
61.719	40.0277	23.1712	13.9551	9.44631	8.30363	6.9794	5.76675	35.0765	40.4401	21.5603	17.461	15.8347	12.8259	9.72628	9.2948
61.295	42.5612	24.3694	14.4366	9.53702	8.34367	6.99439	5.71571	37.2565	41.6175	21.7067	17.2516	15.4327	12.473	9.51445	9.0634
59.656	43.4232	24.783	14.6879	9.61378	8.30518	6.97926	5.76422	38.5366	43.1139	21.5098	16.8289	14.964	11.9986	9.23958	8.79008
57.9566	44.9129	25.6987	15.142	9.83909	8.39423	6.99295	5.78417	39.6427	43.0285	20.822	16.0055	14.191	11.4338	8.7817	8.38382
56.9671	46.6456	26.8585	15.6196	10.0277	8.4622	7.09231	5.84465	40.6903	42.9982	19.9723	14.9677	13.151	10.8289	8.29634	7.95155
54.4133	47.4877	27.5008	15.9418	10.1172	8.44463	7.03989	5.89424	41.2987	42.9972	19.2626	14.203	12.3282	10.2199	7.83136	7.56728
51.9081	47.5688	27.9319	16.2864	10.3972	8.502	7.05037	5.92932	41.9247	43.0574	19.0069	13.6565	11.5634	9.73309	7.42785	7.27347
50.3242	46.7461	27.6621	16.5135	10.4655	8.60673	7.08027	6.12961	42.6091	43.1927	18.9083	13.375	10.9794	9.2741	7.12622	7.00197
48.5909	45.6776	27.4144	16.6178	10.5106	8.65935	7.08458	6.46858	42.7662	42.4841	18.4157	12.8014	10.2272	8.57133	6.63879	6.49196
46.8258	45.0731	27.5769	16.9682	10.9008	8.84085	7.14362	6.74753	42.6006	41.5905	17.8818	12.2841	9.67045	8.00872	6.17635	6.09173
45.4333	44.2116	27.4488	17.1919	11.303	9.18679	7.34512	6.98667	42.7092	41.9853	17.4155	11.8221	9.30318	7.5381	5.74593	5.78303
44.5086	43.5122	27.4824	17.6008	11.837	9.75884	7.76715	7.40585	43.7335	42.2782	17.3946	11.7396	9.06506	7.38661	5.55259	5.55716
42.6086	42.9315	28.0036	18.4793	12.9183	10.6215	8.27175	7.81316	44.5909	41.6241	17.4554	11.7421	8.98398	7.39028	5.43891	5.39698
41.2346	42.2347	28.6133	19.6751	14.2379	11.6531	8.89691	8.46824	43.904	40.4775	17.1558	11.57	8.79767	7.34446	5.36415	5.30967
39.9187	41.812	29.2682	20.5907	15.4668	12.7616	9.4992	9.08679	43.4178	39.3454	17.3924	11.7903	8.79666	7.44675	5.34371	5.25897
38.6355	40.7161	29.3304	21.1934	16.3379	13.6057	10.0998	10.0047	43.0766	38.0776	17.3424	11.868	8.78851	7.47122	5.35157	5.32234
36.9396	39.2456	29.4899	22.1065	17.2993	14.5441	10.9283	10.8801	42.7173	37.8304	17.4525	11.9574	8.76637	7.41681	5.3422	5.5188
35.279	37.7163	29.6967	23.7417	18.9951	16.0096	11.9451	11.7665	41.8538	36.9978	17.3687	11.8969	8.63613	7.48258	5.44225	5.8302
34.0574	36.3645	29.6718	24.6796	20.0367	16.9119	12.8606	12.6042	41.2321	35.8497	17.3608	11.9393	8.60417	7.60646	5.53869	6.14082
33.1483	35.8087	29.9306	25.5401	20.7903	17.4983	13.4218	13.4938	40.3291	34.5143	17.2618	11.9708	8.62308	7.67599	5.55795	6.33891
31.9702	34.8468	30.4834	26.8934	22.0623	18.5061	14.2487	14.5118	39.5783	33.6459	17.042	11.8911	8.72278	7.86957	5.67182	6.59229
30.5189	33.4449	30.9102	28.1288	23.5458	19.6327	15.0021	15.6793	38.6051	32.9975	16.9309	11.8503	8.66961	7.94789	5.70711	6.80384
29.9375	33.134	31.7734	29.4213	24.9304	20.6095	15.9576	16.7012	37.8762	31.5569	16.6658	11.7223	8.57683	8.04749	5.73252	6.86568
29.047	32.3685	32.618	31.1514	27.1776	22.114	16.6383	17.5657	36.3664	29.5962	15.9709	11.3842	8.46145	8.11655	5.7009	7.04125
28.2873	32.1845	34.1515	33.4434	29.5079	24.1547	18.3423	18.6223	33.8073	27.8248	15.1508	10.9406	8.50023	8.19189	5.72152	7.19502
27.5305	32.2702	36.4201	36.3347	32.2515	26.246	19.6423	19.1085	31.9516	26.6728	14.5586	10.5911	8.3583	8.16099	5.69098	7.32816
27.4884	33.7366	39.2542	39.4123	35.0212	28.6531	21.9419	20.432	30.2348	24.9043	13.8727	10.3169	8.23229	8.08493	5.723	7.64358
27.0714	34.914	41.7645	42.0745	37.8628	31.3794	24.3844	21.6208	28.7408	23.8917	13.0046	9.80742	8.02219	7.97114	5.65312	7.69175
28.4434	37.7357	46.4393	47.0638	42.0122	34.1401	26.5035	23.3085	26.524	22.5979	12.3016	9.40456	7.91037	7.93822	5.64448	7.79178
29.5879	40.8905	50.9919	51.5331	45.1747	36.8303	29.2789	24.9969	25.2124	20.7835	11.5699	8.98958	7.7697	7.98653	5.55798	7.75246
30.951	44.8751	56.3779	56.6484	48.2731	39.2091	31.0449	26.4744	23.9596	19.9047	10.9264	8.63316	7.6402	7.93603	5.36951	7.58293
33.5018	50.4683	63.3778	61.8605	51.8147	41.9898	33.4582	28.0308	23.1129	19.445	10.3479	8.32445	7.58026	7.90855	5.2531	7.2843
36.4433	55.8119	70.0664	67.2322	55.8059	45.0443	35.8299	29.0769	22.1501	18.967	9.8626	8.0171	7.38166	7.77251	5.15697	7.11888
38.2764	60.1396	75.3419	71.5381	58.5487	46.8836	37.5533	29.9084	22.1638	18.566	9.31509	7.73798	7.31025	7.86516	5.0735	6.89993
41.2718	64.2229	79.8088	75.5255	60.5484	48.5523	39.1288	30.7118	22.4357	20.3785	8.61464	7.45786	7.40174	8.11875	5.06064	6.73003

## Sheet: C06
li 1	li 2	li 3	li 4	li 5	l 6	li 7	li 8	re 1	re 2	re 3	re 4	re 5	re 6	re 7	re 8
17.6158	18.0506	30.6194	40.3694	48.9663	62.4388	79.5514	76.8854	7.76697	8.82391	9.62469	7.59589	4.11223	3.66504	4.55952	3.64561
17.6342	19.4422	33.323	43.4769	50.9065	65.234	83.4766	80.901	7.78635	8.80613	9.42142	7.49741	4.08988	3.7109	4.49805	3.65159
18.1092	22.0366	37.9613	47.5355	53.1704	67.8559	86.3627	83.3032	7.74609	8.86621	9.30194	7.40733	4.05894	3.77772	4.36057	3.67166
18.9437	24.5757	41.9919	50.1963	53.7346	69.0583	88.1707	85.3183	7.82096	8.93814	9.22232	7.39343	4.03309	3.83015	4.14092	3.65001
19.3778	26.5004	45.2836	52.4015	53.2847	68.3918	87.5202	84.6173	7.76769	8.96428	9.1425	7.35586	4.07669	3.87461	3.90073	3.59752
19.6829	28.757	48.8753	54.6419	52.3487	67.0236	85.8924	82.877	8.08662	9.10864	9.12624	7.36221	4.21809	3.95792	3.74781	3.59143
19.8018	30.4704	51.7623	56.4362	51.5174	66.2009	84.855	82.1978	8.20128	9.2549	9.11486	7.34888	4.39325	4.07416	3.74534	3.64166
20.3177	32.8344	55.8122	57.9857	49.2149	63.3553	81.3188	78.5271	8.63608	9.65304	9.32462	7.54492	4.56802	4.1331	3.6612	3.63281
20.901	35.0801	59.8916	59.8783	47.0205	60.1678	76.8341	74.5482	9.11866	9.82254	9.28137	7.51914	4.61978	4.14353	3.57034	3.59206
21.549	37.8452	65.2497	62.8626	44.7748	57.0288	72.41	70.1022	9.41111	9.91914	9.29825	7.45499	4.66029	4.20818	3.55692	3.63352
22.8308	42.3241	73.4004	68.089	42.6187	53.1099	67.0825	65.3753	9.76362	9.96819	9.22141	7.40759	4.69274	4.24399	3.57843	3.70521
24.5071	46.2657	79.9766	71.9128	40.8216	49.5343	61.6345	59.8314	10.0117	10.0185	9.16826	7.37421	4.71477	4.22547	3.57915	3.73139
25.7667	49.3376	84.6581	73.6839	37.5579	44.9491	56.0557	54.9223	10.4132	10.2047	9.1883	7.4288	4.83559	4.26388	3.63191	3.88783
26.7145	51.5345	88.3492	75.9412	35.7305	41.138	50.1158	48.9076	10.6416	10.2742	9.19244	7.46379	4.95125	4.28983	3.68475	3.99556
27.933	53.9468	91.7348	77.7404	34.772	38.399	45.5187	44.2639	10.8001	10.2759	9.12177	7.40762	4.99466	4.30694	3.72203	4.2063
29.0078	55.6071	93.6894	78.1683	33.4055	35.7363	41.4313	40.3953	10.9419	10.3099	9.17202	7.41271	4.95411	4.25923	3.69777	4.51699
29.2758	55.6554	93.3059	77.0144	32.0037	33.7709	38.3161	37.3471	11.2953	10.5987	9.22641	7.36409	4.86706	4.17938	3.67837	4.88634
29.0841	54.9469	91.5607	75.3283	31.0837	32.2801	35.9635	34.8676	11.5004	10.4431	9.06154	7.23939	4.74495	4.03508	3.587	5.27523
28.5392	53.4566	88.719	72.8652	29.5754	29.785	32.6006	31.6338	11.716	10.4055	8.97655	7.11775	4.7047	4.01381	3.66114	6.02673
28.1886	51.9684	85.0206	69.4477	27.7851	27.034	29.1555	28.0893	12.1258	10.3651	8.8473	7.09064	4.6685	3.96412	3.76289	6.78799
27.2053	48.5712	77.5674	62.4934	25.5868	25.2248	26.7797	25.4199	12.3282	10.256	8.81336	7.00627	4.64355	3.91362	3.826	7.67018
26.0698	45.615	71.4477	56.569	23.6132	23.0044	23.9697	22.4365	12.8194	10.326	8.90933	7.07604	4.65012	3.87173	3.89046	8.56286
25.1511	42.8279	65.6605	51.4067	22.0637	21.2836	21.9195	20.5123	13.2351	10.2575	8.80332	6.90382	4.53671	3.80608	3.95919	9.37432
24.6982	40.1295	59.4759	45.0917	19.9875	19.4394	19.8662	18.5402	13.3927	10.3709	9.00882	6.98118	4.41574	3.73301	4.04072	10.4184
23.7794	36.4575	52.4221	38.6126	17.1787	16.6147	16.7766	16.0154	13.7117	10.4986	9.26355	7.14882	4.33855	3.62712	4.08503	11.579
22.4204	33.4433	46.4632	33.5513	14.4618	13.6403	13.7963	13.7927	14.0902	10.888	9.69401	7.4188	4.40988	3.62617	4.13835	12.3145
22.1235	32.7023	44.2092	31.221	13.2409	11.7889	11.6606	12.1423	14.1881	10.77	9.86573	7.52615	4.3857	3.60458	4.19073	12.6515
22.2134	32.374	43.1846	29.5871	11.9875	10.4636	10.0118	10.9338	14.4679	11.0964	10.5012	8.00591	4.40789	3.66886	4.26498	12.7418
22.7762	32.672	43.292	28.9829	11.5351	10.0417	9.41873	10.3773	14.8951	11.071	10.8986	8.27216	4.43835	3.78956	4.34612	12.6753
22.834	33.1717	43.3206	28.203	11.0298	9.69298	9.2234	10.0889	15.0757	11.1732	11.2509	8.48833	4.3682	3.85578	4.29436	12.3705
22.3763	32.9505	42.7842	27.4598	10.6092	9.21572	8.97925	9.74671	15.7885	11.8599	12.0608	8.9408	4.45458	3.98209	4.21473	11.8915
22.0234	32.0288	41.4687	26.6061	10.2465	8.91178	8.75524	9.3068	16.0758	12.0754	12.3734	9.06763	4.42136	3.99925	4.14116	11.2604
21.648	30.9689	39.86	25.6228	10.0147	8.7887	8.70457	8.86886	16.2648	12.1045	12.4443	9.05976	4.32952	4.00411	4.11942	10.6005
20.4061	29.2741	37.4553	24.3294	9.66254	8.46059	8.49943	8.56373	16.373	12.1487	12.4827	9.02035	4.29069	4.05861	4.11275	9.73284
19.4136	28.8179	36.8699	23.8671	9.33624	8.1009	8.18568	8.1044	16.4512	12.0849	12.433	8.97276	4.25639	4.15427	4.15882	8.05001
18.6399	28.2653	36.214	23.0732	9.12431	8.12348	8.40297	7.81236	16.4913	11.8426	12.1349	8.79474	4.11512	4.23515	4.44539	6.75268
18.5065	28.059	35.9862	22.6095	8.97509	8.13048	8.41266	7.64614	16.7003	12.1493	12.1747	8.74554	4.04038	4.35882	4.77983	5.7041
17.997	27.9703	35.9134	22.2682	9.13011	8.2722	8.58926	7.60355	16.533	11.9905	11.8259	8.39384	3.94765	4.53332	5.02948	5.02906
17.8429	29.0462	37.0584	22.5662	9.33518	8.34022	8.56208	7.41907	15.9192	11.5443	11.2368	7.94037	3.76099	4.59024	5.25182	4.41407
17.6745	29.7335	38.2183	23.0253	9.52066	8.48677	8.58763	7.39897	15.3569	11.2482	10.8369	7.661	3.66288	4.62814	5.47396	4.06708
18.7456	32.1215	41.4334	24.7203	9.94323	8.91439	8.8086	7.50099	14.5336	10.6804	10.0419	7.13835	3.46062	4.6041	5.69883	4.00945
19.5034	34.2894	44.4336	26.2319	10.4809	9.41614	9.10908	7.66046	13.3564	9.98301	9.4477	6.80329	3.35699	4.59823	5.86902	4.01484
19.8843	35.7583	46.1487	26.846	10.6584	9.69454	9.2651	7.71266	12.3926	9.74177	9.35606	6.84588	3.39146	4.60592	5.91408	3.83094
20.8944	37.7705	48.8884	28.2797	11.0555	9.94517	9.32784	7.63652	11.7269	9.55572	9.25802	6.73912	3.31226	4.5862	5.8876	3.78173
22.2973	39.9603	51.7434	29.4698	11.3209	10.2216	9.45294	7.60773	11.2929	9.32397	9.11754	6.66139	3.28498	4.50493	5.80311	3.73217
23.8044	42.4474	54.4752	30.8767	11.6763	10.4923	9.44457	7.52095	10.7281	9.12482	8.9605	6.51992	3.22311	4.46424	5.55522	3.72937
25.1641	44.8325	57.1879	32.1994	12.0347	10.6226	9.35225	7.33644	10.0883	8.77986	8.93162	6.63742	3.29367	4.37507	5.21797	3.78199
26.7622	47.3731	60.0462	33.5617	12.3456	10.8436	9.34116	7.25905	9.76279	8.40722	8.78487	6.58053	3.29429	4.19689	5.02458	3.80833
27.7207	48.1944	60.9037	34.0527	12.5464	11.0107	9.33815	7.25226	9.34931	8.20757	8.77419	6.69126	3.38457	4.07922	4.98518	3.81964
28.9617	50.0396	62.7776	34.7529	12.6234	11.0469	9.2759	7.13445	9.18454	8.21843	8.84642	6.67792	3.44258	3.90693	5.06894	3.79844
29.9999	51.3982	63.7159	35.0227	12.7039	11.1027	9.22903	7.04493	9.07128	8.25515	8.97796	6.77325	3.4796	3.7836	5.08872	3.73375
30.916	52.5393	64.101	34.9705	12.8256	11.0229	9.09885	6.90673	9.04541	8.31688	9.04943	6.85718	3.50056	3.7324	5.14679	3.67603
32.5614	54.3163	65.1003	35.2212	13.1508	11.2196	9.16317	6.89427	8.86546	8.23601	8.99104	6.80556	3.49845	3.7402	5.2898	3.72015
33.3266	54.643	64.7215	34.5771	13.3568	11.5103	9.32882	6.9607	8.73897	8.18495	8.95642	6.82384	3.54491	3.81722	5.47838	3.7268
34.229	55.5114	64.7161	34.3635	13.6223	11.7625	9.51283	6.98977	8.48099	8.11842	8.90509	6.88008	3.57192	3.85209	5.68699	3.69735
34.9227	56.0027	64.6813	34.3747	13.9489	11.8851	9.53297	6.96407	8.04924	8.1288	9.14948	7.14579	3.67791	3.91521	5.8894	3.73456
35.0185	56.325	64.7276	34.0867	14.2335	12.1951	9.69123	7.0485	7.63387	8.1294	9.17336	7.0851	3.6436	3.91129	5.85911	3.7234
35.587	56.9314	64.5945	33.6334	14.2077	12.2716	9.70214	7.07888	7.68342	8.96548	9.65249	7.33762	3.72117	3.89925	5.88586	3.73671
36.2076	57.1132	64.2716	33.2594	14.3807	12.4864	9.85875	7.12741	7.93452	9.66515	10.2118	7.6328	3.70552	3.86384	5.81491	3.73282
36.5825	57.3782	64.2811	33.0094	14.599	12.7709	10.0971	7.27561	8.13289	10.3497	10.9247	8.23831	3.86459	3.92875	5.70757	3.79534
37.804	58.2849	64.9283	33.076	14.6797	12.8968	10.2289	7.36083	8.23886	11.3492	12.5413	9.48833	4.28005	3.99107	5.61138	3.86095
39.8551	59.7015	65.519	33.0664	14.4283	12.8541	10.2493	7.39497	8.76628	12.7138	14.4888	11.0389	4.97886	4.0899	5.39501	3.91714
41.4982	61.1287	65.5636	32.7973	14.1269	12.6344	10.1296	7.34991	9.92874	15.3182	17.5492	13.548	5.91266	4.24773	5.39219	4.02931
42.6467	62.112	65.5731	32.6659	13.8115	12.3478	9.95291	7.31948	11.5005	19.1094	21.5419	16.4348	6.92588	4.3854	5.35212	4.09949
44.8494	64.6047	65.433	32.1698	13.6217	12.1763	9.80145	7.3042	13.725	23.0271	24.9782	19.0333	7.96128	4.68432	5.4807	4.35742
47.26	66.0241	64.7791	31.613	13.2868	11.8918	9.64445	7.2374	16.5878	27.9342	29.9251	22.7284	9.33407	4.98914	5.58792	4.57335
48.1265	65.935	63.0685	30.6316	12.8441	11.4825	9.46688	7.21153	20.2078	32.4777	34.3213	26.2506	10.5719	5.28192	5.88204	4.92258
49.2765	65.8686	61.424	29.728	12.58	11.0005	9.24472	7.13204	24.0739	38.819	40.4903	30.7656	12.3815	5.72867	6.14247	5.13777
49.6806	65.7518	60.6235	29.3819	12.2425	10.5652	8.91992	6.89174	28.4608	44.6573	45.5891	34.3396	13.8377	6.02888	6.30349	5.31674
49.7697	64.5897	58.2898	28.3126	11.895	10.1741	8.647	6.82763	31.8511	50.1026	49.9029	37.348	15.0683	6.32125	6.52671	5.49991
50.373	63.8563	56.1155	27.0925	11.6069	9.79041	8.27818	6.62434	34.622	54.1889	53.0295	39.5562	16.0018	6.60704	6.6836	5.68248
49.5278	61.6173	52.632	25.4639	11.4821	9.48015	7.96328	6.49917	37.03	57.5883	55.0133	40.9426	16.6402	6.90213	6.85695	5.89492
47.6585	58.0226	48.7188	23.6714	11.0774	9.11132	7.59627	6.21532	38.5336	59.1228	55.4574	41.1503	16.8212	7.18987	6.98205	6.13897
45.7571	55.3735	45.9773	22.4156	10.613	8.66454	7.2412	5.95442	39.1231	59.6233	55.6738	41.3571	16.9175	7.62691	7.32608	6.64566
43.0902	50.6622	42.2717	20.9447	9.95165	8.06134	6.78495	5.61712	39.0445	59.5928	55.5384	41.4472	17.0226	8.12657	7.77454	7.09995
39.0568	45.4281	37.9489	18.8933	9.25314	7.49814	6.33215	5.32075	38.2859	58.0449	53.8527	40.2607	16.6501	8.85704	8.50775	7.94031
36.5546	41.9595	35.4063	17.7042	8.74037	7.02528	5.88836	5.04135	36.9932	56.3382	52.5736	39.3906	16.4746	9.92543	9.60735	8.92029
33.0876	37.4743	31.6678	15.9485	7.88551	6.40073	5.31833	4.67687	35.3664	54.2878	50.1891	37.5691	16.0798	10.6418	10.3046	9.81703
29.5877	33.3899	27.7384	14.0446	7.18305	5.91899	4.94535	4.45975	31.414	48.5319	45.5347	34.254	15.1686	11.6236	11.5524	11.1521
26.5686	29.506	24.031	12.3079	6.5793	5.31339	4.44716	4.08978	28.3909	43.5033	41.2545	31.3757	14.4168	12.4192	12.5343	12.3194
22.9582	25.3326	20.5903	10.7732	5.6177	4.60007	3.98523	3.82475	25.1619	38.4353	37.177	28.8229	14.1849	13.5756	13.7295	13.6046
18.1058	20.8652	16.9891	9.14497	4.80112	3.93595	3.5351	3.48238	21.8492	33.2528	33.7659	26.9028	13.8642	14.5932	15.0402	15.0595
14.9966	17.5328	14.311	7.80482	4.28757	3.62299	3.35943	3.32349	18.1894	29.4874	32.916	26.8266	14.1528	15.7242	16.3154	16.3742
12.8283	14.3987	11.6699	6.63782	3.91068	3.37821	3.22234	3.16679	17.1934	28.215	33.4406	27.6598	14.8028	16.9048	17.6308	17.6845
10.54	12.0777	9.78897	5.79085	3.65816	3.23223	3.16917	3.16465	16.8128	27.3567	34.8597	29.1861	15.8821	18.4987	19.0354	19.2977
9.15645	10.7457	8.81335	5.35794	3.5114	3.13862	3.17879	3.17231	16.4205	28.2464	39.848	33.3498	16.9902	19.5566	20.2931	20.496
7.88319	9.01332	7.76448	4.87475	3.29483	3.07172	3.2434	3.19864	16.8689	29.8978	45.0045	37.53	18.4885	20.611	21.2951	21.529
6.76578	7.81089	6.8232	4.4669	3.14143	2.98409	3.28015	3.22042	17.1901	30.9713	47.795	39.6953	19.4841	21.7664	22.4817	22.6498
6.26578	7.24751	6.32246	4.23396	3.06825	2.9788	3.36643	3.33166	17.979	31.9292	50.0396	41.6722	20.8724	23.1644	23.6512	23.7936
5.66805	6.53982	5.97606	4.13251	3.04694	3.0211	3.43909	3.44432	18.4842	31.6597	51.1193	42.6349	21.9807	24.6981	24.8758	25.0937
5.44347	6.05676	5.63238	4.02841	3.03992	3.0377	3.5471	3.52608	18.8901	31.5563	51.3292	43.0009	23.1365	26.5522	26.3855	26.3563
5.42553	5.9188	5.48148	3.9949	3.05518	3.08577	3.66533	3.64294	19.0824	31.3404	50.9963	43.0915	25.0424	29.3679	28.7789	28.4767
5.40088	5.7446	5.33618	3.94675	3.09012	3.14843	3.78969	3.73983	19.25	30.636	49.6823	42.2587	26.7267	31.9579	30.9561	30.6251
5.37002	5.66452	5.19305	3.85595	3.13843	3.24219	3.90866	3.86619	19.7172	30.0667	48.8931	41.529	27.9861	34.1638	33.1349	32.8615
5.42648	5.60909	5.10694	3.7884	3.1781	3.31794	3.95726	3.94034	20.1307	29.4325	48.0921	41.404	30.3091	37.3634	35.9849	35.7143
5.50149	5.63051	5.07885	3.81752	3.25429	3.38359	4.03731	4.01907	20.5499	28.5138	46.2032	40.2521	32.059	39.8416	38.5244	38.7575
5.50445	5.54131	4.96759	3.75599	3.28642	3.4361	4.02169	4.01325	20.5624	26.4584	42.3248	38.057	34.0504	42.7073	41.3156	41.6745
5.5036	5.53431	4.89822	3.78494	3.36647	3.50166	4.06068	4.01995	20.9969	25.4724	41.2554	38.3031	36.7192	46.5968	44.9887	45.4814
5.47209	5.42347	4.79021	3.72336	3.37476	3.53472	4.07452	4.01205	21.6041	26.2656	42.6136	40.1029	39.8989	51.0469	49.3067	49.7928
5.39186	5.32332	4.7176	3.75807	3.45596	3.58677	4.07078	3.95702	21.7331	28.4607	47.6642	45.7706	42.965	54.2429	52.6776	53.1576
5.32622	5.21216	4.60534	3.70121	3.44141	3.58646	4.02516	3.91547	22.3712	32.6885	55.2737	51.7051	45.3411	57.4175	56.0634	56.535
5.22748	5.12906	4.55055	3.70155	3.4749	3.59495	3.95541	3.85573	23.3677	36.1412	62.0087	57.5656	47.8644	60.407	59.3405	59.6325
5.26985	5.09412	4.48822	3.66915	3.46252	3.58164	3.84629	3.79532	24.2548	39.8511	68.5798	62.8304	49.5496	62.3507	61.5894	61.9173
5.37849	5.20766	4.58019	3.77228	3.4817	3.55436	3.74293	3.66755	24.6845	42.7141	74.0481	66.9025	50.4232	64.0418	63.501	63.2664
5.53273	5.36036	4.72046	3.90666	3.53869	3.55304	3.70751	3.62811	24.7507	45.2132	78.8613	70.8573	51.0026	64.9004	64.3514	63.7149
5.66493	5.45702	4.85487	4.04578	3.63655	3.59018	3.66388	3.54558	24.7948	47.119	82.5395	73.9246	51.4051	65.0666	64.5682	63.4224
5.86611	5.60918	4.99456	4.17499	3.69915	3.612	3.62217	3.54689	24.9995	49.171	85.982	76.6643	51.5158	65.3255	64.6795	63.1284
6.17443	5.67851	5.03	4.19629	3.71395	3.59884	3.54057	3.49881	24.9848	50.8774	89.138	78.7661	50.9657	64.3376	63.7507	62.0588
6.55235	5.83901	5.13127	4.28407	3.77728	3.64501	3.48675	3.49224	25.1269	51.9522	91.1067	80.1549	50.0224	62.4478	62.0984	60.0339
6.92181	6.13076	5.31693	4.41127	3.84397	3.67208	3.47298	3.53748	25.3515	53.0606	93.0832	81.2136	48.2499	59.6836	59.1745	56.8051
7.31267	6.35757	5.48215	4.56124	3.95066	3.76548	3.56001	3.59203	26.4308	54.6587	95.5526	82.51	46.7986	56.9024	56.415	54.226
7.70061	6.60352	5.7051	4.72419	4.06645	3.84871	3.66298	3.74374	27.4266	56.8415	98.6012	83.8925	45.6787	55.098	54.583	52.3894
7.95013	6.74017	5.82328	4.84778	4.14315	3.90818	3.77397	3.82842	28.417	59.167	101.915	85.0802	44.2614	52.3313	51.6594	49.3082
8.04603	6.74116	5.785	4.82612	4.14852	3.90611	3.82947	3.97809	29.4896	61.2134	105.209	86.8194	44.1431	50.9657	49.9296	47.886
8.05253	6.8214	5.83669	4.86752	4.16876	3.93067	3.87754	4.07543	30.1091	62.5782	107.042	87.5058	43.3814	48.3433	47.317	45.4298
8.02237	6.85641	5.73814	4.80714	4.10747	3.86539	3.92371	4.13573	30.581	62.8901	106.42	86.1233	42.2994	45.9958	44.6105	42.6092
8.02943	6.78286	5.60567	4.71473	4.05524	3.81124	4.03433	4.3167	30.8997	63.0943	105.722	84.9129	41.3662	43.8407	42.54	40.6854
7.84399	6.85148	5.64143	4.75743	4.06728	3.78249	4.37487	4.52918	31.0165	62.3544	103.789	83.1619	39.7386	40.5363	39.154	37.4177
7.70176	6.93723	5.56871	4.71984	4.02733	3.71558	4.54934	4.72205	30.7377	61.4183	101.852	81.1597	37.3081	37.1749	35.6011	33.9649
7.5267	6.91597	5.48246	4.68199	3.9841	3.66938	4.65325	5.0551	30.3591	60.5841	99.7633	79.0323	35.8538	35.0116	33.2571	31.4961
7.32592	6.88239	5.37066	4.56697	3.90397	3.57697	4.77559	5.74151	29.545	59.0423	96.863	76.2638	34.4192	33.1593	31.3504	29.413
7.06296	6.89439	5.16661	4.3847	3.75464	3.41968	4.80559	6.3626	28.4845	56.6137	92.172	72.3393	32.2108	30.4572	28.6758	26.8435
6.84643	6.9422	4.99219	4.21837	3.63063	3.27731	4.82629	7.06651	27.1239	52.5343	85.0618	67.0738	29.8394	27.3199	25.3426	23.1621
6.83416	7.0599	4.99129	4.15944	3.5459	3.18928	4.90653	8.01137	26.0614	49.714	79.3734	62.1815	26.9257	23.1077	21.4652	19.3332
6.95299	7.16662	4.86807	3.98895	3.39333	3.05449	4.95015	8.86154	25.4134	47.3725	75.4789	59.0029	24.4387	19.4377	18.0687	16.4335
6.9785	7.27213	4.73958	3.8812	3.3528	3.01916	5.03471	9.62429	25.6386	45.5053	71.1349	54.6838	21.7422	16.7139	15.3927	14.3604
7.15767	7.80816	4.87764	3.9056	3.3331	2.99721	5.23539	10.2023	25.7361	42.4354	66.9739	51.4359	19.667	14.0618	12.8327	12.4634
7.21734	8.19898	4.84967	3.83987	3.33857	2.97992	5.12874	11.0789	26.1063	40.8642	64.7052	49.5166	18.4909	12.6768	11.784	12.1362
7.25605	8.34717	4.87856	3.7526	3.33462	2.91713	4.94203	12.0017	25.9115	39.293	62.7458	47.6832	17.8866	12.2352	11.4298	12.2204
7.32599	8.4811	4.84107	3.65712	3.37706	2.86265	4.95395	12.8725	25.7666	37.9696	60.57	45.7437	17.2234	11.7969	10.8112	12.1547
7.25382	8.60348	4.7875	3.60066	3.653	2.84039	4.8733	14.0084	25.9827	36.309	57.0149	42.6116	16.2435	11.372	10.3241	11.9917
7.27732	8.67723	4.72202	3.49787	4.14038	2.84422	4.91841	15.0324	25.5563	34.592	54.4128	40.1603	15.3203	10.7752	9.59918	11.6868
7.39117	8.74732	4.72957	3.47051	4.82011	2.86243	5.01427	16.0526	25.2007	33.059	51.6186	37.5417	14.2917	10.2413	8.90484	11.508
7.24803	8.76645	4.67481	3.44979	5.22748	2.89321	5.02558	16.5016	24.4931	30.5714	46.8328	33.6743	13.1597	9.77902	8.26079	11.4288
7.23285	8.90093	4.80587	3.54641	5.76937	2.98264	5.04686	17.5939	23.9159	29.6891	44.266	31.3466	12.2674	9.26037	7.72132	11.1698
7.2033	8.91895	4.81742	3.57793	5.95816	2.99931	4.94717	18.0702	22.7842	28.2782	41.2853	29.1464	11.5736	8.76605	7.38252	10.6414
7.22228	8.78103	4.83091	3.59897	6.07428	3.0076	4.74065	18.2991	21.5061	28.1344	40.3581	28.2806	11.1426	8.37517	7.1889	9.92177
7.17165	8.54435	4.84373	3.63107	6.10927	3.00861	4.65353	18.452	20.4161	29.0495	41.4922	28.8225	10.7669	8.07248	7.0341	9.24269
7.18682	8.39779	4.78286	3.64372	6.11258	2.99194	4.58678	18.1718	20.2682	30.4882	43.115	29.862	10.5467	7.70431	7.01543	8.73575
7.31355	8.47615	4.79274	3.69928	6.12649	3.05562	4.56359	17.8745	19.9572	32.1192	45.8626	31.6842	10.5886	7.4258	7.16805	8.28968
7.54112	8.54721	4.8746	3.71072	5.9971	3.04985	4.48902	16.9541	19.916	34.3105	49.2449	34.1171	10.7839	7.52155	7.601	8.0905
7.6441	8.59591	4.87715	3.688	5.61254	3.06279	4.33775	15.804	20.3406	36.7674	52.6756	36.3892	11.188	7.85437	8.00702	8.01051
7.72038	8.54156	4.8264	3.6786	5.06415	3.09259	4.17527	14.6833	20.835	39.942	57.4946	39.6232	11.8879	8.10328	8.34011	7.95766
7.73514	8.43159	4.83658	3.6635	4.57159	3.1004	4.07163	13.7642	21.8719	43.1833	61.8505	42.5381	12.5087	8.35811	8.64578	7.78245
7.59557	8.3096	4.82286	3.69263	4.1033	3.12358	4.06402	12.1272	23.2933	45.9479	65.412	44.9424	13.1303	8.51473	8.69301	7.40876
7.50204	7.98749	4.87471	3.71308	3.84625	3.18343	4.10848	10.6601	24.0244	47.5057	67.7502	46.2337	13.43	8.72143	8.80661	7.14623
7.378	7.89127	4.90479	3.72618	3.67087	3.19817	4.09503	9.99399	25.3191	50.353	72.0734	49.0903	14.026	9.04752	8.94267	6.89447
7.11951	7.64714	4.88826	3.71342	3.5894	3.22863	4.0972	9.03791	26.3519	53.0789	75.8535	51.3865	14.6942	9.35917	9.13905	6.88031
7.02365	7.6096	4.98629	3.74086	3.54163	3.28966	4.17927	8.45653	27.1299	54.8768	78.3365	52.9193	15.0114	9.56126	9.02633	6.85026
6.56607	7.26662	5.01872	3.7554	3.44848	3.34351	4.23542	8.233	28.3484	56.7701	80.8185	54.2556	15.4421	9.9301	8.98198	6.86735
6.19462	6.97311	5.07134	3.78066	3.45609	3.44253	4.33392	8.00456	29.3932	58.4453	82.3909	54.9851	15.7205	10.1091	8.75637	6.90918
5.89572	6.58319	5.09789	3.8856	3.51592	3.55136	4.48159	7.69244	30.4737	60.2353	84.6099	56.2697	16.0556	10.2843	8.76114	6.8461
5.51732	6.18281	5.11746	3.92907	3.54412	3.62965	4.57038	7.24571	31.0727	61.0157	85.5845	56.7412	16.1383	10.3027	8.49039	6.70681
5.18672	5.82839	5.03377	3.90704	3.5247	3.68076	4.6292	6.9241	31.2898	61.1696	85.5934	56.6158	16.3765	10.4087	8.45485	6.59647
5.08323	5.66021	5.03092	3.92008	3.47735	3.71082	4.66498	6.69525	30.943	60.3074	84.6543	55.909	16.2629	10.5519	8.49208	6.53707
4.99186	5.73406	5.21618	4.00535	3.37482	3.75632	4.71404	6.50253	31.6174	62.1596	87.2035	57.6196	16.5613	10.7834	8.69795	6.55231
4.86583	5.55311	5.17943	4.01119	3.33991	3.82827	4.81395	6.18069	32.1511	63.0572	87.7078	57.8008	16.6238	10.9253	8.81391	6.60748
4.82368	5.3753	5.17317	4.05271	3.34916	3.92527	4.94195	5.97487	32.2099	63.3961	88.1142	57.9288	16.5071	11.0866	8.94641	6.70192
4.55502	5.01809	5.03226	4.0388	3.37874	4.05638	5.13838	5.86624	32.9352	64.9231	89.8426	58.7429	16.5977	11.5533	9.28226	6.81584
4.48527	4.86262	5.03427	4.06997	3.44226	4.14713	5.2422	5.71168	33.183	65.7806	90.0032	58.555	16.583	11.8775	9.49959	7.00433
4.49571	4.83239	5.01694	4.07991	3.51824	4.28449	5.41577	5.63626	33.8519	66.7541	90.2047	58.3962	16.6263	11.8643	9.4919	6.95545
4.46064	4.75922	4.97161	4.12978	3.64916	4.43313	5.59408	5.81438	34.8877	67.7428	89.8985	58.1501	16.7464	11.9665	9.46587	6.91649
4.44854	4.67941	4.94139	4.1811	3.70463	4.49576	5.68131	5.87612	36.7569	70.7916	92.0151	58.8581	16.9938	12.2864	9.69324	7.04724
4.47436	4.69409	5.02235	4.25922	3.78069	4.60121	5.81958	5.98823	38.0512	73.9534	95.6062	60.8625	17.4476	12.8323	10.0632	7.2779
4.61528	4.89796	5.2781	4.43598	3.88873	4.7793	6.02843	6.10937	39.8857	76.2421	97.3758	61.805	18.009	13.3573	10.4159	7.45863
4.78316	5.024	5.42605	4.55852	3.97867	4.85052	6.10638	6.11684	41.9032	79.4952	100.044	62.9752	18.2674	13.8779	10.7991	7.66881
4.83406	4.98389	5.551	4.77323	4.19347	5.05005	6.30278	6.19686	42.9919	80.3809	100.936	63.2971	18.4592	14.1106	10.923	7.72069
4.9397	5.19622	5.9336	5.10616	4.28877	5.13684	6.38153	6.24002	44.0556	81.4786	101.863	63.918	18.9082	14.3494	11.0376	7.76832
5.20392	5.57333	6.43412	5.45008	4.35005	5.21954	6.48492	6.31625	44.9459	81.517	100.572	63.2007	19.0249	14.139	10.8539	7.66369
5.77381	6.37859	7.43468	6.15426	4.5125	5.34209	6.62171	6.42015	45.3162	81.3332	99.9205	62.732	18.8993	13.9507	10.7584	7.61307
6.53379	8.0106	9.74993	7.7723	4.76354	5.49622	6.77612	6.59942	45.1447	80.5511	98.6767	61.9958	18.7191	13.984	10.7815	7.58211
7.72852	10.0341	12.1148	9.40714	5.13341	5.61263	6.896	6.68162	44.0698	79.3666	98.1108	61.9111	18.7798	13.9808	10.7674	7.56663
9.16202	12.3133	14.8203	11.364	5.625	5.91341	7.20626	6.90241	43.4957	78.0276	96.95	61.6386	18.8028	13.9514	10.7223	7.49652
10.1005	13.5971	16.3139	12.504	5.94364	6.14406	7.47682	7.09657	42.0023	74.5758	92.1456	58.9178	18.3092	13.4361	10.276	7.12495
10.759	14.6994	17.5143	13.3889	6.36219	6.45632	7.83363	7.36665	41.1592	73.3572	90.7093	58.2223	17.5869	12.5161	9.62406	6.73255
11.8111	16.414	19.2664	14.5047	6.71573	6.8606	8.31464	7.91131	38.6447	68.856	85.8157	55.7761	17.2478	11.8554	9.07264	6.34613
12.7124	17.5192	20.3897	15.3238	7.12146	7.41837	9.13432	8.76388	36.4658	65.21	81.8011	53.5309	16.7555	11.2722	8.54266	6.02403
13.2541	18.298	21.1672	15.8916	7.52318	7.91454	9.74016	9.30034	34.2594	61.9818	78.0138	51.1132	15.9899	10.6673	8.0612	5.62884
13.6323	18.8891	21.877	16.5649	8.37728	8.78765	10.6767	10.2309	31.4326	58.0277	74.0344	48.5222	15.2011	10.3582	7.78824	5.40466
13.7261	18.958	22.0062	16.8845	8.94776	9.55883	11.754	11.3977	29.4333	54.4623	69.7276	45.9277	14.8223	10.0584	7.47761	5.082
13.7032	18.6864	21.5072	16.7927	9.54708	10.3512	12.7529	12.2872	27.1459	51.2537	66.327	44.0582	14.4148	9.54464	7.02267	4.76314
13.2996	17.8748	20.7258	16.4503	10.0746	11.4675	14.2663	13.6358	24.7914	47.395	62.3193	41.6731	13.713	9.1122	6.61012	4.52404
12.7116	16.862	19.8849	16.44	10.9108	12.4864	15.4346	14.4328	22.0259	42.6165	56.9634	38.4019	12.9914	8.69181	6.26482	4.31816
12.1223	16.3262	19.7176	16.6619	11.8273	13.995	17.3744	16.2325	19.7178	39.3022	53.1158	35.997	12.4787	8.5128	6.12653	4.24579
12.1236	16.8078	21.2383	18.4023	13.0348	15.359	19.0644	17.5681	18.1954	36.0993	49.5906	33.8695	11.9863	8.35027	6.01994	4.22986
12.3173	16.9912	22.5547	20.0836	14.0708	16.4847	20.38	18.6699	16.6959	33.2281	46.0744	31.8606	11.4487	8.03853	5.77425	4.07056
11.7873	16.7763	23.6553	21.6097	15.6615	18.0233	22.0413	20.195	15.2066	30.7697	42.7857	29.5088	10.8597	7.92093	5.72346	4.06167
11.8651	17.6451	25.5997	23.2894	17.1112	19.7198	24.093	21.8512	14.0742	28.3744	39.5038	27.5785	10.291	7.58799	5.53969	3.97873
11.9782	18.0387	26.8425	24.602	18.6177	21.5776	26.1755	23.6464	12.9597	25.8321	36.2503	25.6361	9.66803	7.16483	5.27279	3.88757
12.3724	18.9425	28.1154	25.5597	19.9865	23.3957	28.2731	25.5798	12.0217	23.7538	33.7197	24.1223	9.09412	6.67405	5.05163	3.77024
13.0934	19.1714	28.5938	26.3306	21.6346	25.6688	31.1645	28.1983	11.1774	21.5848	30.8649	22.2058	8.49835	6.28775	4.92202	3.73742
13.9808	19.3023	29.0683	26.9374	22.9879	27.6427	33.8146	31.0021	10.4714	19.8521	28.0889	20.1322	7.90852	5.91928	4.84203	3.70069
14.8901	19.5959	29.663	27.9272	25.1552	30.6737	37.7412	34.9178	9.82582	17.4555	24.4227	17.6606	7.22804	5.39893	4.68057	3.56199
15.339	19.6485	29.859	28.7952	27.2709	33.3904	41.1429	38.0385	9.27546	15.3252	21.1377	15.5312	6.43635	4.81736	4.5833	3.47907
15.9737	19.4254	29.4502	29.5994	30.5969	37.9279	46.9737	43.8152	8.33087	12.4453	17.155	12.984	5.67196	4.29934	4.36292	3.40854
16.7415	18.732	28.6525	30.0734	33.1304	41.5285	51.8112	48.5107	7.74292	10.5827	14.067	10.5089	5.1502	4.05052	4.30223	3.4343
17.547	18.7477	28.8105	31.7537	35.9099	44.6154	55.6671	52.3642	7.32218	8.68236	10.9809	8.52392	4.65652	3.75207	4.1261	3.3823
17.7666	18.3009	28.6501	33.558	39.4336	49.3832	62.0015	59.0539	7.1214	7.88626	9.80874	7.70413	4.3374	3.64885	4.14123	3.48499
18.1794	18.5921	29.6071	35.3721	41.9163	53.3179	67.6764	64.5721	7.12289	7.44582	8.9957	7.27619	4.19642	3.55997	4.1672	3.59201
18.6473	18.1149	29.7247	37.2043	44.7658	57.3992	73.1222	69.9953	6.94594	7.08022	8.30175	6.87105	4.08888	3.53943	4.17718	3.61453
19.0195	19.1489	31.4906	39.4327	47.2669	61.0239	78.0419	74.9644	6.91989	6.96017	7.98208	6.72487	4.00832	3.56451	4.07822	3.61792

## Sheet: C07
li 1	li 2	li 3	li 4	li 5	l 6	li 7	li 8	re 1	re 2	re 3	re 4	re 5	re 6	re 7	re 8
28.0198	42.7868	79.1504	113.739	116.917	111.873	100.54	93.1039	15.5264	12.3874	12.3489	9.4794	6.6933	6.38893	7.85718	6.68903
30.2409	47.7796	87.5857	123.327	121.281	113.027	101.205	93.1727	16.1917	13.1493	12.46	9.44748	6.6456	6.41898	8.9808	6.69528
33.246	53.9485	98.5905	136.818	127.037	114.027	102.543	94.4687	17.1587	13.7086	12.4525	9.57163	6.6043	6.41311	10.9403	6.74842
37.6089	62.7401	112.255	152.723	134.545	115.514	103.171	93.6985	17.9276	14.7039	12.7436	9.81716	6.64137	6.46089	14.9646	7.04316
38.6563	66.0197	118.533	161.546	139.401	115.891	103.231	93.4345	19.44	15.7767	13.5343	10.131	6.70549	6.55183	17.6078	7.26194
40.1144	69.4588	123.029	166.748	141.794	115.326	102.722	92.2025	21.106	16.9007	14.4267	10.5378	6.63337	6.52585	19.1158	7.33098
40.6174	69.4897	122.324	165.114	138.426	111.661	99.9118	90.9379	21.7628	17.7922	15.1455	10.7995	6.73593	6.638	20.4953	7.3239
40.2181	68.7855	120.609	162.299	134.798	107.864	96.5929	87.3033	22.4779	19.1554	15.9058	11.3003	7.24887	7.02871	21.4156	7.54096
39.4269	67.5482	118.017	157.967	128.783	100.958	90.3684	81.9474	22.7842	20.3351	16.7978	11.5932	7.39889	7.2596	22.4066	7.68458
38.8548	66.4055	114.851	152.159	121.788	93.5667	84.7772	77.9413	23.1001	21.1511	17.698	11.8414	7.53738	7.4694	23.3447	7.94412
38.2179	65.1137	111.744	147.255	117.004	88.9602	80.4172	73.3097	23.3823	21.5608	18.0681	11.9128	7.61904	7.64354	24.2889	8.01713
36.743	61.9932	105.309	138.839	109.783	82.1154	74.2351	67.4814	23.5286	21.8646	18.4946	12.0563	7.58358	7.60756	25.4373	7.91457
34.744	57.4981	96.6109	127.17	100.13	74.4673	68.107	62.4012	23.8055	22.0791	18.9261	12.3815	7.65678	7.60041	26.6489	7.81164
32.6989	52.5905	86.6797	115.044	91.8865	68.0606	61.8846	56.352	23.8065	22.1474	19.2466	12.7622	7.83341	7.62558	27.1933	7.89562
28.0196	43.2324	69.3987	92.4669	76.1829	59.0218	55.0386	50.6301	23.721	22.034	19.5183	13.163	8.05286	7.65005	27.5482	7.69142
25.1371	36.2414	54.5815	72.1775	61.9735	51.6565	48.7182	45.3391	23.8263	22.1765	19.7306	13.7287	8.17641	7.73467	27.061	7.40256
22.1795	26.9265	37.5398	47.8041	43.9814	43.0751	41.5224	39.7629	23.0947	22.3889	20.2452	14.8153	8.78024	7.66777	26.9883	7.3908
20.1937	22.8905	30.3346	37.0584	34.4957	35.7919	34.519	31.5959	22.6661	22.5578	20.7812	15.5071	9.3678	7.81901	27.2364	7.47735
19.1798	22.0325	28.2345	33.0076	28.7869	29.2084	27.842	25.8151	22.4064	22.6619	21.8691	16.4821	9.90998	7.81666	28.5513	7.45933
18.9096	21.7266	27.1062	30.917	25.9873	25.5475	24.1707	22.0426	22.3254	22.4183	22.7328	16.9027	10.0181	7.69551	31.5694	7.38884
18.5283	21.1377	25.485	27.9171	23.9169	23.2887	21.6962	19.1072	22.6958	22.1787	23.4535	17.393	10.1938	7.68776	33.8258	7.17489
17.4718	19.1858	22.7641	24.573	21.7294	20.8041	18.9862	16.3813	22.6725	21.8316	24.1665	17.7166	10.0811	7.4239	34.9118	7.13877
17.2292	18.4059	20.7831	22.224	19.375	18.3846	16.7286	14.4244	22.7476	21.7122	24.8387	18.1112	10.0403	7.29361	35.5432	7.16574
17.1018	17.792	19.4657	20.6116	17.3534	16.2037	14.7298	12.8284	22.5899	21.672	25.1286	18.6626	10.1969	7.38221	34.9653	7.24769
16.9112	17.5967	18.5234	19.5363	16.4146	15.2363	13.9066	12.1569	22.6014	22.463	26.0866	20.0589	10.6371	7.58221	34.3655	7.26346
16.6359	17.0334	17.6172	18.5036	15.2229	13.8806	12.6322	11.0934	22.2309	23.3671	26.8678	20.8692	10.9702	8.10067	33.3558	7.39822
16.4176	16.6469	16.9066	17.6444	14.2672	12.7278	11.6064	10.367	21.4806	24.0909	27.8696	21.9057	11.2668	8.37434	32.1229	7.58091
15.885	15.6867	15.9666	16.6961	13.6989	12.3756	11.4237	10.1812	20.9402	23.865	28.0331	21.8508	11.2065	8.45923	30.9997	7.657
15.4764	14.7656	14.5048	15.3638	12.7639	11.8012	11.0889	9.93588	19.8304	23.2173	27.4601	21.0549	10.6565	8.443	30.1202	7.5814
15.1173	13.918	13.1935	14.3083	12.1559	11.4164	10.8536	9.87259	18.8269	22.3568	26.4116	20.3565	10.0881	8.2038	28.1947	7.49806
15.0041	12.9223	11.7798	12.8705	11.2208	10.9122	10.5638	9.74608	18.1415	21.082	24.792	19.275	9.45042	8.0337	24.6572	7.4195
14.6551	12.0342	10.5209	11.8903	10.6522	10.518	10.287	9.60981	17.1113	20.2042	23.0655	18.5761	9.00943	7.87608	21.0861	7.35349
14.5392	11.5948	9.91548	11.476	10.3254	10.2593	10.0699	9.54002	16.0035	19.4321	21.5391	18.0614	8.92158	7.80674	17.3966	7.27727
14.2112	11.4401	9.54221	10.9965	10.0978	10.0615	9.96653	9.48341	14.7331	18.9262	19.9813	17.465	8.83353	7.74373	14.1171	7.03809
13.7671	10.949	9.1669	10.4802	9.8177	9.84754	9.77919	9.36857	13.8479	18.4445	18.9007	16.8618	8.72066	7.72446	11.5515	7.0277
13.0189	10.4054	8.88883	10.0554	9.60672	9.70733	9.62822	9.24756	12.6957	17.263	17.6083	15.6902	8.30068	7.61635	10.3963	7.09762
12.5407	10.2426	8.80999	9.77177	9.40822	9.57883	9.55745	9.21335	11.1474	15.1929	15.4086	13.5153	7.61047	7.33509	9.55375	7.10857
12.2548	9.90087	8.44977	9.27378	9.21317	9.49697	9.46065	9.09798	9.88144	13.2355	13.3754	11.4236	7.07974	7.02053	8.81603	7.09451
12.0751	10.057	8.28211	9.10135	9.11201	9.43691	9.36654	9.02537	8.50349	11.4685	11.4032	9.84919	6.8192	6.88731	7.99368	7.10419
11.7812	9.9411	8.03859	8.87323	8.81172	9.16928	9.13528	8.87795	7.21717	9.58939	9.56724	8.62721	6.83198	6.92712	7.56087	7.30491
11.7425	9.95104	7.89563	8.6961	8.71076	9.0832	9.03115	8.73487	6.63456	8.56485	8.78953	8.25647	6.95148	7.27839	7.59817	7.52519
11.1356	9.64584	7.6624	8.43418	8.50309	8.86671	8.82994	8.56234	6.17318	7.89034	8.22895	8.03749	7.07508	7.64063	7.8609	7.69568
11.0545	9.44571	7.52821	8.1485	8.34728	8.77793	8.7997	8.57014	5.90857	7.70425	8.08732	8.10044	7.30823	7.96794	8.26561	8.04683
10.9455	9.42252	7.53075	7.90926	8.1854	8.65113	8.70529	8.44913	5.70508	7.55712	8.0315	8.15261	7.58703	8.48908	8.80352	8.60052
10.8048	9.36042	7.55402	7.75438	8.07748	8.54166	8.61984	8.35631	5.61645	7.34769	7.98834	8.23613	7.83066	9.0647	9.28867	9.20299
10.7093	9.45137	7.70843	7.71972	7.99756	8.45261	8.53103	8.24221	5.49122	7.16876	8.01569	8.43029	8.32107	10.0771	10.31	10.1839
10.894	9.62591	7.93698	7.78516	7.95093	8.33519	8.41155	8.10517	5.31544	7.0338	8.12028	8.7906	8.98916	11.2254	11.2629	11.0989
10.9905	9.5533	7.99083	7.86023	7.9309	8.23959	8.28121	7.92694	5.16134	6.95252	8.1944	9.04688	9.47575	12.1122	12.1155	11.8493
11.5142	9.70968	7.98271	7.79588	7.81831	8.07385	8.10672	7.80587	4.7844	6.77307	8.0529	9.12994	9.92614	13.1307	13.1244	12.5172
12.1875	9.616	8.00552	7.80711	7.78014	7.96701	7.97301	7.65958	4.51741	6.5667	7.94539	9.16353	10.1296	13.6066	13.6312	12.9188
12.8708	9.40526	7.95181	7.87571	7.78416	7.86668	7.88213	7.54236	4.39631	6.43449	7.86139	9.22314	10.3977	14.2119	14.4798	13.7152
13.9743	9.28949	7.98008	7.99248	7.86708	7.85416	7.81948	7.44079	4.4088	6.41753	7.79944	9.37053	10.7405	14.9939	15.376	14.5562
14.9937	9.51831	8.24333	8.14646	7.85999	7.78039	7.74344	7.36414	4.39956	6.35209	7.79442	9.5992	11.1918	15.9199	16.3624	15.4608
16.0396	9.78931	8.60574	8.34412	7.88241	7.72667	7.66896	7.30359	4.41464	6.35708	7.9496	9.814	11.3994	16.253	16.7898	15.8851
16.4406	9.93193	8.90527	8.56217	7.91005	7.63667	7.5215	7.15253	4.50933	6.28271	7.98304	10.1006	11.7774	16.8055	17.3087	16.3129
16.917	10.2165	9.31043	8.89212	7.99602	7.55993	7.41394	7.06087	4.523	6.17038	7.9478	10.2019	11.9627	17.0731	17.6631	16.5159
17.049	10.2069	9.3305	8.93343	7.98582	7.43964	7.25245	6.89125	4.58275	5.98905	7.84989	10.1798	12.0612	17.1888	17.7315	16.5238
17.2464	10.4067	9.51853	9.13871	8.00184	7.37405	7.19634	6.86775	4.58345	5.84583	7.60715	10.0479	11.9883	17.1255	17.8249	16.6747
17.3258	10.642	9.60378	9.17234	7.99101	7.31224	7.09559	6.79107	4.60725	5.71143	7.40702	9.90637	11.9016	17.0382	17.8194	16.8673
17.327	10.9632	9.76762	9.14282	7.98164	7.29306	7.05678	6.7394	4.67557	5.58035	7.33336	9.86309	11.6605	16.5185	17.3726	16.6091
17.0825	11.5746	10.0567	9.32066	8.03586	7.27247	6.99951	6.6657	4.67053	5.47491	7.35487	9.95448	11.7734	16.527	17.5376	17.0408
16.7344	12.3018	10.3831	9.41497	8.1396	7.3594	7.05487	6.67111	4.68998	5.44241	7.3777	10.0077	11.7627	16.4418	17.5501	17.3983
16.4355	13.2339	10.735	9.39239	8.10082	7.29177	6.97705	6.60028	4.79824	5.36942	7.49168	10.0891	11.7925	16.2721	17.3897	17.3785
16.5952	15.0806	11.3382	9.64416	8.29897	7.32574	6.87494	6.52671	4.85662	5.35452	7.5114	9.96415	11.4435	15.6739	17.0098	17.4221
16.4483	16.5309	12.0866	9.85597	8.31835	7.25671	6.78078	6.41914	4.97933	5.44029	7.61623	10.1265	11.448	15.3472	16.7003	17.3857
16.6958	18.6336	13.2507	10.1477	8.39653	7.26778	6.72063	6.34177	4.96579	5.48745	7.52972	10.0434	11.3485	15.2966	16.8041	17.7158
17.859	21.1536	14.2103	10.2832	8.44791	7.26964	6.69354	6.30061	5.09159	5.62035	7.56927	10.1185	11.3298	15.2468	17.1223	18.4225
18.7783	22.9584	15.5438	10.5208	8.47898	7.26556	6.68836	6.28482	5.29578	5.70611	7.4209	10.2234	11.585	15.4773	17.3612	18.842
20.6603	26.7355	17.3255	10.9099	8.55091	7.21076	6.58207	6.16345	5.7595	6.10415	7.53668	10.4678	11.8615	15.7323	17.722	19.5075
23.1036	30.1325	19.3586	11.4258	8.54633	7.07456	6.49459	6.06064	6.06473	6.67692	7.80582	10.9002	12.4426	16.3091	18.3212	20.4564
25.0498	33.8859	21.6256	12.0495	8.72262	7.0642	6.44826	5.96331	6.37085	7.35368	8.02891	11.2166	12.9543	16.7207	18.8674	21.2809
27.3245	36.9869	23.6011	12.5496	8.79146	7.00442	6.41734	5.89562	7.01764	8.04585	8.24919	11.5241	13.5206	17.1347	19.0812	21.747
29.7863	39.9884	25.2558	12.7202	8.68586	6.85517	6.32862	5.8002	7.78227	9.45597	8.6259	12.0565	14.2579	17.7031	19.2767	22.0657
32.5339	42.4961	26.3941	12.9251	8.59151	6.65546	6.08327	5.60706	8.42079	11.0974	9.12988	12.7976	15.2618	18.8198	20.5742	23.7987
35.0259	44.2705	27.4379	13.0829	8.49665	6.54584	6.02372	5.53024	8.92396	12.5702	9.71137	13.815	16.6515	19.9519	21.6314	25.0846
37.1428	45.8502	28.0756	13.0936	8.44711	6.51014	5.98619	5.45469	9.78544	14.1759	10.7998	15.5603	18.9507	21.7859	23.1856	27.0364
39.1663	47.4138	29.2715	13.2684	8.31423	6.32144	5.79256	5.30051	10.273	16.0887	11.8065	17.3412	21.5176	24.1137	24.9585	28.9558
40.4679	48.2948	29.8346	13.2719	8.17273	6.24253	5.73462	5.22245	10.7741	17.9537	13.0805	19.2985	23.8793	25.8025	25.9116	29.8149
42.185	49.4277	30.294	13.2283	7.94195	6.06247	5.62347	5.13249	11.3433	19.2701	14.2271	20.888	25.8384	27.3858	27.2425	31.3558
43.561	50.0623	30.4668	13.1116	7.75498	5.90233	5.54406	5.05926	11.825	20.2165	15.1629	22.2112	27.6323	29.4869	29.591	33.9075
43.3496	48.7825	29.6279	12.6005	7.46682	5.77442	5.45656	5.02218	11.9182	20.5627	15.9775	23.487	29.4773	31.6558	31.4738	36.0483
42.9091	47.2546	28.2984	11.9179	7.1584	5.62799	5.35297	4.96521	12.1998	20.7851	17.0238	24.9494	31.2517	33.2964	33.0048	37.7918
42.7689	46.0997	27.4886	11.3874	6.72442	5.37146	5.14069	4.8799	12.3463	21.0281	18.1868	26.5191	33.1758	35.6847	35.3787	40.2575
41.7471	44.4108	26.1713	10.8217	6.43602	5.21745	4.94022	4.80115	12.2645	21.0467	19.4497	28.199	35.4866	38.481	38.3904	43.6466
40.1949	42.2663	24.9928	10.4196	6.26015	5.15883	4.92324	4.83551	12.0404	20.3219	19.9809	29.2543	37.4126	40.7298	40.2488	45.1118
38.1075	40.4327	23.7199	9.93688	6.04283	5.06244	4.85749	4.84353	12.2726	19.8356	20.9783	30.4839	39.0374	42.5292	41.8546	46.68
36.4787	39.0081	22.6396	9.52893	5.77867	4.87028	4.73986	4.79352	12.4599	20.1074	24.7266	35.0489	42.3303	44.3179	43.0605	47.8952
34.3765	35.8498	20.9944	9.02129	5.59953	4.83174	4.7255	4.81084	12.7727	20.476	28.7814	40.0169	46.4135	46.799	44.7103	49.3977
31.8837	33.537	19.3801	8.56208	5.64121	4.99162	4.86543	4.88391	13.512	20.8448	33.0246	44.9822	50.0262	48.4358	46.9771	52.3647
29.2047	30.7744	17.7163	8.16521	5.74321	5.15773	5.03656	5.03539	14.147	21.8485	37.6934	50.6236	54.7822	51.7304	49.2104	55.041
26.3694	27.9533	16.361	7.82757	5.86763	5.39772	5.33182	5.2883	14.6565	22.6198	40.9962	55.1968	59.0501	54.293	52.3777	59.5334
23.6863	24.3279	14.4418	7.43847	6.02319	5.60592	5.43181	5.39512	15.6408	23.4616	44.8752	60.5448	64.6175	59.5195	56.6958	64.0246
21.4546	20.8663	12.9301	7.05045	6.01779	5.76766	5.64159	5.64745	16.89	25.1504	48.6474	66.2727	71.6043	65.391	61.585	69.497
19.0285	18.8435	11.8481	6.87269	6.17149	5.99741	5.91065	5.83905	18.0231	27.0655	53.3028	73.7454	80.982	72.5527	66.9385	74.643
17.1258	16.3991	10.52	6.66108	6.27061	6.14674	6.08095	6.00869	18.889	28.4569	56.2023	78.2412	86.7443	78.1457	72.6904	81.2705
15.3152	14.0836	9.50978	6.53238	6.39381	6.30375	6.24681	6.13132	20.0815	30.1087	59.3836	83.2843	93.0965	86.0507	81.5087	90.3388
14.2597	11.6517	8.41186	6.45675	6.47452	6.44184	6.40548	6.23921	21.2202	31.7978	62.6238	87.8712	98.3633	91.86	87.5283	96.5665
12.7567	9.68983	7.45202	6.45794	6.62071	6.61552	6.59904	6.45802	22.3311	33.7544	66.4215	93.945	105.938	99.9521	95.8755	105.104
11.6146	8.53799	7.21772	6.5095	6.72295	6.69933	6.6631	6.48362	23.4983	34.8402	68.0988	96.6618	109.629	106.057	103.332	112.257
10.7695	7.84426	6.91811	6.38526	6.67199	6.67687	6.65862	6.54474	24.3812	35.6857	69.3519	99.3457	113.74	111.104	107.545	115.968
10.492	7.72775	6.79572	6.37245	6.58696	6.54323	6.54474	6.50627	25.5483	37.5989	72.0953	103.977	119.349	117.184	113.512	120.999
10.6683	7.62966	6.55524	6.28509	6.42521	6.43152	6.51564	6.47465	27.1906	40.017	76.1146	110.482	125.835	122.231	117.306	124.041
11.1319	7.72079	6.56316	6.24763	6.23955	6.24245	6.50482	6.39284	29.7404	44.5281	83.3359	120.534	134.198	126.547	119.375	125.417
11.5016	7.8064	6.78364	6.2034	6.09434	6.06938	6.52067	6.38381	31.9245	47.8699	87.7843	127.051	140.176	129.374	121.435	126.67
12.3179	8.68174	7.045	6.16773	5.96498	5.94112	6.42636	6.19316	33.0452	49.1828	90.508	130.656	141.879	130.122	121.338	125.73
13.4082	9.84997	7.63794	6.23239	5.85749	5.82118	6.47848	6.14559	34.5761	50.0935	91.9231	132.516	142.499	130.342	120.763	124.278
14.2881	10.8738	7.96922	6.23792	5.75431	5.69495	6.56557	6.14166	34.8101	50.2336	92.1146	132.444	140.996	127.543	117.769	120.709
15.5847	12.6123	8.4936	6.25859	5.69589	5.57989	6.50796	5.99864	35.1067	50.1517	91.3521	131.372	138.763	124.186	114.381	116.873
17.2076	14.384	9.10542	6.20458	5.49789	5.36092	6.36803	5.81113	35.4471	49.6872	89.7837	129.078	135.831	120.458	109.747	111.092
18.0323	15.9845	9.64813	6.22364	5.35153	5.17264	6.26338	5.67541	35.3121	49.0056	88.062	126.788	133.309	115.796	103.229	104.131
18.7423	17.0875	10.0936	6.30796	5.34682	5.07582	6.24129	5.57676	35.3579	48.4093	86.3558	123.959	129.341	110.702	98.4572	98.9584
19.4738	17.569	10.2626	6.27772	5.25041	4.99745	6.3187	5.58729	35.1172	47.1228	83.8023	120.428	125.386	106.009	93.2752	93.9552
20.4362	18.3228	10.7069	6.37677	5.1747	4.91158	6.29305	5.63316	34.2141	44.5609	78.9178	113.228	116.813	98.206	86.4904	86.8559
21.2452	18.788	10.8715	6.38403	5.20846	4.90429	6.2496	5.8721	32.6055	41.0999	71.5977	102.333	105.962	89.865	79.5793	79.9184
21.2812	18.8583	10.8311	6.31786	5.1814	4.92495	6.15679	6.15347	30.2319	36.1483	64.0909	90.7489	93.3461	81.6295	73.2639	73.9849
22.1317	19.1485	10.8328	6.30192	5.16668	4.91879	6.06219	6.36797	28.4292	33.076	57.963	81.3936	82.7092	71.914	64.9263	66.059
22.9296	19.0771	10.6921	6.30803	5.18849	4.92032	5.95253	6.66585	26.5414	30.8772	53.0355	73.3728	74.4745	65.1713	59.6099	60.698
23.4938	19.2545	10.6406	6.2574	5.19429	4.91617	5.77279	6.84763	24.9727	29.5814	50.3974	68.8036	68.7014	58.9909	54.3144	55.2069
23.8675	19.3069	10.5861	6.20712	5.19975	4.90035	5.71311	7.0035	24.2636	28.1608	47.6285	64.6106	64.0155	53.8791	48.5486	48.2939
23.3209	18.379	10.2512	6.08992	5.17153	4.93046	5.79523	7.16091	23.3979	27.057	45.7078	61.0119	59.499	49.2127	43.4439	42.886
23.3751	17.4701	9.90043	6.03586	5.2423	4.99172	5.88457	7.29125	22.6066	26.0747	43.6388	57.5088	54.0084	42.7543	37.8347	37.4575
23.5961	16.5445	9.51248	5.99277	5.29454	5.03697	5.95191	7.34933	21.5466	24.6894	41.2844	53.7536	48.9139	37.8073	33.1943	32.2795
23.8016	15.988	9.12617	5.83646	5.3021	5.09931	6.12635	7.36278	20.3269	23.4148	38.8263	50.0717	44.7097	34.1646	30.0406	28.9364
23.589	15.1053	8.65183	5.68439	5.31248	5.16964	6.23099	7.45329	19.3048	22.3384	36.4695	46.5604	41.2593	31.3316	26.7431	25.4866
23.1903	14.3133	8.24909	5.62448	5.34942	5.21638	6.28131	7.44058	18.5839	21.0944	34.5847	43.6531	38.3804	28.8956	24.6959	23.6597
23.1149	13.8603	7.89976	5.47964	5.34254	5.22577	6.30472	7.21957	17.8309	19.7578	31.7193	39.7258	34.975	26.7907	23.0609	22.0326
22.9351	13.7053	7.80408	5.51711	5.41626	5.27952	6.35019	7.01178	16.8591	17.992	28.1012	34.8192	30.4909	24.3966	21.2073	20.1083
21.9842	13.1391	7.56941	5.46592	5.45062	5.3063	6.43222	6.76464	16.0335	16.3631	24.3448	29.5431	26.1471	22.4827	19.931	18.9487
21.0593	12.222	7.24568	5.37551	5.44689	5.34932	6.50209	6.48075	14.9638	14.8045	20.6944	24.6994	22.0003	20.0771	18.7596	18.1827
20.7958	12.0002	7.12058	5.4698	5.53848	5.53909	6.56753	6.38666	14.1546	13.7651	18.4765	21.564	19.4694	18.4448	17.6916	17.3923
20.2051	11.0756	6.67012	5.47715	5.6108	5.66375	6.55614	6.3378	13.3329	13.0654	17.2804	19.9341	18.0444	17.5957	17.0733	16.883
19.1953	10.4744	6.45537	5.52677	5.73698	5.82942	6.62892	6.24847	12.5304	12.6713	16.4674	18.5518	16.6935	16.2667	16.0109	15.879
18.343	9.79879	6.10956	5.5175	5.75652	5.90997	6.57406	6.20117	12.159	12.4106	15.7949	17.3081	15.5976	15.5289	15.4276	15.3305
17.2515	9.10271	5.917	5.58824	5.81372	6.00542	6.46464	6.22186	11.6741	12.1342	15.4203	16.6738	14.6258	14.3593	14.196	14.2195
16.3092	8.77477	5.8499	5.6568	5.89227	6.07731	6.35744	6.18286	11.0066	12.145	15.4305	16.2905	13.8306	13.2027	12.9197	13.064
16.0509	8.97068	5.97102	5.77989	6.01216	6.17654	6.28671	6.04671	10.3136	11.9567	15.2311	15.9527	13.3738	12.8583	12.6902	12.7564
15.3233	8.89076	5.99155	5.88171	6.17127	6.34992	6.30475	6.03627	9.65071	11.8394	14.9866	15.3042	12.639	12.3208	12.1723	12.0905
15.0721	9.00729	6.09109	5.94156	6.30209	6.51494	6.35686	6.05996	9.1574	11.7781	14.9845	15.0457	12.2635	11.9067	11.7379	11.5558
14.5917	8.84753	6.09008	6.02985	6.47845	6.68841	6.40557	6.12	8.76228	11.6728	14.7966	14.6087	11.7852	11.6655	11.4714	11.2597
13.9176	8.67425	6.04608	6.17018	6.6667	6.85154	6.4402	6.16495	8.5354	11.7494	15.1734	14.678	11.6141	11.5451	11.3295	11.061
13.2553	8.36093	5.92371	6.21361	6.80111	6.97792	6.52486	6.19199	8.35967	12.0667	15.544	14.6826	11.4877	11.5843	11.4213	10.9662
12.6752	8.17935	5.88644	6.26731	6.96264	7.13058	6.6713	6.21105	8.25031	12.4303	15.9386	14.9938	11.5541	11.3988	11.1733	10.7163
12.1155	8.03635	5.94967	6.4576	7.13237	7.22821	6.74646	6.26621	8.03126	12.9633	16.5912	15.3393	11.646	11.4404	11.1329	10.5619
11.6023	8.02134	6.03429	6.65631	7.56755	7.65495	7.1274	6.59266	7.94575	13.4637	17.2637	16.0031	12.0997	11.5491	11.0953	10.4267
11.3373	8.25898	6.19505	6.81905	7.97862	8.05292	7.44152	6.76458	7.71881	13.7336	17.9225	16.5332	12.108	11.5854	11.1194	10.3803
11.0632	8.26357	6.30949	7.20628	8.75851	8.93742	8.15739	7.2293	7.58917	14.5183	18.9957	16.8135	12.0957	11.708	11.2645	10.432
10.2687	7.98878	6.37083	7.55897	9.40407	9.63123	8.68078	7.626	7.63473	15.1367	19.8454	16.9622	12.1049	11.7933	11.3927	10.355
10.1168	7.88663	6.41358	7.84033	10.047	10.2727	9.20383	8.07574	8.00365	16.7691	22.0975	18.1152	12.3549	12.0659	11.7625	10.6214
9.70051	7.74529	6.53185	8.26526	10.7627	10.9801	9.71195	8.46505	8.49045	18.4954	23.7744	19.1499	12.8942	12.4515	12.0859	10.8908
9.39301	7.66268	6.63714	8.72401	11.5657	11.791	10.4458	9.14833	9.11468	19.869	25.9293	20.5838	13.5576	12.9105	12.5896	11.3348
9.56567	7.7919	6.79668	9.08932	12.3426	12.651	11.1922	9.73312	9.66825	21.9028	29.4431	22.6275	14.6945	13.9257	13.5684	12.0897
9.82856	7.93461	7.08664	9.66532	13.1656	13.4502	11.8365	10.318	10.3876	23.5063	31.7999	23.9014	15.5907	14.733	14.2472	12.8081
9.72354	7.93804	7.35499	10.1	13.817	14.1737	12.4948	10.8725	11.1638	25.484	34.234	25.154	16.3041	15.9106	15.7197	14.0348
9.84078	7.8364	7.37476	10.398	14.4927	14.8673	12.99	11.2135	12.3674	28.2758	38.2729	27.93	17.7237	17.1746	16.9776	15.1036
10.0429	7.70502	7.42997	10.5122	14.7068	15.169	13.2734	11.4464	13.8246	31.6661	43.5833	31.6118	19.7791	18.5296	18.3452	16.3779
10.5776	7.54437	7.41994	10.5513	14.6607	15.1649	13.3337	11.4978	15.4311	36.5461	48.6874	34.8289	21.6208	19.8697	19.303	17.141
11.6205	7.49632	7.4576	10.7345	14.9529	15.4487	13.6147	11.7443	17.3229	39.6562	52.2495	37.1405	23.0732	21.3818	20.9238	18.5864
12.3507	7.63976	7.63208	10.7465	14.8458	15.3614	13.5938	11.7237	18.8752	44.2965	58.3449	41.3623	25.4632	23.3977	22.6627	20.0631
12.9235	7.8371	7.83065	10.8921	14.9618	15.5105	13.8279	11.9912	20.5377	48.2737	63.1648	44.4356	27.0034	24.8704	23.8931	20.916
13.5124	7.80006	7.98862	11.0252	15.0387	15.5664	13.9581	12.155	22.2612	52.7418	68.65	47.1422	28.3539	26.3236	25.1516	21.9668
14.0589	7.8278	8.1308	10.941	14.8533	15.4696	13.9483	12.1088	24.207	57.1513	74.7833	51.0446	30.4351	27.8214	26.5333	23.0823
14.9442	7.86882	8.34865	11.257	15.1308	15.6639	14.0532	12.2272	26.2274	62.6047	82.3646	55.3758	32.1897	28.8361	27.3814	23.8765
15.2805	8.06325	8.49765	11.1242	14.7477	15.2835	13.7895	11.993	28.4533	68.887	89.8527	59.4074	33.6481	29.4153	28.1477	24.654
15.6693	8.28753	8.63582	11.129	14.6974	15.146	13.6034	11.7964	30.1568	73.3617	96.9853	63.2717	35.1804	30.2474	28.794	25.1565
15.9124	8.67701	8.93968	11.1513	14.5044	14.8792	13.3295	11.576	32.0116	80.5453	107.421	68.967	37.0436	30.4551	28.6226	25.0696
16.9962	9.33582	9.25865	11.1728	14.3487	14.7231	13.2802	11.5801	34.2406	84.8585	111.54	71.6078	38.1423	30.6433	28.4961	25.0045
18.5922	11.2187	10.487	11.7531	14.6681	14.9248	13.425	11.7496	35.9696	87.4382	114.273	73.3381	38.8555	30.7336	28.5771	25.1716
19.5015	12.489	11.6018	12.2961	14.8351	15.0507	13.5636	11.9517	37.1835	90.5634	119.192	74.9845	39.0362	30.424	28.1911	24.9196
21.0734	14.4386	12.657	12.9266	15.3214	15.439	13.7618	12.129	37.9799	93.981	123.397	76.3594	38.796	29.3609	27.2023	24.2294
24.2457	17.6953	14.7413	14.2824	16.1985	16.0096	14.1096	12.4091	39.1338	96.0596	125.609	76.8809	38.6381	28.8344	26.6479	23.7371
25.6977	19.4378	16.1973	15.161	16.6458	16.2364	14.2251	12.5991	40.2968	98.7486	127.319	77.078	38.2154	27.8002	25.7047	23.0346
28.3665	22.1148	18.3429	16.4047	17.0194	16.482	14.5025	12.8901	41.541	101.792	130.426	78.31	38.0646	26.9374	24.7546	22.2926
30.5901	24.7024	20.1472	17.4135	17.3144	16.7855	14.8435	13.2541	42.5904	105.096	133.529	78.4969	37.1684	25.7712	23.7942	21.4143
31.5629	26.0403	21.2918	18.3592	17.897	17.3244	15.3505	13.712	43.0721	106.505	135.589	78.8366	36.8671	24.9749	22.5533	20.1508
33.7596	28.8234	23.1727	19.5229	18.6415	17.9001	15.8046	14.1488	43.5391	107.342	135.646	78.6903	36.2942	23.7233	21.0092	18.7439
34.988	30.3724	24.836	20.8306	19.2094	18.2178	16.0518	14.3393	44.0681	106.442	131.782	75.8833	34.788	22.0469	19.4664	17.5405
35.986	31.77	25.9584	21.805	19.7677	18.6417	16.3419	14.6832	44.4342	106.349	130.946	74.7263	33.7647	21.1176	18.6994	16.6746
36.403	32.8393	27.0522	22.7887	20.5144	19.323	16.9798	15.33	43.994	105.071	129.497	72.8266	32.1576	19.718	17.4989	15.6526
36.0636	33.4777	28.726	24.7189	21.6345	20.1587	17.8095	16.2932	43.1514	103.123	126.75	70.8524	30.6132	18.3117	16.4518	14.7769
36.1623	34.4371	30.0695	26.5203	23.4582	22.0154	19.2411	17.5482	42.6314	100.667	122.553	68.3551	29.2448	16.9247	14.9846	13.5841
34.3746	33.9454	31.2851	28.3541	25.0408	23.31	20.0967	18.6871	41.7722	96.9187	116.403	64.92	27.644	15.9235	13.8423	12.5576
32.6707	33.496	32.3714	30.2505	27.0554	25.2998	21.9079	20.5937	39.6654	91.693	110.453	61.5791	26.0497	14.8766	12.726	11.5599
31.9943	33.4998	33.6531	32.2448	29.2271	27.4466	23.4861	22.3737	37.9628	86.6566	104.837	58.2223	24.3935	13.9553	11.6676	10.4821
29.9947	32.6536	34.13	33.8622	31.7855	30.4365	25.7485	24.1479	35.788	80.5485	96.2407	53.7134	22.5497	12.5825	10.096	9.20161
28.3679	32.071	34.777	35.4889	34.4885	33.4982	27.7391	25.7824	33.5998	72.6048	84.0195	47.994	20.7196	11.5879	9.35088	8.62222
26.6901	30.8825	35.1308	36.7889	36.8105	36.2332	30.3231	28.2933	31.0539	64.5825	73.8298	42.1969	18.6067	10.6757	8.73094	8.10349
25.2473	29.8114	35.5477	39.0365	40.7654	40.9002	34.4224	31.6756	28.7584	58.6222	66.6616	38.0173	16.5701	9.66977	7.93956	7.45566
23.2755	28.6655	35.7006	40.7269	44.5239	45.3376	37.6134	34.4325	26.6318	52.2724	57.527	33.0791	14.709	8.93607	7.43929	7.05451
21.5701	27.1565	35.7842	42.5061	48.0391	49.4037	41.3823	37.6845	24.1756	43.0066	44.6669	25.9987	12.1775	8.13475	6.92212	6.66192
20.6627	26.1952	36.4055	44.8845	52.5135	54.888	46.4655	42.2781	21.5273	35.8787	37.3205	21.6289	10.4055	7.22238	6.32885	6.24629
19.4148	25.2332	36.9016	47.2752	56.6554	59.5867	50.5187	45.8141	20.3142	30.673	31.1894	18.5365	9.17223	6.60624	6.06886	5.98276
18.7268	24.4226	37.145	48.951	60.2413	64.2292	55.0252	50.304	18.9944	26.0258	25.9081	15.9348	8.36204	6.30257	6.02733	5.99552
18.3798	23.7316	37.8504	51.3193	64.7889	70.0488	60.5167	54.5887	18.4121	22.872	22.4571	14.2984	7.96544	6.38722	5.98836	6.03181
18.4198	24.0884	39.3516	54.6153	68.9109	74.4267	64.7094	58.4561	17.7613	19.7348	19.6129	13.1262	7.70112	6.28456	6.01817	6.09175
18.4536	24.045	40.0897	58.1803	74.4964	80.5231	70.7871	64.3131	17.1097	17.6031	17.8838	12.3523	7.59487	6.33871	6.06338	6.02667
18.996	25.0148	42.2899	63.037	80.9924	86.6953	76.8024	70.0537	16.5151	16.0846	16.2978	11.731	7.6254	6.5121	6.24364	6.08598
19.9663	26.1378	44.4974	67.5079	86.6941	92.6332	82.6267	74.955	16.0116	14.9724	15.3259	11.6328	7.8551	6.75185	6.47004	6.22646
20.8354	27.8543	47.9348	73.175	92.603	98.5525	88.1493	79.905	15.7382	14.1291	14.5047	11.622	8.08832	7.0218	6.69399	6.52922
21.9072	30.3588	52.2479	79.2463	97.1711	102.892	92.5926	83.6706	15.0443	13.2302	14.077	11.7285	8.28959	7.36163	7.20923	6.99915
23.7519	33.4666	56.7027	84.5163	100.298	105.758	96.0139	86.9049	14.866	12.8254	14.3457	11.9958	8.57872	7.91035	8.00761	7.33439
25.9794	37.5445	62.8704	91.6795	105.412	110.051	100.477	90.6957	14.5558	12.7914	14.5936	12.4787	9.08581	8.42766	9.06532	7.54869

## Sheet: C08
li 1	li 2	li 3	li 4	li 5	l 6	li 7	li 8	re 1	re 2	re 3	re 4	re 5	re 6	re 7	re 8
22.3028	37.1263	55.6932	60.6877	53.5732	62.0114	76.5139	55.4607	14.9478	15.7473	12.3604	10.7345	6.5982	6.2011	4.87266	4.8124
25.3092	44.6597	67.8255	71.7637	58.4845	67.2543	83.7528	60.8556	14.5877	14.8816	11.0861	9.37585	5.92272	5.88689	4.67682	4.68869
28.423	53.0648	82.3049	85.0421	65.2625	73.5215	91.6492	66.6763	14.3937	14.3005	10.3355	8.56436	5.4613	5.50526	4.36969	4.46288
31.6536	60.7291	94.4099	95.8906	70.772	78.6546	98.6053	72.139	14.2347	13.9629	9.75849	7.77015	4.89336	5.14273	4.17726	4.34917
34.6458	67.7069	105.16	104.836	75.3853	83.561	105.443	79.1475	14.153	13.6679	9.30773	7.30584	4.64717	5.01692	4.113	4.33791
36.9525	73.4979	114.658	113.277	79.6661	88.0393	111.744	85.0177	14.3379	13.8016	9.09022	7.06847	4.56102	5.03632	4.13756	4.35556
39.3071	78.7221	122.594	119.756	82.1211	89.9416	114.731	89.2632	14.5075	13.7609	9.01876	6.88535	4.47563	5.06182	4.22448	4.42949
41.0427	82.7383	129.288	125.196	83.7823	91.7026	118.068	95.5766	15.165	14.2996	9.24335	6.90847	4.46859	5.12934	4.31738	4.48822
42.7767	85.9736	134.27	129.629	86.1103	93.8868	121.367	99.9166	15.4728	14.5559	9.31507	6.89333	4.50815	5.25353	4.45451	4.55024
44.1028	88.9373	139.263	134.216	87.6251	94.5737	122.408	102.748	16.2664	15.2969	9.76709	7.17232	4.75444	5.50493	4.62453	4.65239
45.8081	92.0612	144.539	139.39	90.2337	96.0823	123.794	105.611	16.992	15.871	10.2095	7.46242	4.96162	5.64901	4.79547	4.72315
46.4644	92.8657	146.052	140.829	91.8987	96.5727	123.874	107.952	17.5667	16.3192	10.5351	7.63858	5.12527	5.75691	4.93375	4.8582
47.049	92.2312	144.904	141.395	92.5688	95.3959	121.67	107.771	18.4028	17.0071	11.0146	7.86872	5.26932	5.84584	5.03207	4.95299
49.4837	93.2657	144.74	141.595	93.1483	94.7962	119.927	108.095	19.5304	17.803	11.5322	8.19143	5.42476	5.97286	5.14054	5.02762
50.3791	92.9406	144.331	142.357	92.9737	92.1031	115.582	104.703	20.667	18.4677	12.0671	8.53645	5.56779	6.04247	5.20406	4.98449
52.4972	94.6595	145.424	143.926	92.88	88.2581	109.349	100.602	21.7903	19.4319	12.8004	8.8833	5.66102	6.09143	5.32306	4.92162
54.0274	96.4689	147.543	146.16	93.23	86.0622	104.554	96.4118	22.8637	20.8472	13.6427	9.26528	5.72324	6.06886	5.30295	4.81822
56.714	98.7931	148.706	146.407	91.8374	81.9498	97.6749	88.581	23.6814	22.2463	14.6224	9.59671	5.80759	6.04511	5.3103	4.77473
58.5595	101.102	150.218	146.878	89.9607	77.077	89.7531	82.2768	25.1565	24.0883	15.6062	9.9976	5.95991	6.10509	5.39984	4.77429
60.3265	103.291	151.979	147.877	88.7426	72.5602	82.4283	75.2505	26.3969	26.2058	16.9632	10.5182	6.03488	6.08817	5.391	4.79118
62.5176	107.301	156.863	150.597	86.458	66.7697	74.0039	67.3547	28.0258	28.4659	18.2405	10.9846	6.13359	6.11639	5.36992	4.80893
64.7877	110.327	158.815	150.139	83.0538	60.9812	65.6488	59.6133	30.7421	32.3416	20.7951	11.9828	6.26728	6.10781	5.39686	4.79776
69.2821	115.648	162.873	151.357	80.7738	56.116	58.1211	54.0982	33.2318	36.0519	22.9958	12.8986	6.5591	6.30172	5.51924	4.77197
72.1384	118.518	164.521	150.95	77.9061	51.0801	51.1121	49.4455	36.7168	40.7831	26.0156	14.1531	6.96397	6.50879	5.72396	4.80151
74.6048	120.275	163.997	148.346	75.2947	49.1027	48.0866	47.1451	41.0205	46.136	29.1524	15.5291	7.41616	6.6529	5.78562	4.84094
75.1498	119.726	161.067	143.163	71.7775	47.8316	47.0764	46.3742	44.45	50.6004	32.0415	16.7327	7.84335	6.85083	5.83432	4.96318
76.1737	118.848	158.732	140.324	69.9517	47.0141	46.6716	47.2003	50.4064	57.6356	36.1044	18.4861	8.48977	7.20936	5.94674	5.04181
78.6189	120.324	158.121	138.433	69.1905	47.4139	46.975	47.0786	54.9267	62.8265	39.2709	19.7547	8.90729	7.36324	5.94148	5.09269
80.1647	120.262	155.558	134.754	67.8319	48.1714	48.3583	47.1776	60.2929	69.1932	42.9713	21.4841	9.49296	7.61976	5.9905	5.11702
81.422	119.027	151.594	129.856	65.8886	48.3495	49.2362	47.1074	63.7023	72.8719	45.3793	22.5947	9.94186	7.91813	6.11121	5.15381
82.1281	117.09	145.966	123.067	62.4313	47.959	49.7233	46.7047	66.3777	75.8966	47.2685	23.5786	10.3083	8.15238	6.1315	5.14759
81.2141	112.696	137.198	114.723	59.1685	47.3258	49.699	45.7867	68.7114	78.5141	48.7064	24.2333	10.5468	8.42949	6.27587	5.21428
79.422	107.855	129.568	107.64	56.2295	46.4764	49.1718	43.776	71.5858	81.5239	50.4393	25.2783	11.1347	9.00302	6.42634	5.35148
76.2504	103.169	123.404	101.733	53.3329	45.3029	48.081	40.7218	74.8238	84.431	51.7078	25.6784	11.2072	9.08815	6.3653	5.3838
72.5646	97.1814	116.407	95.93	50.4094	43.5066	46.637	38.3723	76.5826	85.5019	51.8886	25.5983	11.0891	9.084	6.31028	5.36195
72.6173	95.5962	113.123	92.7384	48.587	41.7613	44.4615	35.1589	77.6379	85.7698	51.4406	25.3975	11.0453	9.19493	6.40338	5.37112
71.8321	93.9449	109.659	88.9686	46.2862	39.5095	41.8184	30.7345	76.1428	82.885	49.3692	24.4132	10.4638	8.98539	6.40197	5.40585
68.5221	88.7283	103.487	83.7829	43.7931	37.7513	39.927	29.2676	74.173	79.5099	46.9249	23.3273	10.1714	9.04496	6.46942	5.44317
66.5308	85.5394	100.322	81.293	41.8476	36.0608	37.896	27.1262	71.3513	75.4349	44.2044	22.0073	9.67579	8.8609	6.34388	5.44427
65.182	83.3881	97.4728	78.9792	40.4974	34.5682	35.8839	25.3744	69.0103	72.1225	41.9317	21.0255	9.30525	8.71146	6.25472	5.48013
63.0439	80.4894	94.7589	77.563	40.0782	33.6967	34.6168	24.1771	66.0962	68.1292	39.3652	19.7816	8.85729	8.52323	6.187	5.50179
63.6291	80.6174	95.0604	77.0635	39.0514	32.3762	32.8816	23.187	64.0589	64.9463	37.0933	18.7768	8.54644	8.30536	6.09898	5.56356
62.3315	78.535	92.9623	75.3805	37.9905	31.237	31.1808	21.8844	60.1172	59.7614	33.6936	16.9308	7.73329	7.94269	5.9869	5.53731
63.5897	78.9041	91.8862	74.1539	37.3717	30.5476	30.1932	21.311	56.991	55.5228	31.3886	16.0527	7.31235	7.61884	5.85026	5.45891
65.2454	79.8786	90.5904	72.327	36.227	29.6739	29.1746	20.8522	51.9404	49.3698	27.8873	14.7135	6.81473	7.32315	5.77278	5.51088
66.278	80.1339	89.7716	71.2157	35.7985	29.2643	28.683	20.4496	48.3026	44.8143	25.7954	14.0027	6.42968	6.94241	5.61701	5.45462
66.7336	81.683	91.4113	71.912	35.5488	28.7802	27.9679	20.1281	45.0254	41.4811	24.2168	13.4865	6.24332	6.60254	5.43499	5.42428
70.3135	85.2493	93.7565	73.3885	35.6203	28.1501	27.0446	19.4432	42.0701	39.1027	23.2232	13.0607	5.92419	6.31041	5.36862	5.47301
75.5595	89.8677	97.3578	75.8673	35.9302	27.4975	26.1788	19.0125	39.2698	36.3611	21.7944	12.5141	5.6482	6.0911	5.38587	5.53412
81.4003	95.2753	100.611	77.4519	35.5106	26.2869	25.0229	18.2283	36.0662	33.6794	20.3871	11.9442	5.40266	5.98598	5.47898	5.62477
88.351	101.85	103.459	78.0072	34.9353	25.1576	23.7656	17.5101	33.6859	30.6318	18.7481	11.3503	5.15429	5.8971	5.61891	5.75865
95.4789	108.455	106.973	79.4819	35.4427	24.8277	23.0965	16.8564	30.7696	28.4136	18.0929	11.2259	4.96992	5.7744	5.62038	5.76523
102.549	115.286	111.529	81.6833	36.0705	24.4942	22.6055	16.5043	29.1143	27.0608	17.6545	11.1274	4.88034	5.62987	5.62036	5.86838
106.827	120.358	114.285	82.8	36.2124	24.2975	22.093	16.0996	27.1307	25.3573	16.8745	10.8664	4.76461	5.62751	5.74848	6.00378
110.021	125.234	118.642	85.7676	37.1293	23.98	21.312	15.4998	23.6554	22.7568	15.7915	10.5218	4.76161	5.68061	5.85929	6.11405
114.338	130.364	122.277	87.754	37.6667	23.6983	20.8442	15.2738	21.0238	20.956	15.0506	10.1942	4.6863	5.76918	5.95496	6.21948
120.998	138.581	128.915	91.6667	39.1175	23.9284	20.6776	14.9818	19.5831	20.0492	14.8048	10.0248	4.6458	5.8484	6.09358	6.35673
127.041	146.342	135.703	95.4341	40.2974	24.3555	20.9628	15.2457	17.4634	18.3341	14.1598	9.79024	4.55134	5.9448	6.26	6.54319
130.992	151.544	139.786	97.9494	41.4052	24.7001	21.3642	15.6591	16.6178	17.9256	13.9184	9.72993	4.56441	6.01784	6.42995	6.78251
136.46	157.405	143.382	99.9083	42.4349	25.3093	21.9533	16.1404	15.4878	17.0843	13.7801	9.66071	4.57445	6.0492	6.56004	6.96716
139.402	161.587	148.07	102.953	43.3986	26.0414	22.648	16.6561	15.8353	17.6549	14.1129	9.82871	4.62256	6.06535	6.60844	7.05923
142.406	164.044	150.029	103.766	43.7536	26.7479	23.3929	17.0576	16.2506	17.5328	13.8901	9.68333	4.65244	6.20209	6.80694	7.31856
150.451	170.796	153.791	105.561	44.4713	27.5701	24.0432	17.6937	17.0293	18.2116	14.3596	9.96202	4.80674	6.5176	7.0843	7.5841
156.636	176.291	158.092	107.967	45.555	27.9353	24.3236	18.1498	17.0034	18.6297	14.6929	10.1626	4.94573	6.64536	7.26334	7.80248
162.702	180.75	161.093	109.263	46.321	28.9752	25.3544	18.918	17.653	19.5417	15.5085	10.7037	5.18945	6.88445	7.53739	8.07987
166.83	183.25	161.913	109.886	47.3715	30.1278	26.3542	19.6951	19.6877	22.8655	18.1976	12.4074	5.88641	7.26347	7.93846	8.45914
172.792	185.585	160.997	108.715	47.2666	30.6844	27.2478	20.3755	20.9224	24.1816	19.4191	13.2718	6.29778	7.63918	8.34009	8.78596
178.91	189.476	161.031	108.023	47.4123	31.0389	27.6577	20.6747	22.7937	26.2598	21.1734	14.1865	6.65869	8.02024	8.74032	9.16963
184.349	191.836	159.583	105.715	46.7357	31.2754	27.9885	20.8381	24.0958	28.2209	23.2646	15.5872	7.16477	8.65578	9.34847	9.6186
188.13	192.386	158.028	104.136	46.3745	31.3993	28.3543	20.9941	25.4639	29.9297	24.942	16.7949	7.74091	9.18743	9.78906	9.98955
191.382	195.152	157.623	102.526	46.1353	31.513	28.6587	21.1491	27.3942	32.2448	26.8098	18.0014	8.27066	9.70938	10.2637	10.3765
199.609	202.741	161.119	103.385	46.8837	31.9487	29.0987	21.4326	28.5971	34.4033	28.8406	19.3278	8.95662	10.7965	11.2223	11.1505
201.559	204.146	160.103	101.45	45.8462	31.0924	28.7345	21.1366	32.0161	38.259	31.3553	20.7971	9.56405	11.2139	11.6958	11.5839
205.493	206.077	158.938	99.5623	44.8392	30.4476	28.3804	20.8318	35.0077	41.1292	33.4691	21.9856	10.0842	11.864	12.3615	12.1733
206.287	206.145	156.642	97.0958	43.7603	29.6129	27.6055	20.4264	39.3786	45.8391	36.5273	23.8449	10.8806	12.6196	13.0545	12.7784
210.137	207.57	155.965	95.4734	42.5805	28.2818	26.4497	19.7588	41.0388	47.4733	37.7576	24.6528	11.4525	13.8708	14.1602	13.6852
209.734	207.084	154.835	93.6668	41.1811	27.0026	25.2428	19.1693	44.2006	50.2983	39.3799	25.3696	11.8704	14.6143	14.8583	14.4713
208.63	204.127	150.698	90.1026	39.2249	25.5172	24.1522	19.0353	47.2976	54.0007	42.1065	27.1702	12.574	15.7559	16.0967	15.6685
207.928	203.699	149.279	88.3496	38.1056	24.3997	23.082	18.6967	50.0827	56.883	44.4169	28.9553	13.4156	16.9394	17.2892	16.9098
209.76	206.021	150.305	88.1061	37.1213	22.9407	21.4882	18.399	54.2364	60.9878	46.7137	30.0934	14.0577	18.6249	19.0909	18.5908
207.429	203.299	146.996	85.2095	35.5871	21.6499	20.118	18.2196	55.907	62.3216	47.8907	31.3232	14.6245	19.7122	20.4725	20.0762
202.952	196.946	141.185	81.1369	33.1962	19.6838	18.474	18.1046	57.238	63.3076	49.4169	33.1093	15.3738	21.1494	22.2611	21.866
198.086	191.058	136.108	77.8855	31.8557	18.6647	17.3325	17.976	56.9111	63.2714	51.2902	35.3261	16.6132	23.3152	24.6282	24.3537
191.069	183.958	131.091	75.1457	30.7884	17.7984	16.3548	17.7054	56.116	62.9175	52.2207	36.8215	17.4228	25.1371	26.859	26.702
183.377	177.167	125.334	71.1661	28.7443	16.2693	15.1613	17.2053	53.4977	60.3663	51.4592	37.2861	18.2165	26.8618	28.9631	29.129
174.852	169.766	119.65	67.2586	27.0034	15.2508	14.3281	16.6238	51.2077	57.8882	49.9148	36.9348	18.6796	28.4161	31.0553	31.593
165.027	158.905	110.657	61.5912	24.6556	13.9081	13.2469	16.0952	47.507	54.5719	48.7982	37.3226	19.7746	30.9969	33.9862	34.6137
155.027	150.32	105.419	58.7388	23.3516	12.7934	12.1331	14.9873	43.9136	51.203	46.9442	37.1315	20.7741	33.6427	37.3156	38.4012
145.756	141.358	99.3801	55.3803	21.7951	11.7496	11.3173	14.3156	40.8979	48.5438	44.8671	35.939	21.0256	35.5714	39.9307	41.2016
133.342	129.171	91.0219	50.891	20.1463	11.0785	10.8213	13.495	35.2991	43.5823	41.8718	35.1128	21.6599	37.5709	42.7732	44.4011
121.164	117.432	83.1409	46.8053	18.9184	10.5997	10.3975	12.4171	31.1069	39.6961	39.9662	34.4643	23.0645	41.4767	47.6415	49.497
106.453	103.85	74.532	42.6159	17.4662	9.92499	9.80116	11.3023	26.8842	36.5897	38.2567	33.7252	23.8662	43.9265	50.5564	52.6006
96.6433	94.4554	67.8297	38.6046	15.8763	9.19707	9.12741	10.1753	23.0282	33.4306	35.8287	32.7058	24.8449	46.4756	53.8778	56.2945
86.2756	84.9059	61.5075	35.0409	14.4588	8.57169	8.57879	9.21485	19.2169	30.4886	34.4114	31.8704	25.061	48.1279	56.1684	58.9522
78.3578	77.9125	56.8157	32.5912	13.6571	8.24382	8.16126	8.50879	16.6644	28.7136	34.3175	32.2362	26.0224	49.9067	58.5245	61.7217
72.4398	71.4741	52.3159	30.1742	12.8156	7.77941	7.61604	7.98056	15.1459	27.3152	34.4417	32.8426	27.2305	52.1486	61.2438	64.766
65.1957	64.9663	48.2961	28.2773	12.1334	7.3268	7.11202	7.3282	14.5615	26.9903	35.1481	33.6754	28.4717	54.5118	64.4007	68.1284
60.455	60.4326	45.1647	26.6836	11.5699	7.02427	6.83005	7.0457	14.147	27.6023	36.5035	35.5901	31.2303	58.9425	69.3501	73.3489
57.9369	58.5445	43.7526	25.8882	11.321	6.85349	6.539	6.81965	14.6042	28.4701	39.6866	39.3129	34.3919	62.4069	73.2523	77.9615
55.2532	56.2118	42.1132	24.9188	10.9851	6.712	6.34645	6.53533	14.6183	29.3818	43.357	43.8151	38.4995	67.9845	79.5012	85.4374
54.3728	55.4649	41.2848	24.1677	10.6138	6.52756	6.21336	6.33909	15.439	31.8013	47.9203	48.9357	42.5374	73.2688	85.1829	91.4558
52.606	53.6768	39.9434	23.4175	10.3599	6.42617	6.13114	6.24067	16.6455	34.8628	53.4327	55.6074	46.5781	77.2699	89.6795	96.1148
49.4034	49.615	36.7921	21.6944	9.73565	6.14458	5.92035	6.04767	17.514	36.4159	58.1429	61.0538	50.633	83.4011	96.8226	103.767
45.9581	45.6813	33.8083	20.0596	9.08584	5.87103	5.82595	6.02775	18.6123	38.578	61.6019	66.404	55.2048	89.1143	103.179	110.662
42.6335	42.1208	31.2473	18.6167	8.50185	5.62833	5.73909	6.01495	19.56	40.2985	64.7691	71.3198	58.6239	92.6078	107.078	115.071
40.5438	40.4586	29.9261	17.7585	8.2372	5.52387	5.68804	6.01892	20.9731	42.5461	68.2961	76.4145	62.7896	96.7767	110.909	118.894
39.5302	39.4148	28.8087	16.9625	7.97641	5.49864	5.76096	6.26854	22.2317	44.0908	71.4646	80.9602	65.9506	99.093	113.07	121.07
37.9421	37.6751	27.5065	16.1352	7.67618	5.38362	5.70778	6.44529	23.3109	45.2496	74.3328	85.6723	68.6728	100.6	115.021	123.304
35.2924	34.8428	25.4952	15.04	7.32947	5.23706	5.63141	6.54549	23.9962	46.4049	76.2575	88.7552	70.5219	102.179	116.573	124.598
32.4743	31.5147	23.0276	13.7387	6.89866	5.11159	5.62256	7.02078	25.2032	47.6722	77.9895	91.5617	72.5314	103.798	118.147	125.779
29.5446	28.3336	20.8844	12.591	6.48859	4.9226	5.51571	7.37242	26.4191	48.8085	79.339	93.9661	73.4148	103.739	117.57	125.078
26.5085	25.4152	18.7265	11.3329	6.04532	4.78765	5.4741	7.78677	26.9904	48.7641	78.2825	94.1113	74.018	103.379	116.815	125.06
25.3986	24.3145	17.7653	10.7328	5.80053	4.63261	5.38039	8.14252	27.7124	49.2798	78.5096	95.3387	73.8043	100.663	113.048	121.237
25.5931	24.263	17.6618	10.692	5.87035	4.72557	5.42551	8.44768	29.0839	50.4677	77.3045	94.1554	72.9133	98.4705	109.93	117.858
25.2734	23.5126	16.9804	10.2957	5.83058	4.80689	5.49657	8.71417	29.7951	50.9139	76.6895	94.2325	72.1339	95.4408	105.366	112.569
25.5433	23.4575	16.9277	10.3637	5.9895	4.98741	5.57099	9.02003	30.4707	51.5943	75.3793	92.5682	69.85	91.5811	100.589	107.321
26.0079	23.6693	17.221	10.5993	6.14187	5.09476	5.64381	9.16589	30.9747	52.0873	73.9828	90.9271	67.6327	87.7469	95.9577	102.734
26.2507	24.1248	17.6115	10.9253	6.32026	5.23325	5.75458	9.35653	31.658	51.9451	71.3738	87.7599	65.0973	83.533	89.9299	95.6467
28.3121	26.8145	19.4742	11.9309	6.69902	5.40579	5.85913	9.41404	32.2883	51.5726	68.4873	84.254	62.5959	79.1184	83.9016	89.0158
30.4355	29.4587	21.458	13.0076	7.10271	5.58053	5.87691	9.11967	32.4403	51.0177	66.9204	81.2889	58.6595	72.4535	75.3292	79.2978
33.3833	33.5537	24.5768	14.7175	7.71062	5.83389	5.95484	9.12294	32.5293	51.2114	65.537	78.939	55.3396	66.3455	67.8383	70.999
37.9484	38.9739	28.1021	16.3184	8.15012	5.93793	5.90697	8.84692	32.8885	51.3801	64.7334	76.6437	52.6602	62.0365	61.9375	63.2155
43.6107	46.0948	32.8539	18.4225	8.68166	6.07921	5.90093	8.54381	33.2388	51.8947	64.7458	75.1589	50.7021	59.5471	58.6099	58.4415
51.3787	55.3896	39.3809	21.6467	9.65136	6.31858	5.92904	8.40641	33.3986	51.548	64.0993	73.3475	48.9388	56.6016	54.9814	53.8629
60.2241	64.9145	45.7842	24.7506	10.5515	6.51307	5.87276	8.26341	33.535	50.9711	62.779	70.3828	46.7513	55.4483	54.1713	52.342
67.0369	72.1085	50.7299	27.1769	11.2644	6.63929	5.85013	7.88789	33.6115	50.0645	61.6669	68.5971	45.7734	54.5664	53.103	50.6299
73.7733	78.9699	55.7239	29.7349	11.9696	6.6885	5.66934	7.82884	33.985	49.8456	60.3801	65.8504	44.31	54.4353	53.2827	50.3972
78.0436	83.3031	58.7417	31.1546	12.3693	6.77544	5.59817	7.82889	34.6758	50.9959	60.9492	65.177	43.7791	54.307	53.4867	50.6682
82.0577	87.6277	61.8726	32.711	12.849	6.93113	5.59013	7.80236	35.476	51.8052	61.2324	64.3106	43.1304	54.719	54.7557	52.1325
85.3584	90.9214	64.1843	33.8561	13.0981	6.91652	5.50698	8.06441	37.0054	53.1402	59.8223	61.8146	41.8529	54.2646	54.9143	52.6209
88.546	93.9768	66.2564	34.7285	13.2539	6.86427	5.40416	7.8641	37.5978	52.7415	57.6531	58.9161	40.6658	53.7104	54.4723	52.179
90.5501	96.257	67.7924	35.3802	13.4183	6.89467	5.38383	7.74529	38.3587	52.179	54.8709	55.6457	39.082	52.139	53.0767	50.8554
91.1275	96.1796	67.8418	35.4846	13.4305	6.87833	5.3177	7.81373	38.4408	50.9303	51.2722	51.4466	37.0239	49.3776	49.9307	47.8063
89.5613	94.2114	66.4989	34.6886	13.1669	6.83074	5.31894	7.76216	40.0057	51.9606	49.7135	48.9335	35.0288	46.5718	46.8248	44.5118
86.0891	90.1406	63.6303	33.1727	12.603	6.6021	5.22547	7.53057	40.8759	52.4906	48.839	47.8103	33.6506	44.1998	44.1836	41.7716
82.712	86.0869	60.8597	31.7695	12.1057	6.44607	5.20871	7.64018	42.7918	54.1891	48.1465	46.0861	32.0077	41.2495	40.5472	38.108
79.6539	83.1276	58.5496	30.4879	11.697	6.38417	5.26659	7.64876	43.8784	54.6551	46.75	43.9301	30.448	38.9729	37.6787	35.3044
76.299	79.5786	55.9702	29.2298	11.3083	6.30522	5.30343	7.38263	45.307	55.6582	45.3768	41.4998	28.7524	36.5636	34.4648	31.8081
74.411	77.1171	53.8753	28.1444	10.9198	6.21449	5.33511	7.34391	47.3992	56.5467	44.3236	39.4777	27.4223	33.71	30.4337	27.385
71.5745	74.3005	51.8566	27.0879	10.5852	6.13469	5.36836	7.05753	49.4086	58.2266	44.5647	38.9438	26.782	32.2812	28.3007	24.8096
66.7631	69.8414	48.9186	25.7269	10.1386	6.01131	5.35788	6.98747	51.6865	60.5277	45.2246	38.6043	26.337	30.9543	26.3501	22.5755
61.7354	64.908	45.8588	24.4366	9.82402	5.95259	5.41024	6.98603	53.6319	62.8447	46.0083	38.4767	25.7722	29.9428	24.9327	20.9943
58.2206	61.6201	43.7342	23.4904	9.54445	5.83532	5.42418	6.88687	54.7556	64.0136	46.2315	38.5788	25.3748	29.0416	23.84	19.6241
52.9454	56.0733	40.1306	21.9511	9.06634	5.72444	5.49169	6.92348	56.3723	64.9662	46.7019	38.8731	25.6842	29.0048	23.3255	18.9476
48.1789	51.2709	37.2904	20.8444	8.725	5.59826	5.47801	6.94196	56.8236	65.5522	47.3396	39.2115	25.6289	29.109	23.1768	18.4651
42.7156	46.1451	34.0031	19.3951	8.22207	5.45868	5.51921	6.92975	57.665	66.3333	47.1958	38.3809	24.5902	28.2061	22.5577	18.0213
38.7144	42.2265	31.7319	18.4713	7.8838	5.37669	5.55309	6.85793	58.9052	67.8977	48.4316	38.8892	24.2681	28.0942	22.4334	17.8385
34.714	38.4062	29.538	17.6379	7.61232	5.37303	5.72358	6.86005	58.6857	67.637	48.809	39.4406	24.2839	27.9786	22.3594	17.7658
29.3357	33.0091	26.3252	16.3253	7.18213	5.26839	5.78776	6.72128	58.9317	68.3608	49.6256	40.0812	24.2842	28.0201	22.3236	17.7135
25.083	29.3399	24.4005	15.5696	6.89753	5.20683	5.83662	6.55768	59.2016	68.6319	50.1012	41.0383	24.57	28.1629	22.2981	17.6973
22.4154	26.132	22.2675	14.6289	6.63693	5.16509	5.89427	6.43701	58.1301	67.8623	49.7921	41.4716	24.6262	28.0927	21.9419	17.2148
19.8759	22.686	20.3091	13.8982	6.38819	5.1273	5.94159	6.39298	56.5969	65.8202	48.8309	41.5692	24.6958	28.2218	21.722	16.9009
16.9155	19.1454	17.7939	12.716	6.09705	5.13975	6.03055	6.20261	56.5126	66.2043	49.0813	41.5606	24.6702	28.1953	21.391	16.463
15.4395	17.3202	16.5062	12.0341	5.922	5.15016	6.11614	6.02603	55.6179	65.4684	50.0633	42.723	24.9996	27.9964	20.8951	15.8761
13.7794	15.5254	15.0375	11.1684	5.74144	5.21364	6.24519	5.80974	56.3217	67.0941	50.5526	42.2666	24.6899	27.6329	20.408	15.4862
13.3616	14.9422	14.5107	10.8974	5.75876	5.26906	6.35414	5.53633	56.428	67.033	50.9082	42.1394	25.0011	28.0156	20.4761	15.3683
12.9428	14.0512	13.4788	10.2193	5.62453	5.25214	6.37639	5.29877	56.1269	67.0223	50.9669	42.0621	25.0436	27.7228	20.0082	15.0091
12.4502	13.3546	12.661	9.581	5.39351	5.13648	6.29621	5.20361	56.3711	67.7006	51.4626	42.4422	25.4565	28.0642	19.8792	14.6614
12.237	12.7599	11.9953	9.17752	5.37982	5.12907	6.30839	5.14959	55.7326	67.2981	51.066	42.0406	25.7727	28.5171	19.8507	14.4451
12.1661	12.4869	11.7635	9.07449	5.4134	5.17412	6.38736	5.19747	56.2704	67.7404	51.3785	41.9187	26.0219	28.4788	19.4715	13.9962
11.955	12.2241	11.5896	9.06852	5.48979	5.27842	6.54992	5.34156	59.4984	69.5481	52.6454	43.0946	26.7849	28.8716	19.5537	13.9137
11.7165	11.8292	11.1132	8.7265	5.52672	5.4549	6.74857	5.3694	62.6159	72.0934	54.0826	43.9122	27.1032	28.9634	19.5761	13.8511
11.5085	11.4942	10.8217	8.58731	5.55612	5.55725	6.86847	5.47638	64.7588	73.9934	55.4036	44.522	27.9202	29.9681	20.2507	14.2166
11.7194	12.0817	11.6213	9.25468	5.88952	5.73771	7.03577	5.58433	68.3558	77.8473	57.113	45.4519	28.9389	31.154	20.8796	14.5133
11.8876	12.5576	12.1946	9.75044	6.19167	5.92565	7.18917	5.62829	70.9515	79.3096	57.9272	46.274	29.6869	31.5945	20.9391	14.4253
12.363	13.1986	12.6284	9.9584	6.26649	5.97531	7.24323	5.65481	74.6094	82.8056	60.0672	47.5928	30.0082	31.2862	20.6379	14.258
13.2242	14.1939	13.4766	10.5485	6.51242	6.10802	7.38929	5.75075	77.8033	84.8908	61.046	48.4736	30.451	31.5384	20.726	14.2019
14.6671	15.9894	14.7122	11.2341	6.76228	6.24045	7.54932	5.85016	80.341	87.5294	63.1255	50.306	30.9198	31.5359	20.6907	14.1408
17.6972	19.4061	17.036	12.5868	7.27694	6.46551	7.79828	6.04942	83.0682	90.5791	65.8717	52.5716	31.6797	31.479	20.5707	14.0977
23.5735	25.655	20.9225	14.7037	8.1097	6.82778	8.05546	6.19066	85.4587	92.518	66.8694	53.4561	32.2417	32.1014	21.0968	14.4779
30.1835	32.3492	24.9302	16.6543	8.83867	7.12194	8.26054	6.32284	85.6084	93.126	67.1383	53.7389	32.6356	32.5888	21.4744	14.7992
35.6685	37.3285	27.6835	17.9943	9.33049	7.32228	8.40151	6.41449	87.0909	93.9598	67.9554	54.4622	33.0534	32.8534	21.6168	14.8494
41.9171	43.8853	31.8911	20.0725	9.96613	7.55782	8.60943	6.60016	87.1457	92.9244	67.1283	53.9948	32.6475	32.1898	21.2914	14.7318
45.8735	48.1517	34.5307	21.3676	10.5158	7.8936	8.94276	6.82603	86.7094	90.9132	65.4928	53.0709	32.2096	31.505	20.8703	14.4566
49.9686	52.3558	36.8349	22.3098	10.8486	8.16198	9.26926	7.08805	86.9634	90.3359	64.6382	52.57	31.8007	30.8871	20.3899	14.0433
53.3799	55.9863	39.3108	23.6018	11.4023	8.52986	9.65484	7.38091	84.3834	87.4775	62.4445	51.2775	31.4312	30.5588	20.0994	13.6907
55.3143	58.2804	40.922	24.5132	11.8651	8.98809	10.1316	7.71482	81.9296	84.5549	60.2785	49.8859	30.7805	29.6676	19.4126	13.2687
56.3814	59.8007	42.223	25.284	12.3652	9.48637	10.6882	8.09152	79.3043	81.057	57.1642	47.2892	29.8722	29.035	18.9881	12.9904
56.5429	59.9131	42.542	25.5086	12.6686	9.93528	11.2464	8.55119	75.297	76.2343	53.2929	44.3432	28.7734	27.8729	18.1135	12.3978
55.4252	58.3446	41.2847	24.6363	12.4854	10.1634	11.6541	8.92328	70.5536	71.9352	49.8689	41.5758	27.2547	26.2742	16.9704	11.5236
52.382	55.2314	39.125	23.5118	12.2491	10.5842	12.3823	9.41988	67.073	67.4015	47.1364	39.2941	25.4187	24.2624	15.5489	10.57
48.0814	51.4193	37.5308	23.2696	12.591	11.6527	13.9343	10.9412	60.7113	61.6634	43.3235	36.485	23.6799	22.5485	14.4297	9.86713
42.3046	45.89	34.9757	22.9113	13.3574	13.3236	15.9974	12.5864	56.7344	58.1321	40.9736	34.1596	22.0457	21.0142	13.4028	9.3671
37.6738	41.2146	32.7221	22.5946	14.4974	15.7452	18.939	15.0168	50.8185	53.0135	38.1201	31.7642	20.0744	19.045	12.2095	8.7715
33.6671	37.4346	31.2819	22.8934	15.9667	17.8339	21.2528	16.6887	45.5862	48.3734	35.2938	29.1928	18.2853	17.405	11.3817	8.56053
29.3348	33.1403	29.2725	22.7374	16.8008	19.0755	22.9518	18.1681	40.872	43.6321	32.3832	27.1067	16.9488	15.7702	10.3338	8.19905
25.2863	29.1093	27.2583	22.3428	17.6604	20.7354	25.2125	20.0108	36.094	39.4236	29.8084	25.0674	15.5994	14.4579	9.60346	7.90445
22.5274	25.9235	25.5024	22.0574	18.6785	22.497	27.3294	21.6727	30.9734	34.8756	27.1224	23.2346	14.1579	12.8687	8.71328	7.53138
20.091	23.313	24.1356	21.9251	19.9112	24.4763	29.727	23.296	27.3251	31.1763	25.1305	21.7937	13.0054	11.8201	8.10914	7.20266
17.117	20.6186	22.911	21.8557	20.9134	26.1318	31.8536	24.9375	24.521	28.1866	23.5519	20.7695	12.3734	11.0518	7.62135	7.00079
15.4356	18.6788	22.285	22.1755	22.1092	27.9814	34.2708	26.5218	20.9644	24.8254	21.4965	19.4983	11.6783	10.1634	7.11178	6.73498
14.4506	17.5661	22.1615	22.7813	23.8398	30.1894	36.7515	28.016	18.8711	22.2039	19.5656	17.9992	10.7571	9.40159	6.77058	6.51407
14.255	17.0262	21.5944	22.8759	24.9755	31.4207	38.0791	28.9212	16.9418	20.072	18.0222	16.8062	10.0288	8.68566	6.31007	6.16654
14.3322	17.377	22.3136	23.9022	26.1541	32.7877	39.9421	30.3147	15.1917	18.2488	16.6342	15.5135	9.30431	8.14228	6.01167	5.94167
14.9746	18.1497	23.9967	26.5167	28.8116	35.7222	43.6247	32.7146	14.0471	16.5286	15.113	14.2587	8.54865	7.46538	5.56772	5.56036
15.7352	19.2908	26.0646	29.466	31.8921	38.9359	47.5112	35.6261	12.9477	15.1142	14.1563	13.3614	7.88955	6.86031	5.16768	5.28928
16.6407	21.484	30.0654	33.8346	35.1499	42.9359	52.9312	39.6523	12.351	14.1813	13.2976	12.5053	7.37509	6.44812	4.91763	5.1122
18.119	24.9761	35.9991	40.0156	39.4501	47.3034	58.3408	43.26	11.8743	13.4383	12.4671	11.7296	6.90122	6.11778	4.73852	4.88318
19.0674	27.6538	40.9258	45.5314	44.3063	53.3263	65.7202	48.1545	11.7542	12.891	11.5574	10.8455	6.47089	5.72489	4.49463	4.619
20.458	31.4482	47.318	52.5967	49.2204	58.3166	72.0626	53.1311	11.6424	12.0439	9.95497	9.13195	5.61492	5.31438	4.28406	4.41296
22.0766	36.0779	54.42	58.866	53.0809	63.0678	78.6625	58.0784	11.6855	11.9245	9.33236	8.27252	5.13641	5.07353	4.16662	4.2528

## Sheet: C09
li 1	li 2	li 3	li 4	li 5	l 6	li 7	li 8	re 1	re 2	re 3	re 4	re 5	re 6	re 7	re 8
19.7355	27.9551	39.2983	42.2479	36.0619	26.9801	21.8797	16.7339	6.28201	5.73507	5.44457	4.93103	3.40624	3.23644	2.89923	3.11091
20.8945	29.6621	40.8289	43.1644	36.4032	27.3027	22.4363	17.6336	6.21043	5.64926	5.44425	4.94834	3.3856	3.25088	2.87213	3.05803
22.4679	32.1791	43.5742	45.3278	37.6357	27.936	22.895	18.4949	6.24052	5.61387	5.44015	4.91766	3.36012	3.19634	2.86387	2.9838
23.6189	34.234	45.4438	46.319	37.5293	27.409	22.6501	19.4879	6.3669	5.61652	5.38064	4.91939	3.29334	3.16923	2.82865	2.89825
26.1974	37.6057	49.5553	49.5883	39.139	27.9594	22.9093	20.1149	6.58733	5.66442	5.35908	4.94109	3.24776	3.11902	2.79871	2.87438
29.6412	42.7847	55.3105	54.4613	41.5927	29.0218	23.2701	21.5089	6.7795	5.71711	5.40375	4.99053	3.2565	3.10225	2.82921	2.95729
34.5368	49.3229	63.7123	62.006	46.315	31.6479	24.0595	23.8728	6.89566	5.71107	5.493	4.97857	3.32627	3.1631	2.91672	3.06207
38.5806	54.5502	69.857	67.5073	49.1779	33.1308	24.8415	25.4364	7.16117	5.76412	5.64176	5.03289	3.39143	3.34232	3.09588	3.18409
41.3037	57.496	73.2824	70.6756	50.7822	33.8949	25.2145	26.7711	7.49552	5.83137	5.79161	5.20661	3.64985	3.54048	3.28222	3.27815
43.782	61.432	77.1025	74.1298	52.9045	34.9203	25.4486	27.8369	7.88262	5.83165	5.81666	5.28	3.96581	3.66489	3.39065	3.50539
46.7039	65.6722	81.9072	78.6319	55.5479	36.2714	25.7271	28.8849	8.20957	5.81038	5.8754	5.40829	4.67767	3.94845	3.56487	4.11974
48.0445	68.3542	84.6211	80.7191	56.7228	36.5314	25.5514	29.569	8.42197	5.82586	6.10978	5.81109	5.74507	4.49191	3.70623	4.72624
48.5067	69.2438	85.4086	81.1177	56.5689	36.0692	24.9165	29.5794	8.69032	5.90997	6.37061	6.51495	7.07427	4.7974	3.74693	5.02929
48.3389	68.8852	84.5026	80.1792	55.5972	35.3098	24.3067	29.3907	9.22746	5.98204	6.66377	7.26937	8.34828	5.04185	3.74051	5.2212
48.7079	69.3808	84.8443	80.6267	55.7126	35.1496	23.7376	29.4457	9.53758	6.0322	6.88003	7.64719	8.6092	5.47898	3.74203	5.69018
47.9627	68.4788	83.3873	79.4109	54.8027	34.4342	23.007	29.8336	9.46576	6.1131	7.22005	7.76346	8.8749	5.62281	3.68647	6.17966
46.2535	66.127	80.283	76.4549	52.3647	32.8086	21.8045	29.5602	9.66704	6.29697	7.9542	7.97332	9.05911	5.71168	3.61188	6.43639
42.4304	61.2066	73.1415	70.0031	47.3393	29.2758	19.5101	28.3734	10.0609	6.52475	8.69734	8.2579	9.23332	5.80081	3.54388	6.48337
39.115	56.9101	67.5721	64.6266	43.2533	26.5603	17.2535	28.7648	10.2827	6.63263	9.00193	8.35691	9.25226	5.83546	3.37589	6.48981
36.6725	54.1355	63.9716	60.9576	40.5082	24.4492	15.721	28.8496	10.527	7.19651	9.52211	8.59625	9.24155	5.95573	3.23241	6.63952
33.9146	50.0004	59.1947	56.1009	36.854	21.9788	14.5782	28.1586	10.8738	7.72733	10.2772	8.79647	9.17911	6.045	3.1372	6.66042
30.6761	45.2957	53.2604	50.4721	32.4412	19.2791	12.9833	27.5089	10.9897	8.18144	11.1924	8.81719	8.78059	6.05523	2.9614	6.32256
29.1007	42.13	49.342	46.7122	29.3181	17.2446	11.6525	27.2378	11.2099	8.57095	12.0558	8.61357	8.05345	6.17494	2.84671	5.97964
28.6901	40.9734	47.8445	45.0943	28.0928	16.4535	10.9717	26.7392	11.429	9.33464	12.6589	8.32316	6.80632	6.3808	2.92245	5.87667
27.8621	40.1645	46.3965	42.8149	26.7046	15.5624	10.5726	25.9845	11.5709	10.0287	13.4073	8.12932	5.91376	6.38893	2.99134	5.67015
27.3038	39.3172	44.9094	40.7139	24.792	14.6219	10.032	24.9588	11.9097	10.689	13.834	8.1927	5.79133	6.33306	3.0796	5.13836
27.4212	39.2738	44.3198	39.4138	23.5957	14.0189	9.64864	23.3933	12.5424	11.347	14.1342	8.26945	5.53288	6.73906	3.15408	4.63718
27.2716	39.3212	44.1453	38.457	23.3057	13.9374	9.6791	21.7618	12.9479	11.8013	14.4312	8.31117	5.39202	6.98116	3.17868	4.38226
27.8167	40.4105	45.3393	38.6521	23.4857	14.0919	9.79294	19.4223	12.7566	11.9208	14.8835	8.3023	5.22876	7.23743	3.16868	4.33552
29.0414	42.3138	47.5077	40.0836	24.2002	14.4733	9.87499	16.9399	12.7645	11.9843	15.6374	8.40174	5.18853	7.27414	3.16573	4.22445
29.7566	43.4338	48.8061	41.2659	24.95	14.9504	10.0747	15.127	12.5742	11.7667	16.0598	8.19797	5.10965	7.2713	3.11643	3.82681
30.2924	44.2923	50.0422	41.919	25.3612	15.1917	10.2934	13.7791	12.3684	11.4724	16.691	8.07899	4.89891	7.40618	3.05946	3.53536
30.7381	44.9287	51.0655	42.7068	25.9059	15.4652	10.508	12.5971	12.2158	11.1034	18.227	7.96251	4.73688	7.55528	2.99454	3.44225
31.136	45.2778	51.6949	43.1921	26.2823	15.7198	10.5583	11.8299	12.0981	10.8199	20.6349	7.88802	4.57921	7.4679	2.88843	3.3303
31.3739	45.4002	52.1065	43.8084	26.6921	15.8818	10.6124	11.6922	11.733	10.2008	22.0911	7.73352	4.40615	7.34488	2.72117	3.16325
31.3636	45.2427	52.0184	44.1177	26.8662	16.1407	10.7406	11.4803	11.3674	9.4888	23.5326	7.26083	4.22735	7.25691	2.59157	3.04176
31.5485	45.4745	52.5304	44.9313	27.572	16.5717	10.9315	11.3709	11.0695	8.81969	24.7552	7.0452	4.02672	7.06239	2.46196	2.88184
31.2378	45.2896	52.3568	44.9712	27.5086	16.5122	10.8361	11.2569	10.331	7.78842	25.215	6.75828	3.79184	6.76072	2.33811	2.69573
31.2505	45.5866	52.7385	45.649	27.7619	16.6465	10.8975	11.3414	10.0098	7.23282	25.4283	6.48922	3.64352	6.48379	2.26798	2.56591
31.1563	45.4723	53.02	46.4288	28.2787	17.0022	11.0341	11.1799	10.0967	6.94395	25.4327	6.23842	3.58965	6.25499	2.24985	2.55585
30.78	45.1419	52.5251	46.7844	28.5834	17.2289	11.1702	11.0564	9.85957	6.55118	25.4471	5.97287	3.50309	6.12109	2.20462	2.46971
30.7592	46.4518	53.5482	47.9225	29.7949	17.5011	11.2375	11.1724	9.65141	6.27106	25.3918	5.89646	3.44763	5.97256	2.18668	2.42742
30.8031	48.2545	54.4496	49.0927	31.1614	17.8516	11.3633	11.3907	9.82697	6.17517	24.5878	5.7356	3.46281	5.56849	2.15409	2.36062
31.4887	50.8912	57.3443	51.5955	32.9226	18.7593	11.6833	11.4906	9.82064	5.96732	23.2021	5.54487	3.40809	5.14989	2.13263	2.25019
31.2903	51.4743	58.024	52.2828	33.4831	19.1597	11.9439	11.7234	9.82403	5.88738	21.3251	5.39227	3.43204	4.73572	2.11522	2.19714
31.2614	52.3643	59.0314	53.3612	34.3488	19.6652	12.3545	11.9394	9.75559	5.73738	19.6061	5.18782	3.43287	4.46699	2.12855	2.19863
31.9752	54.59	61.8747	55.8072	35.8924	20.5424	12.7417	12.7125	9.70545	5.61135	17.8293	4.99099	3.38737	4.1273	2.12264	2.18016
32.3956	56.7149	64.0931	57.6406	37.0749	21.1499	13.1159	13.1634	9.6429	5.53902	16.0569	4.97203	3.42299	3.90014	2.1327	2.15438
32.3159	57.1006	64.8186	58.428	37.9039	21.8078	13.5749	13.9325	9.48428	5.48077	14.9182	4.99905	3.42362	3.66128	2.10241	2.08906
32.8827	58.6885	67.1895	60.2472	38.9037	22.4069	13.86	15.0709	9.18392	5.35966	14.035	4.92553	3.38242	3.54449	2.0979	2.05988
33.2773	59.9491	68.0658	60.9745	39.2956	22.5472	14.0146	16.0847	8.89687	5.27583	13.4334	4.93841	3.41783	3.45265	2.09305	2.0144
33.6454	60.6238	69.2823	61.8597	39.6932	22.9044	14.1938	16.9767	8.82468	5.38379	12.9586	5.00193	3.47245	3.48464	2.12142	2.03567
34.5141	61.8858	71.2957	63.4868	40.0844	23.386	14.4916	17.6783	8.77159	6.11571	12.8825	5.4573	3.75144	3.44001	2.18397	2.09761
34.8995	62.0223	72.0198	63.7295	39.6139	23.596	14.6305	18.1374	8.81206	7.01228	13.0154	6.12793	4.12337	3.49002	2.32251	2.21498
36.0076	63.9006	74.3719	65.8809	40.35	24.16	14.8871	18.7857	9.08613	8.27134	13.6942	6.89574	4.50032	3.58817	2.52496	2.38738
37.4008	66.2176	77.5873	68.5965	41.7646	24.8684	15.1282	19.1114	9.85306	9.77173	14.1547	7.72006	4.88618	3.77693	2.68183	2.5354
37.9388	67.2218	78.9721	69.4338	42.0734	25.1333	15.1508	19.602	10.6949	11.5999	14.9633	8.83797	5.51002	4.01373	2.86166	2.66888
37.9011	66.9978	78.642	68.7361	41.4483	24.7586	14.9902	19.7959	11.6005	13.4408	15.8656	9.99902	6.16006	4.21684	3.0657	2.81519
38.4053	67.1993	79.0024	68.8716	41.2954	24.6714	14.8494	19.6824	12.4659	14.9065	16.7603	10.9464	6.56199	4.40748	3.2762	2.9809
38.8856	67.9238	79.4979	69.104	41.2017	24.6051	14.6801	19.2734	13.1304	16.2712	17.5079	11.7885	6.9981	4.5831	3.52237	3.18167
38.7081	67.4145	78.5054	67.7693	40.6302	24.3727	14.4738	18.2437	14.1967	18.0483	18.6295	12.8352	7.49353	4.80877	3.72833	3.37703
39.2441	68.2263	79.6828	68.5048	40.9624	24.4873	14.4846	17.824	14.6421	18.934	19.1598	13.3979	7.7133	4.94935	3.87188	3.48619
38.841	67.3456	78.4907	67.3835	40.442	24.1701	14.1999	17.1491	14.9318	19.5376	19.5472	13.9091	7.95046	5.06848	3.98689	3.54979
38.3108	65.8079	77.0405	66.064	39.6328	23.738	13.9548	16.6197	15.0429	19.7874	19.6085	14.0258	8.01482	5.23375	4.10466	3.63056
37.5007	64.3623	75.1185	64.5764	38.7451	23.0836	13.5486	15.8197	15.0105	19.645	19.0954	13.893	7.89356	5.21532	4.0957	3.60078
36.409	61.8452	72.1286	61.3067	36.9302	21.8877	12.9628	15.2219	14.5355	18.9315	18.0227	13.4646	7.66779	5.09346	4.05141	3.55055
34.7033	58.6538	67.9236	57.9176	35.1383	20.9058	12.42	14.6389	13.8738	17.9964	17.1064	12.8981	7.33106	4.97717	4.04556	3.5496
33.7073	56.4869	65.1635	55.4069	33.6997	20.0228	11.9316	13.8376	13.1471	16.7416	15.7537	12.0487	6.87753	4.90842	4.03099	3.52238
32.0368	53.7692	61.62	52.3729	31.9986	18.9749	11.3781	13.2824	12.1623	15.1655	14.1136	11.0356	6.3299	4.88593	4.04112	3.59941
30.6485	51.0437	58.7612	50.0184	30.6669	18.145	10.9557	13.1383	11.5008	14.0367	12.8269	10.2443	6.07828	4.92421	4.09699	3.6259
29.3202	48.4816	55.7631	47.2787	28.9975	17.0051	10.3983	12.72	10.5813	12.544	11.4691	9.28486	5.55193	4.90892	4.07059	3.63655
27.4718	45.1202	51.3873	43.51	26.5338	15.5852	9.78612	12.3265	9.37161	10.6904	10.0021	8.30064	5.24156	4.89935	4.07732	3.6079
25.5292	41.8272	47.2943	39.966	24.3431	14.3828	9.17435	11.769	8.77585	9.57715	9.45605	7.81045	5.3238	5.19522	4.28583	3.81191
24.0485	39.2239	44.1552	37.4256	22.8329	13.4447	8.65947	11.1471	8.42836	8.90451	8.82802	7.38139	5.28932	5.26935	4.48703	3.97336
21.9938	35.7883	39.9051	33.7424	20.6528	12.166	8.08062	10.5901	8.10046	8.17766	8.27121	7.11932	5.35632	5.50781	4.85096	4.28486
19.8781	31.6932	35.1985	29.8675	18.4528	11.0483	7.53522	10.1538	7.88561	7.66237	8.08755	7.21315	5.67693	5.86826	5.29252	4.63067
17.6215	27.5313	29.8858	25.5592	16.0053	9.73628	6.903	9.46126	7.94602	7.44421	8.15037	7.46732	5.94896	6.19169	5.61375	4.8882
15.7268	23.7632	25.6751	21.8953	13.8406	8.4738	6.28385	8.86752	8.01133	7.3766	8.23759	7.90689	6.43495	6.64907	6.03979	5.22367
14.2634	20.7182	21.8656	18.5612	11.7996	7.30452	5.69746	8.3792	7.88063	7.27556	8.30234	8.3304	6.90077	7.10738	6.55999	5.65562
12.9708	18.2155	19.1712	16.3272	10.343	6.44464	5.14373	7.63755	7.85676	7.23725	8.44544	8.72694	7.35397	7.48467	6.89385	5.9241
11.9105	16.4384	17.1193	14.5746	9.20584	5.80077	4.77395	7.02105	8.09138	7.41106	8.58892	9.22416	7.82952	7.89763	7.21135	6.1928
10.9522	14.7291	15.2965	13.1117	8.3454	5.27525	4.39876	6.63841	8.25755	7.54531	8.62904	9.60691	8.18086	8.21495	7.45789	6.37155
9.60659	12.3034	12.4789	10.9138	7.24663	4.82207	4.09403	6.2222	8.52006	7.64613	8.40076	9.77152	8.35618	8.37141	7.67764	6.64052
9.06112	10.3313	10.4375	9.50765	6.44681	4.5169	3.85325	5.82761	8.63607	7.88662	8.49576	10.1304	8.63594	8.5775	7.8803	6.83136
8.78743	9.39087	9.55615	8.80728	6.01888	4.33678	3.79132	5.52413	8.73335	8.04029	8.7039	10.5061	9.02551	8.93847	8.11274	7.04327
8.60953	8.76297	8.9513	8.34598	5.80104	4.27211	3.67442	5.29918	9.0104	8.57028	9.39865	11.2124	9.66574	9.39663	8.49609	7.46871
8.4346	8.22312	8.3999	7.93647	5.5898	4.25083	3.71384	5.20875	9.47955	9.56293	10.6496	12.2171	10.7621	10.3622	9.47294	8.29757
8.14436	7.73611	7.71899	7.34657	5.22565	4.07623	3.69144	5.06827	9.9193	10.4943	11.684	13.4697	12.0217	11.4245	10.3845	9.01457
7.82637	7.58713	7.33453	7.07878	5.16134	4.06038	3.70751	5.02945	10.9359	12.0303	13.5417	15.0133	13.2962	12.7101	11.4967	9.98345
7.61561	7.53178	7.16563	7.00723	5.11156	4.08997	3.75874	5.01601	11.9418	13.6818	15.3646	16.575	14.5711	13.7254	12.6358	11.0188
7.51903	7.46113	7.00077	6.98079	5.0944	4.15983	3.82531	5.05552	12.8559	15.2305	17.3304	18.4639	16.5549	15.6842	14.602	12.6137
7.46774	7.48824	6.88188	6.95912	5.14238	4.21374	3.8832	5.04503	13.8059	16.7783	19.1938	20.3669	18.4951	17.5441	16.4835	14.1977
7.44445	7.48552	6.80815	7.03179	5.17801	4.32392	3.94693	5.04104	14.5624	18.1047	20.8604	22.2588	20.3379	19.6718	18.741	16.4519
7.35301	7.66145	6.72912	7.20227	5.24094	4.36625	4.06084	5.03531	15.2668	19.45	22.4227	23.9448	21.8552	21.2033	20.1412	17.5882
7.30053	7.94509	6.63825	7.29119	5.24926	4.32711	4.20744	5.14341	16.1887	20.6046	23.7907	25.5051	23.2074	22.6883	21.4299	18.8204
7.21811	8.11753	6.60474	7.40333	5.24904	4.39821	4.34554	5.18144	17.4516	22.1813	25.2662	26.8163	24.5617	24.0761	22.7862	20.0614
7.25094	8.20167	6.52413	7.55526	5.25034	4.46262	4.44361	5.19428	18.0595	23.2263	26.1622	27.8835	25.4451	25.0652	23.6607	20.7747
7.25485	8.33892	6.49547	7.73565	5.28237	4.50108	4.53665	5.22064	18.8568	24.2123	26.9212	28.5733	26.0818	25.87	24.3351	21.2822
7.20748	8.38175	6.4282	7.9203	5.27214	4.52032	4.62958	5.37527	19.9379	25.6251	28.2565	29.5636	26.6646	26.5956	25.0303	21.8582
7.52979	8.48817	6.47681	8.07658	5.28926	4.5907	4.87007	5.43576	21.9039	28.4002	30.7685	31.3919	27.7668	27.3227	25.6015	22.4265
7.64053	8.64599	6.39803	8.0962	5.40861	4.67872	5.01639	5.53151	24.569	31.8867	33.7681	33.4283	28.7065	27.8011	25.9734	22.7612
7.89897	8.69604	6.46272	8.32871	5.51651	4.68559	5.07445	5.53696	26.5113	34.9657	36.4563	35.1216	28.9731	27.5817	25.7494	22.6645
7.98524	8.7999	6.36419	8.40942	5.61745	4.65668	5.16783	5.70902	29.5175	39.1473	39.8549	37.3805	29.6654	27.5827	25.6723	22.4986
8.18531	9.02609	6.43369	8.42171	5.82449	4.71285	5.3527	6.11129	31.6375	41.7382	42.2444	39.2996	30.3207	27.5187	25.4627	22.1616
8.37298	8.93715	6.43385	8.35941	6.02461	4.81116	5.53599	6.52404	35.0257	46.371	46.0129	42.024	31.5791	28.0091	26.1355	22.7537
8.76512	8.85516	6.50951	8.36551	6.32761	4.88011	5.69665	6.76938	37.8206	50.3638	49.8765	44.8869	32.8596	28.8748	26.8668	23.3205
9.07436	8.77058	6.52619	8.36716	6.71951	4.89984	6.03123	7.21467	39.8933	52.8942	51.9104	46.0761	32.6814	28.6154	26.5427	23.3622
9.19476	8.6916	6.60378	8.39004	6.83461	4.99763	6.63621	7.74852	42.0011	55.6604	53.8461	47.5633	33.5522	28.9441	26.3705	23.259
9.54042	8.66688	6.92532	8.53615	6.98189	5.09053	8.18784	8.311	43.7408	57.8094	56.1411	49.5462	34.0089	28.8757	25.9349	23.0119
9.99668	8.80169	7.10736	8.66256	7.1238	5.16428	9.72486	9.00245	45.0441	59.298	57.387	50.3542	34.2599	29.4122	25.3275	22.6625
10.6034	8.61626	7.24589	8.68412	7.1803	5.24574	11.5385	9.86509	44.7359	58.8931	57.1523	50.2948	33.7732	29.2598	24.3663	21.8233
11.1252	8.51459	7.36729	8.87031	7.27467	5.46663	13.9851	10.728	44.2084	58.0318	56.2723	49.3911	32.9715	29.2583	23.4409	21.0198
11.5336	8.5117	7.27721	8.77764	7.19838	5.60149	16.1613	11.8278	43.3751	56.4591	54.4554	47.8969	31.7117	28.8731	22.1792	19.9109
11.9983	8.46822	7.29049	8.78931	7.0295	5.60015	17.7541	12.5973	41.8925	54.3483	52.3309	45.7761	30.2596	28.6587	21.0626	18.9107
12.2801	8.38109	7.26802	8.80128	6.89453	5.5135	18.4445	13.3954	40.3765	51.9707	49.7701	43.1993	28.2481	27.8079	19.2909	17.4554
12.4559	8.31596	7.24233	8.91855	6.59962	5.4563	18.8568	14.1083	37.7575	47.7533	45.5666	39.0461	25.0699	25.9901	16.5273	15.2407
12.4836	8.33194	7.23633	8.8863	6.37697	5.44001	19.9378	14.6148	34.8735	43.3808	40.9567	35.0305	22.4285	24.256	14.2185	13.2747
12.3555	8.7547	7.48906	9.24666	6.29561	5.40604	20.0485	14.7874	32.4045	40.1436	38.0517	32.6217	20.7588	23.0127	12.454	11.4346
12.436	9.3376	7.53308	9.65767	6.47992	5.31881	20.3373	14.937	29.8048	36.3372	34.8326	29.3195	18.0011	21.367	10.5312	9.70954
12.5615	9.56096	7.32869	9.75946	6.3525	5.17131	19.0419	14.9237	27.9137	33.8423	31.4756	25.6695	15.898	19.8994	9.37265	8.56349
12.5109	10.0253	7.20509	10.0657	6.64158	5.17479	18.1506	14.6338	25.6923	30.5288	28.213	22.0413	13.2661	17.6106	8.26413	7.4432
12.451	10.9021	7.18767	10.5371	6.95626	5.13907	16.9994	14.1659	25.3293	29.6392	26.3271	19.9391	12.0443	15.9446	7.16732	6.50347
12.7306	11.5254	7.13593	10.7947	7.06283	5.06123	15.0826	13.7914	24.9963	28.9317	25.8526	18.7175	11.0505	14.1007	6.49761	6.0185
13.6854	11.8058	7.25763	10.9132	7.25087	5.00765	13.0442	13.3817	25.1921	29.0066	26.245	18.086	10.5646	12.638	6.17062	5.79652
15.11	12.0375	7.2768	10.9554	7.34019	4.96659	11.4163	12.9511	26.1316	30.2305	28.1114	18.6218	10.6558	11.2254	5.89138	5.56212
16.0684	12.1348	7.38419	11.0021	7.34772	4.92916	10.7136	12.4023	26.6717	31.2047	31.6679	19.3322	10.795	10.2095	5.84317	5.62899
16.7064	12.1324	7.54972	11.0821	7.33141	4.83547	9.6512	11.9017	26.7465	31.462	34.866	19.6499	10.8667	9.65488	5.87365	5.70798
17.9244	11.906	7.51128	10.9555	7.13371	4.7322	8.86736	11.8184	26.849	31.9045	39.6765	20.0771	11.0884	9.48865	5.98976	5.7681
19.935	11.4643	7.22739	10.524	6.87615	4.64596	8.31941	12.3492	27.452	32.7002	45.9598	20.5518	11.2284	9.27508	6.12823	5.82078
22.1187	11.126	7.34702	10.1223	6.67051	4.6171	7.77544	12.5211	27.6618	33.1624	54.7881	20.9033	11.5028	9.11919	6.41703	5.90911
23.4802	10.8569	7.45513	9.74703	6.52553	4.60109	7.46985	13.0403	27.0268	32.7638	59.3641	20.9717	11.6694	9.11224	6.6014	5.94245
25.9593	10.1395	7.25584	9.07723	5.99807	4.4347	6.91558	13.4886	27.4923	33.8991	62.3933	21.9434	12.1888	9.26846	6.74432	5.9585
29.3533	9.19814	7.18888	8.20676	5.4909	4.10821	6.40696	13.8773	27.2796	33.9122	65.2358	22.1206	12.2292	9.41163	6.87132	5.94658
32.6389	8.53993	7.20305	7.53691	5.14443	3.92655	6.36941	13.9643	27.2121	34.4794	67.1399	22.8423	12.6585	9.57417	7.11465	6.01929
39.1291	8.51871	7.27889	7.24188	4.85123	3.82559	6.19684	13.7518	27.1306	34.8294	68.7436	23.3337	13.0186	9.78005	7.36473	6.0745
46.2273	8.53083	7.37869	7.07772	4.71941	3.80567	5.89253	13.7093	27.2174	35.2015	70.5276	24.5051	13.7131	9.84678	7.49856	6.04188
50.2417	9.22108	7.41135	6.93618	4.68036	3.80503	5.71917	13.4908	28.2568	37.0983	71.3768	26.4872	14.7817	10.285	7.83543	6.16425
53.5028	9.60615	7.42189	6.76637	4.73168	3.81121	5.64347	13.1142	29.6686	39.0761	71.6636	28.1123	15.8149	10.7085	8.09736	6.33918
56.0098	10.2611	7.49704	6.69289	4.74081	3.83303	5.52135	12.6266	30.8962	40.8382	69.8687	29.5194	16.801	11.2395	8.4199	6.60037
57.3162	10.8448	7.64153	6.65961	4.73572	3.83997	5.42469	11.7458	31.9512	42.4222	66.2589	30.8522	17.6247	11.6659	8.72817	6.87149
58.0219	11.0741	7.95797	6.7389	4.7328	3.7826	5.39638	11.0019	33.0906	44.5234	62.1527	32.6062	18.5511	12.026	8.86063	7.02092
58.1816	11.1688	8.59573	7.0423	4.79009	3.74509	5.33514	10.1352	34.3273	46.5977	60.6485	34.2773	19.4449	12.3276	9.1773	7.33804
57.6473	11.2775	9.98838	7.62384	4.69024	3.81407	5.24288	9.47519	34.7702	47.5745	58.7576	35.4743	20.2162	12.6153	9.46464	7.53193
56.7395	11.4833	12.4922	8.98388	4.85746	3.8666	5.2554	8.9453	35.4976	48.8959	57.6057	36.806	21.1526	13.1602	9.99853	7.98685
54.7706	12.1224	16.2963	10.879	5.19506	3.8628	5.04009	9.06887	35.3916	49.0816	56.1313	37.3803	21.552	13.3747	10.1887	8.24522
50.4468	12.5512	23.0978	12.7263	5.51159	4.07852	5.19078	9.32079	35.3466	49.3439	54.6757	38.0489	22.0111	13.6323	10.4852	8.52766
45.6121	13.0629	31.1564	15.211	6.46705	4.18574	5.23273	9.86436	35.4426	49.9423	54.1533	38.8142	22.5672	14.0369	10.8008	8.81017
41.4353	13.644	39.5216	17.698	7.70308	4.3293	5.29902	10.7924	35.18	49.9027	53.5895	39.0876	22.919	14.1873	10.8322	8.88305
37.4449	14.6461	44.809	19.5571	9.54362	4.60426	5.60787	11.7166	35.0545	50.2476	53.1483	39.7187	23.3442	14.4766	11.0625	8.99915
33.4768	15.8836	49.2341	21.0436	11.023	4.9437	6.10766	12.7879	35.2872	50.9739	53.7985	40.7337	23.9472	14.7193	11.3751	9.2486
30.086	16.535	52.4851	22.2927	11.9703	5.36626	6.40987	13.6811	35.6253	51.815	54.6512	41.5675	24.4749	14.9476	11.5298	9.32863
28.2611	17.6032	53.7499	23.0715	12.7831	5.63239	6.66781	14.2912	35.7876	52.0655	54.5283	41.8118	24.8461	15.3264	11.8543	9.54842
27.1302	18.8056	54.313	23.5256	13.4175	5.91204	6.9605	15.4192	35.8758	52.3251	54.43	42.2774	25.3714	15.6627	12.1396	9.73434
25.6447	19.8794	54.4008	23.5885	13.7299	6.03696	7.22105	16.2638	36.6672	53.6181	55.2555	43.1056	25.6898	15.7252	12.2322	9.81222
23.583	20.3361	53.9622	23.1231	13.9573	6.18833	7.35808	16.6713	37.374	54.7589	55.8168	43.7562	25.9075	15.6912	12.21	9.75758
21.9416	20.7503	51.2223	22.5636	14.0753	6.30436	7.48631	16.9192	38.0434	55.7068	56.572	44.4014	26.3803	15.9605	12.4208	9.87206
20.8479	20.9256	48.0783	21.6312	13.9978	6.16094	7.56918	17.0118	38.1531	55.9509	56.7507	44.2618	26.2975	15.9603	12.6043	10.1032
20.2638	20.8748	41.2813	19.9619	13.5604	6.19875	7.65645	16.8743	38.2398	56.0753	56.8945	43.9747	26.0321	15.7793	12.5968	10.1112
19.6202	20.7753	34.33	18.2178	12.7564	6.21957	7.76856	16.4213	38.363	56.1248	56.2825	43.4816	25.7802	15.7325	12.6435	10.1297
18.7606	20.4026	29.5529	16.8155	11.3462	6.1333	7.66258	15.9384	38.1625	55.68	55.3195	42.5648	25.0609	15.2714	12.3135	9.92942
18.0511	19.7067	24.8778	15.8565	10.4682	6.04945	7.39116	15.1379	37.6774	54.8292	54.2908	41.5318	24.4091	14.9834	12.2171	9.91234
17.2826	19.4357	21.3033	14.7826	9.88879	5.86985	7.3009	14.3267	37.7119	54.7138	53.7673	41.1044	24.0677	14.8218	12.2642	9.98859
16.3755	18.8671	19.6786	14.25	9.22241	5.73152	7.02639	13.7103	38.135	54.9013	53.723	40.7583	23.6433	14.5432	12.185	10.0594
15.5608	17.7601	18.5307	13.8422	8.87713	5.66328	6.73744	12.452	38.23	54.6321	53.0368	39.9255	22.8246	13.9205	11.7334	9.78239
15.0214	17.3812	17.7643	13.4798	8.49989	5.59232	6.52134	11.3279	36.8494	52.3701	50.6942	38.0858	21.8243	13.5712	11.5338	9.70746
14.2661	16.4918	16.7515	13.0775	8.22186	5.4838	6.32803	10.4188	35.8309	50.7168	48.8728	36.5134	20.8683	13.0166	11.218	9.54175
14.0085	15.5282	15.9537	12.7101	8.05951	5.35295	5.84556	9.76226	34.3724	48.3871	46.4141	34.5634	19.6352	12.3051	10.6422	9.11723
13.6213	14.6678	15.1625	12.2404	7.9283	5.28931	5.5572	9.15675	33.3655	46.6706	44.4603	33.1397	18.8301	11.835	10.207	8.77671
13.2237	14.091	14.5929	12.0922	7.86395	5.20559	5.31395	8.73516	32.1382	44.6595	42.2018	31.393	17.8163	11.3852	9.90028	8.62283
12.6554	13.2873	13.9636	11.9099	7.70087	5.0968	4.90736	8.56091	30.9893	42.9382	40.4298	30.0746	17.0779	11.011	9.6064	8.45122
11.9714	12.5403	13.3825	11.6129	7.55093	5.03209	4.62031	8.28804	29.7885	40.8665	38.2927	28.2706	16.1723	10.5167	9.22723	8.14523
11.5525	11.7839	12.7456	11.1411	7.25828	4.90665	4.49712	8.09044	28.3326	38.4395	35.4982	26.3071	14.9916	9.83121	8.58087	7.68002
11.2826	11.1497	12.2046	10.6637	6.97278	4.79299	4.37931	7.72969	25.74	34.569	31.6039	23.6134	13.5893	9.1257	7.94465	7.18544
10.9783	10.4778	11.5671	10.0986	6.66089	4.66695	4.29118	7.42971	23.0074	30.6048	27.6564	20.7225	12.1036	8.36428	7.30271	6.68254
10.6518	9.98838	11.1518	9.79357	6.41445	4.58806	4.36555	7.15497	20.5544	27.1845	24.5121	18.276	10.7862	7.67481	6.76049	6.26702
10.4025	9.3201	10.7318	9.70276	6.4028	4.62313	4.35572	6.87642	18.6468	24.3584	21.7403	16.2586	9.72229	7.0108	6.15176	5.7771
10.4053	9.14658	10.4637	9.66103	6.38611	4.6794	4.45854	6.69077	17.3804	22.4211	19.9468	14.9391	8.99123	6.55275	5.67263	5.34221
10.0267	8.74415	10.1842	9.59409	6.49197	4.8712	4.68133	6.46462	16.3047	20.8037	18.2802	13.6227	8.15928	5.91139	5.16188	4.95181
9.88783	8.48301	9.97246	9.59082	6.6238	4.9761	4.77399	6.15864	14.9976	18.822	16.3927	12.35	7.50388	5.44219	4.69244	4.49806
9.89136	8.17733	9.82686	9.42971	6.62571	5.06951	4.90343	5.72605	13.4097	16.4956	14.3297	10.8001	6.6317	4.73554	4.07604	3.96601
9.71846	7.81186	9.58859	9.31479	6.67249	5.22363	5.09192	5.33817	11.8777	14.317	12.295	9.34365	5.88263	4.2463	3.6405	3.55092
9.75786	7.93708	9.9711	9.77087	6.98306	5.49295	5.17293	5.23492	10.8092	12.7153	11.07	8.47204	5.31444	3.89902	3.31442	3.27743
9.71259	8.04407	10.2616	10.3362	7.5146	5.94323	5.36568	5.16379	9.80441	11.4477	10.0587	7.58918	4.72188	3.60516	3.02625	3.01419
9.74191	8.14225	10.7772	10.9773	8.23251	6.5481	5.67359	5.13078	9.00509	10.3331	9.24628	7.0477	4.35042	3.33571	2.78833	2.78618
9.76458	8.32277	11.1194	11.6605	8.92292	7.08763	6.03155	5.20021	8.04806	8.99089	8.18494	6.31753	3.92817	3.10317	2.61516	2.66765
9.70813	8.53029	11.5658	12.2236	9.69925	7.66098	6.30798	5.23235	7.16731	7.64961	7.1101	5.63064	3.51094	2.89294	2.43274	2.51726
9.79292	8.92995	12.3694	13.0696	10.5527	8.35751	6.73573	5.48894	6.69679	7.07449	6.71332	5.43933	3.35978	2.81579	2.35354	2.43703
9.85566	9.58356	13.5969	14.2404	11.4539	9.11364	7.27009	5.92239	6.18996	6.3787	6.13903	5.05254	3.18816	2.73753	2.32074	2.40654
10.1266	10.5508	15.025	15.4779	12.4706	9.95657	7.93223	6.44686	5.92183	5.97218	5.90956	4.9382	3.10603	2.69124	2.33888	2.44961
10.5129	11.6687	16.8419	17.4688	14.0735	11.1203	8.68651	6.95582	5.80046	5.69144	5.65889	4.88437	3.04835	2.66502	2.37922	2.568
11.5269	13.7106	20.0318	21.3951	17.4277	13.4091	10.1528	7.92191	5.78275	5.56738	5.46291	4.89498	3.06223	2.66179	2.39549	2.62738
12.5192	15.6193	23.0878	24.6678	20.2279	15.2836	11.4808	8.77376	5.7668	5.48247	5.40515	4.88748	3.07449	2.72654	2.48863	2.75987
13.4175	17.4034	25.5595	27.2909	22.7087	17.1923	13.0979	9.74104	5.75964	5.41545	5.40326	4.89519	3.11123	2.81772	2.58948	2.88129
14.0989	18.7623	27.3765	29.1437	24.4209	18.5413	14.2299	10.7842	5.77217	5.34954	5.3383	4.94794	3.20622	2.90588	2.69272	2.97283
14.6918	19.7335	28.6114	30.3754	25.545	19.3981	15.3222	11.8412	5.80393	5.33199	5.31185	4.92104	3.29985	3.03792	2.78104	3.06198
15.2329	20.814	29.7887	31.6606	26.8437	20.4185	16.3711	12.8468	5.81613	5.27524	5.26429	4.91106	3.32491	3.08163	2.81634	3.09747
15.7172	21.5809	30.9178	33.0789	28.3878	21.6237	17.684	13.8046	5.88804	5.2838	5.23307	4.90977	3.35982	3.11099	2.85975	3.15769
16.0022	22.3836	32.1465	34.0357	29.4106	22.5484	18.6111	14.5344	5.84941	5.2094	5.18957	4.87229	3.32988	3.11666	2.85989	3.18157
16.4805	23.0043	32.8429	35.0023	30.46	23.4071	19.4985	15.1628	5.87878	5.19732	5.15801	4.84291	3.30847	3.15298	2.86218	3.15512
17.1698	24.1119	34.0331	36.2481	31.5759	24.2729	20.4176	15.8799	5.84632	5.11641	5.14411	4.76551	3.27652	3.16661	2.81489	3.07822
17.8712	25.6637	35.601	37.3868	32.4159	24.8509	21.1514	16.7069	5.8412	5.13163	5.16647	4.78645	3.29232	3.18938	2.81562	3.02352

## Sheet: C10
li 1	li 2	li 3	li 4	li 5	l 6	li 7	li 8	re 1	re 2	re 3	re 4	re 5	re 6	re 7	re 8
12.3168	17.5065	35.6544	49.6305	51.2137	45.8436	34.5664	35.1939	11.627	13.0209	16.3432	11.21	6.72261	5.79374	5.73325	6.14768
12.508	19.0852	42.1203	56.3482	54.1836	46.4266	35.7012	37.5877	11.831	12.6881	15.0628	10.3566	6.41262	6.06115	5.65915	6.04083
15.8072	33.5391	78.2243	91.1637	69.3894	51.5128	37.7787	40.4836	12.8869	12.8015	14.624	10.1984	6.34464	6.43848	5.817	5.91685
18.2375	45.0296	103.009	116.659	82.8318	56.3305	41.1223	41.9239	15.2666	13.3502	14.0678	9.9089	6.13979	6.62473	5.83367	6.01724
19.1707	51.7384	118.139	131.141	90.0581	58.133	42.8362	42.6072	16.1963	13.4212	13.8711	9.70371	6.00976	7.17657	5.72413	6.12967
19.3048	52.5469	120.517	133.696	91.2934	58.1508	43.5981	42.8595	18.6591	14.8746	14.4935	9.90126	6.04724	7.71256	5.56082	6.46478
19.6747	52.9596	121.468	134.419	91.3579	58.3267	44.4955	42.7738	20.5719	16.1087	15.106	10.1375	6.05269	8.22394	5.40361	6.8462
19.9814	53.0951	121.714	134.34	90.4161	56.6703	43.6121	41.6742	21.2058	16.5347	15.174	10.0525	5.93528	8.45648	5.24316	7.0981
20.3355	53.2572	121.986	134.356	89.7424	55.3718	42.6306	40.3115	21.8321	17.2669	15.5431	10.1513	5.9822	8.71396	5.23776	7.31186
20.4967	53.0623	121.712	133.672	88.5719	53.9239	41.4781	38.5427	22.2445	18.0117	15.9325	10.3128	6.04584	9.04471	5.26349	7.84944
20.6669	52.8906	121.306	132.838	87.4719	52.6546	40.5745	36.9011	22.5062	18.5667	16.5327	10.543	6.10252	9.36289	5.30043	9.16621
20.641	52.7458	120.658	131.554	85.6896	50.5257	38.6988	34.4959	22.7325	19.6617	17.5954	11.0094	6.2816	9.59517	5.31175	10.7899
20.3831	52.4122	119.392	129.729	83.7726	48.8555	37.1584	32.0241	23.2412	20.772	18.4792	11.3624	6.48259	9.66951	5.5201	12.36
18.7041	46.6991	104.326	112.678	73.4605	43.4991	34.2604	27.4525	23.0512	21.424	19.4597	11.6984	6.4946	9.51374	5.32067	13.7571
16.2294	37.1335	82.6242	87.7302	57.2791	34.6367	28.9459	23.0323	22.0256	21.1238	19.6434	11.7266	6.47677	9.43833	5.31885	14.8937
14.3527	22.6958	51.3501	55.2614	38.131	26.7257	23.4514	19.3148	21.1478	21.1674	20.4377	12.2289	6.7537	9.37593	5.52253	15.8014
14.0671	21.3394	48.4419	50.6032	32.879	22.7937	20.0384	16.0337	19.5927	20.991	21.4802	13.1113	7.11706	9.4423	5.68978	16.0575
13.6358	21.1237	48.7079	50.2265	30.8748	18.5591	14.7639	12.6988	16.602	20.327	22.6914	13.9879	7.53758	9.50507	5.90787	16.0529
13.1609	21.0359	49.0573	49.9923	29.6099	16.9872	12.4862	11.0787	15.617	20.9846	24.7861	15.3385	8.08938	9.46651	6.10524	16.1977
12.547	20.6389	48.245	48.1929	27.8486	16.1782	11.5164	9.6655	14.7331	21.1665	26.864	17.2869	8.94576	9.64136	6.39277	16.2873
11.9359	20.5058	47.5274	46.7003	26.4406	15.2278	10.8221	8.69062	13.9043	21.5259	29.5381	19.1827	9.74476	9.72035	6.64113	16.1292
11.4405	20.5392	47.3548	46.1542	25.7382	14.5795	9.95608	8.17659	13.309	21.8289	31.9145	21.2309	10.474	9.86173	6.82704	15.4903
10.8604	20.3721	47.0985	45.4414	25.1107	14.0926	9.14352	7.78298	12.9416	21.4467	33.1613	22.915	11.2339	9.93403	7.046	14.4116
10.5467	20.0548	46.47	44.489	24.3215	13.5567	8.6007	7.53689	12.164	21.1178	34.496	25.0612	12.3408	10.2152	7.32023	13.0864
10.1241	19.5145	45.3097	43.2628	23.7266	13.3746	8.61494	7.46302	11.7216	20.8127	35.756	26.7277	13.1068	10.5025	7.67865	11.8248
9.42499	18.4613	42.5167	40.5701	22.5305	12.8508	8.44856	7.40139	11.332	21.1804	37.9164	28.8832	13.9827	10.7963	7.91612	10.1002
8.56815	16.5896	37.8107	36.245	20.5571	12.0507	8.18179	7.44635	10.9166	21.4837	39.4784	30.2649	14.6514	11.0673	8.19007	8.5611
7.80897	14.6465	31.9727	30.31	17.7167	10.9617	7.66685	7.39296	10.448	21.0211	39.7021	30.7839	14.8562	11.0442	8.66899	7.71754
7.18677	12.6194	25.4734	23.8165	15.0336	9.9111	7.3039	7.29771	9.89554	20.2952	39.1322	30.6016	14.7171	10.6966	8.95588	7.22889
6.60646	11.2825	21.9227	20.4928	13.5211	9.26061	6.99496	7.21418	9.40421	19.249	38.2324	30.3076	14.557	10.5808	9.18157	6.65865
6.30925	10.4123	20.0351	18.488	12.2985	8.5375	6.61881	7.09762	9.03576	18.7168	37.0204	29.4814	14.097	10.3531	9.26346	6.11007
5.96204	9.70848	18.8914	17.6163	11.8975	8.32193	6.59837	7.05454	8.53081	17.2235	34.3892	28.2099	13.4954	10.0023	9.37011	5.64921
5.72445	9.40147	18.281	17.0998	11.5602	8.03179	6.49394	6.94217	8.11485	16.19	32.3041	26.9488	12.9705	9.43482	9.2633	5.40216
5.54551	9.28137	17.7304	16.5037	11.3143	8.02896	6.52589	6.95448	7.74048	15.2908	30.1938	25.1137	12.2744	8.83531	9.18193	5.40494
5.54703	9.36606	18.1394	16.7939	11.3986	8.10614	6.63089	6.97958	7.27379	14.1426	27.6144	22.7617	11.1561	8.35059	8.95301	5.35631
5.54375	9.3803	18.4795	17.1522	11.6125	8.26894	6.79615	7.05117	6.66676	12.8096	24.8315	20.6326	10.2263	7.93678	8.83721	5.47221
5.55439	9.41173	19.029	17.564	11.8	8.42849	7.02356	7.15241	6.13668	11.345	21.3208	17.8494	9.06297	7.40163	8.46805	5.56327
5.58883	9.52675	19.4795	18.0033	12.0897	8.68288	7.2913	7.19624	5.67156	9.98401	18.3675	15.9576	8.28028	7.02231	8.23578	5.82961
5.68865	9.56908	19.6848	18.103	12.1179	8.8985	7.55334	7.31732	5.4164	9.25952	16.4834	14.6184	7.60151	6.58812	7.85966	6.1656
5.76743	9.66318	19.9125	18.4668	12.5835	9.32656	7.8749	7.41121	5.23328	8.72984	15.2472	13.8135	7.33839	6.69978	7.44834	6.51729
5.89399	9.6789	19.9145	18.6419	12.9103	9.7622	8.27217	7.58473	5.01052	8.24355	14.3061	13.5332	7.61134	7.05692	7.61045	7.03084
5.95313	9.71084	20.0731	19.2398	13.6284	10.3247	8.69966	7.79106	5.00552	8.13483	14.2412	13.9787	8.16346	7.39625	7.57082	7.20959
5.98078	9.68637	20.2794	19.5806	13.9282	10.6224	8.9878	7.96936	5.17709	8.59682	15.6185	15.288	8.93831	7.87827	7.52766	7.56932
5.9613	9.51001	20.3753	19.7277	14.1539	10.9371	9.19906	8.09683	5.20429	8.63655	16.2619	16.5064	9.80599	8.45511	7.66444	7.8772
6.07136	9.48133	20.7867	20.4791	14.9248	11.5633	9.59288	8.39654	5.34879	8.97335	17.9342	18.5057	10.7324	8.93086	7.7725	8.10881
6.08351	9.396	20.8129	21.0803	15.7342	12.2884	10.2149	8.77852	5.52436	9.43606	19.7984	20.5469	11.8282	9.43387	8.00812	8.44212
6.31178	9.76847	21.6238	22.0812	16.4217	12.6012	10.4182	8.81673	5.65026	9.94165	21.3726	22.093	12.6352	9.8562	8.06582	8.38481
6.59328	10.0276	22.5041	23.0677	17.0581	12.9883	10.7064	8.94965	5.85025	10.3622	22.8238	23.7561	13.4758	10.2016	8.22201	8.57336
6.77386	10.5315	23.722	24.0456	17.5836	13.1945	10.7426	8.89181	5.97935	10.7012	23.9653	24.9861	14.1645	10.6248	8.43044	8.56565
6.9504	10.8677	24.4853	24.8844	18.3312	13.5485	10.9215	8.95076	6.19455	11.1867	25.1862	26.1121	14.7668	10.8906	8.50171	8.51086
7.223	11.3559	25.5962	26.2667	19.4187	14.1298	11.1634	9.07265	6.43705	11.628	26.7581	27.0926	15.2552	10.8966	8.62479	8.57469
7.44282	12.0009	27.7684	28.2118	20.2646	14.4273	11.2229	9.0738	6.70163	12.0603	27.9392	27.7562	15.5134	10.8486	8.40841	8.38207
7.62242	12.8849	29.9743	29.8974	21.1236	14.8789	11.3845	9.44401	6.84206	12.1809	28.74	28.7158	15.8952	10.7506	8.22326	8.38947
7.86238	13.6878	31.9971	31.9285	22.2727	15.4543	11.6246	10.0336	6.89383	11.9934	28.4753	28.786	15.8689	10.5082	8.04469	8.37029
8.19091	14.6792	34.2243	34.4227	23.7492	16.1205	11.9068	10.4623	7.01839	11.8283	28.3193	28.6494	15.7697	10.2236	7.77424	8.23877
8.56427	15.8063	36.8264	36.5707	24.5857	16.4663	12.0637	10.7332	7.08883	11.6803	27.9715	28.1756	15.4827	9.82603	7.50921	8.138
8.87619	16.8876	39.2066	38.5916	25.3562	16.4966	11.8446	10.9097	7.09983	11.367	27.0613	26.9244	14.8749	9.56023	7.35899	7.93789
9.21445	18.1356	42.258	41.2685	26.4379	16.8397	11.963	11.2825	7.26751	11.1522	26.0422	25.8425	14.4571	9.23307	7.14983	7.81314
9.47949	19.6401	45.2316	43.7775	27.5202	17.0802	11.8744	11.8375	7.32542	10.9127	25.4678	25.0485	14.042	8.91201	6.98164	7.63077
9.73606	21.0866	48.6321	47.0187	29.3613	17.9834	12.1971	12.1607	7.4573	10.652	24.5428	23.9751	13.5181	8.57638	6.75331	7.40659
10.3402	23.7406	54.8583	52.2118	31.4717	18.7952	12.5099	12.5537	7.4678	10.1982	23.4702	23.0138	12.9571	8.15649	6.47693	7.09241
10.899	25.9067	59.9698	56.9458	33.5278	19.627	12.7941	12.6803	7.45631	9.64357	21.7664	21.5357	12.1767	7.73712	6.18265	6.87945
11.5464	28.6046	65.3184	60.9617	34.9592	20.121	12.9286	12.8284	7.41544	9.32246	20.8527	20.8703	11.8547	7.503	6.02544	6.6164
12.4849	31.5512	70.9601	65.9897	37.1511	20.8636	13.1309	12.6761	7.4509	9.10449	20.0064	20.157	11.4994	7.35266	5.88107	6.38878
13.8293	35.5646	77.8873	71.1045	39.0496	21.4082	13.2386	12.1699	7.47646	8.99546	19.4777	19.5189	11.2501	7.21866	5.76913	6.11316
14.9934	39.0897	83.5486	75.0604	40.1361	21.5724	13.1837	11.7048	7.52336	8.88598	18.8474	18.8353	10.9375	7.1538	5.75868	5.91398
16.4664	42.9265	89.9905	80.1185	42.192	22.437	13.5733	11.5617	7.64497	8.81301	18.059	17.8808	10.5303	7.10645	5.82723	5.84626
17.7429	46.7653	97.6073	86.22	44.7044	23.4965	14.1524	11.3851	7.8101	8.54125	17.2767	17.5205	10.5416	7.20764	6.01424	5.80565
18.8853	50.4361	104.207	90.5615	45.9546	23.7972	14.2467	10.9667	7.98878	8.29547	16.3152	16.8475	10.1907	7.10239	6.08247	5.85162
19.9349	53.2436	108.9	93.7626	47.0025	24.1596	14.3938	10.5576	8.17976	8.05071	15.6888	16.6434	10.1692	7.16925	6.2255	5.8495
21.1834	56.8459	116.103	99.6726	49.2936	24.8728	14.7517	10.3781	8.34432	7.95602	15.2454	16.3554	10.1531	7.21164	6.34067	5.88337
22.252	59.6684	121.109	103.222	50.3279	25.0326	14.9302	10.1163	8.41003	7.78248	14.5595	15.9378	10.1191	7.23575	6.41188	5.92204
23.1282	61.65	124.128	104.699	50.3466	24.7472	14.8261	9.83033	8.4481	7.68649	13.9113	15.4934	10.0281	7.24734	6.51482	5.97585
24.103	63.9951	127.744	106.59	50.7962	24.7472	14.8434	9.66119	8.53627	7.80974	14.1572	16.4757	10.7435	7.5383	6.7027	6.01578
24.7999	65.8665	131.441	108.443	50.8453	24.4433	14.739	9.55227	8.70448	7.86393	14.2975	17.2989	11.3903	7.73881	6.92205	6.21333
25.0745	66.5858	132.64	108.749	50.3386	24.0214	14.6433	9.55909	8.85462	8.05566	14.5519	18.2436	12.1265	8.20439	7.2217	6.39672
25.0055	66.5556	132.445	107.888	49.4962	23.627	14.5616	9.55718	8.93564	8.21265	15.1028	19.5387	12.9788	8.61916	7.57128	6.70828
24.7238	66.2682	130.935	105.977	48.2932	22.8573	14.206	9.34961	8.90935	8.29433	15.4836	20.6421	13.6914	8.92397	7.83125	6.89768
24.4162	65.4537	128.5	102.913	45.881	21.3671	13.4304	8.99269	8.88135	8.49807	16.0639	21.7753	14.2904	9.1298	7.94901	7.07467
23.846	63.6833	124.83	100.056	44.4921	20.6398	13.1022	8.78721	8.84998	8.59166	16.2369	22.4563	14.9038	9.62669	8.39264	7.35754
23.4895	62.7581	122.663	97.828	43.1348	19.8517	12.6629	8.50393	8.90688	8.79089	16.6832	23.3905	15.6221	10.1962	8.80112	7.61848
22.8259	60.7969	117.73	92.6249	40.2942	18.497	11.9928	8.13602	8.92295	9.07003	17.1356	24.0927	16.1668	10.6118	9.10748	7.87904
21.7681	58.0101	110.554	85.6902	36.6811	16.8703	11.1683	7.69042	8.91019	9.25688	17.6559	24.974	16.9582	11.2441	9.60963	8.39049
20.7558	55.1614	103.869	79.4305	33.4676	15.2709	10.2716	7.20464	9.09647	9.65956	18.2198	25.8036	17.8461	12.1399	10.6234	9.28098
19.3082	51.2246	95.5514	72.95	30.4302	13.9335	9.63636	6.87859	9.21242	9.80061	18.3378	26.229	18.3852	12.9302	11.5476	10.1782
17.9784	47.6335	87.0782	65.8727	27.237	12.5435	8.90704	6.46369	9.41098	10.0707	18.2871	26.3897	19.1089	14.5131	13.4688	12.2055
16.4272	43.1369	77.9408	58.8784	24.28	11.2228	8.08896	6.03578	9.54883	10.3356	18.4861	27.7168	21.0184	16.695	15.7816	14.342
15.3302	39.6514	71.6699	54.2897	22.6465	10.4584	7.56389	5.78109	9.81712	10.6872	19.3755	29.8509	23.013	18.7883	17.9746	16.4776
14.1149	35.1557	63.2191	47.6214	20.1034	9.41588	6.93556	5.46282	10.1548	11.2067	20.8285	32.3872	25.1901	21.176	20.0267	18.4326
12.8922	31.2714	56.4866	42.3753	17.8856	8.41398	6.34621	5.17697	10.742	11.9365	22.4701	35.4899	27.8905	23.4829	22.4149	20.5978
11.6719	27.4608	49.3617	36.9652	15.8636	7.62446	5.89569	4.96977	11.3786	12.9841	25.526	40.0496	31.009	26.2335	25.0598	22.8248
10.4407	23.8711	42.0454	31.4396	13.8144	6.73926	5.40338	4.80265	11.9432	13.9659	28.3559	44.703	34.0408	28.5715	27.5508	24.6287
9.39173	20.2034	35.0978	26.6065	12.0827	5.97321	5.01483	4.62817	12.2989	14.7055	31.2863	50.5272	37.6708	30.6896	29.6748	26.3008
8.49424	16.7987	27.8972	21.2644	10.2143	5.38843	4.7257	4.511	13.0894	16.155	35.7617	58.1732	42.0644	33.2148	32.3337	28.9034
7.86767	14.5375	23.2719	17.6323	8.82806	4.76509	4.42546	4.37437	13.6337	17.865	40.234	64.0913	45.8065	35.8596	34.7579	30.6509
7.57035	12.1162	18.7733	14.6084	7.9772	4.48802	4.17266	4.28755	14.0845	19.2932	43.6456	67.5954	48.0939	38.3426	38.3726	33.0841
7.02771	9.93704	15.118	12.1079	7.16447	4.24403	4.03323	4.25518	14.5077	20.814	47.1729	70.7184	49.9695	40.1103	41.5174	34.9458
7.13504	8.93708	13.2988	10.7634	6.63642	4.19661	4.07342	4.24521	14.8742	22.3048	50.1792	73.1355	51.5685	41.8897	44.3231	36.383
7.30229	8.64611	12.3243	9.95091	6.39006	4.14034	4.0566	4.32603	15.1903	23.1613	51.99	74.6985	52.6868	43.3606	47.8683	38.4011
7.49877	8.40701	11.597	9.40757	6.28155	4.14154	4.05463	4.39399	15.5849	25.1045	56.6174	80.5535	56.0295	45.2196	52.6736	40.3808
8.16439	8.49204	11.1228	9.2206	6.35161	4.26389	4.21465	4.75232	16.7385	28.9478	65.3917	91.772	62.0068	47.6225	57.4788	42.8305
9.04807	8.57058	10.6262	8.84555	6.29056	4.25392	4.27602	5.13855	18.0345	33.3432	75.1656	104.2	68.4088	50.0882	60.826	44.9626
9.82023	8.81263	10.3296	8.6588	6.28642	4.27318	4.28583	5.64433	19.2934	37.1174	82.0309	111.666	72.7379	51.8199	62.755	46.4778
10.7479	9.35762	10.209	8.53378	6.31513	4.2942	4.23	6.45001	20.598	40.2371	87.8106	116.61	75.0303	52.9818	64.5678	48.4304
11.5536	9.8707	10.1421	8.46709	6.4706	4.32468	4.18877	7.80911	21.8003	42.8922	91.0263	117.217	74.6195	52.5084	65.0171	48.7982
12.2369	10.1622	9.93227	8.27906	6.67947	4.33481	4.17881	8.78213	22.9293	44.769	92.8942	116.814	73.8453	51.791	65.107	49.2016
12.8055	10.4392	9.68945	8.11154	6.80278	4.31125	4.17245	9.63372	23.9461	46.0141	93.4607	116.383	73.4102	51.0662	64.2264	48.5944
13.4525	10.8393	9.63691	8.02383	6.88174	4.30619	4.13697	10.5826	24.6589	47.4729	94.9633	116.061	72.7554	49.6549	62.315	47.4252
14.1238	11.1328	9.51352	7.85683	6.96764	4.30635	4.09352	11.0499	25.407	48.0207	94.7547	115.192	71.9727	48.3238	60.5487	46.2153
14.4215	11.2081	9.33886	7.72081	7.04485	4.26742	4.03892	11.4991	25.9421	48.5572	95.2912	115.28	71.2187	46.476	57.4324	44.3171
14.7464	11.2905	9.35354	7.61249	7.00745	4.26275	4.07047	11.7702	26.5486	49.8343	96.1941	114.433	69.8603	44.3098	52.5825	41.4398
14.7143	11.1178	9.04653	7.20564	6.85299	4.14501	3.95925	11.8032	26.3929	49.75	94.3617	108.97	65.8258	41.5032	47.2334	38.4674
14.2804	11.0108	8.98507	7.07295	6.80042	4.19779	3.89493	11.8469	25.637	47.8868	87.5696	96.0625	57.8042	36.5751	40.6391	34.4532
13.7237	10.7865	8.84877	6.89636	6.69931	4.27047	3.90025	11.8509	24.8494	45.9087	82.4442	86.7754	51.8939	32.8851	35.565	30.9983
13.0831	10.3003	8.63212	6.69703	6.49129	4.34214	4.02627	11.506	23.9787	43.7675	77.2709	79.0775	47.2175	29.5096	31.3624	26.9702
12.3035	9.81072	8.71594	6.7946	6.45922	4.60709	4.12752	10.599	22.7668	41.1155	71.5626	71.9774	43.2237	26.742	27.2498	23.1314
11.6606	9.56428	8.8423	6.77913	6.39911	4.77526	4.22928	9.86471	21.6444	38.7324	67.6503	68.2791	40.8233	24.5159	23.7841	19.6536
11.1672	9.56852	9.13424	6.83583	6.36154	4.93909	4.31454	9.19387	20.0798	36.3379	64.6656	65.9783	39.0636	22.4314	21.178	16.9149
10.6747	9.65877	9.73014	7.13625	6.35208	5.0624	4.4447	8.38658	19.0648	34.6019	62.0787	64.2672	37.9367	21.1602	19.3695	14.8784
9.77587	9.4934	10.2317	7.58169	6.44748	5.24165	4.60038	7.90324	17.6815	32.8536	59.6914	62.5408	36.7612	20.0661	18.2974	13.4107
9.08508	9.57931	10.8728	8.04192	6.4961	5.36097	4.84466	7.29973	16.3475	30.7608	56.2405	58.9692	34.6057	18.6954	16.4993	11.9136
8.47209	9.46803	11.296	8.50126	6.61107	5.56021	4.97348	6.73972	15.0541	28.4633	52.2619	54.7022	31.7978	17.2124	15.0063	10.9993
7.8214	9.39544	11.9933	9.40032	6.8711	5.68877	5.0407	6.51023	13.7717	25.3432	46.9189	49.0692	28.4574	15.5157	13.7192	10.0638
7.61956	9.29383	12.5734	10.0402	7.03253	5.67921	5.10099	6.18346	12.2881	21.617	40.2235	42.0716	24.4758	13.8877	12.9611	9.25436
7.36553	9.37037	13.3111	10.8181	7.26746	5.7324	5.21469	5.86288	11.6651	19.1985	35.5734	37.0952	21.675	12.5402	12.8209	8.94481
7.20671	9.40267	13.7567	11.3465	7.44569	5.7256	5.36963	5.46398	10.5737	16.2892	30.3253	32.1722	18.787	11.3342	12.6473	8.66723
7.04461	9.29407	13.8846	11.5917	7.42825	5.61838	5.52728	5.2915	9.8169	14.6577	26.4738	27.1126	15.6536	10.0298	12.4972	8.21456
6.86119	9.06228	13.7743	11.6429	7.31608	5.47094	5.54816	5.25394	9.14145	12.925	22.938	23.4815	13.7463	9.31229	12.3641	8.02833
6.57943	8.7055	13.655	11.6496	7.16013	5.32426	5.57244	5.14384	8.50653	11.8	20.3882	20.7799	12.0422	8.54076	12.0211	7.8039
6.30022	8.16296	13.3257	11.6494	7.10789	5.19061	5.58702	5.05878	8.05555	10.8828	18.3909	18.9782	11.1216	8.33499	11.9354	7.61177
5.97883	7.55741	12.6701	11.3161	6.92574	5.00904	5.55679	4.89048	7.36641	9.91513	16.7907	17.5347	10.326	8.1526	11.8269	7.35251
5.6707	7.20417	12.3716	11.1319	6.77219	4.84421	5.40585	4.75867	6.86448	9.40859	15.8296	16.6448	9.81513	8.1018	11.601	7.15719
5.47712	6.89119	11.996	10.7907	6.51355	4.59709	5.26822	4.72207	6.51342	8.81533	14.8119	15.678	9.31234	7.97811	11.2461	6.90776
5.37153	6.62631	11.0766	10.0075	6.10428	4.43085	5.20279	4.71854	6.25058	8.57894	14.1099	14.7836	8.86096	7.90981	10.8929	6.78134
5.31791	6.4853	10.5496	9.55293	5.8664	4.28448	5.09738	4.67731	5.83956	8.20603	13.8397	14.6268	8.67174	7.88461	10.5824	6.50559
5.13417	6.26457	9.75564	8.55139	5.44245	4.02731	4.92135	4.64865	5.56495	8.00728	13.5259	14.3336	8.54941	7.84245	9.57923	6.04325
5.08526	6.38383	9.22923	7.89953	5.37467	3.89665	4.70703	4.6251	5.22666	7.79658	12.9179	13.7669	8.36781	7.76887	8.69561	5.60042
4.95411	6.38472	9.04118	7.64564	5.31807	3.75356	4.49267	4.59997	5.18473	7.85026	12.9912	13.7906	8.34214	7.77652	8.16284	5.41092
5.08174	6.46343	9.0672	7.62185	5.48705	3.69941	4.35119	4.54947	5.13697	7.7892	12.8803	13.5867	8.22512	7.83102	7.54557	5.18485
5.29797	6.60181	9.22278	7.67145	5.69184	3.6619	4.25834	4.57715	5.09778	7.66046	12.7286	13.4194	8.0753	7.74843	7.31532	5.02711
5.35377	6.64202	9.35006	7.69062	5.81938	3.62895	4.1514	4.65593	5.1367	7.68495	12.7412	13.1393	7.85796	7.6456	7.19014	4.89964
5.42755	6.74606	9.72861	7.94667	6.12104	3.64216	4.00639	4.7393	5.17141	7.63986	12.7011	12.926	7.64531	7.49178	6.98997	4.83191
5.61004	6.92694	10.368	8.31867	6.32957	3.63193	3.93941	4.84588	5.30377	7.71325	12.9219	12.9376	7.66184	7.45545	6.84907	4.80829
5.7696	7.05918	10.8735	8.77046	6.61407	3.68263	3.93425	5.01096	5.49841	7.84565	13.1849	12.9751	7.61521	7.36691	6.826	4.7959
5.96256	7.38687	12.095	9.79991	7.14375	3.92943	4.04294	5.23514	5.64551	7.91459	13.4066	12.8566	7.50453	7.24738	6.81065	4.76205
6.18546	7.38972	12.8861	10.6042	7.52688	4.10685	4.11093	5.40621	5.80236	8.00737	13.431	12.629	7.41564	7.05171	6.75777	4.71455
6.42062	7.69311	13.9636	11.4685	7.92245	4.38925	4.2435	5.50881	5.89905	7.98223	13.5708	12.7387	7.45484	7.03254	6.71411	4.70236
6.64765	7.86477	14.8691	12.2034	8.27591	4.62261	4.31818	5.63264	6.02358	8.11948	13.704	12.6907	7.33988	7.04293	6.65607	4.7024
6.79511	8.11225	15.5976	12.9268	8.63291	4.93174	4.42625	5.89639	6.10692	8.23863	13.8943	12.8703	7.32728	7.01636	6.57945	4.67836
6.81922	8.32486	16.3933	13.6981	8.99216	5.15355	4.54069	5.97564	6.39612	8.72207	14.9296	13.8303	7.70975	7.11003	6.53026	4.65822
6.6924	8.39253	17.1408	14.4887	9.25158	5.5093	4.65309	6.14922	6.53917	9.02761	15.4681	14.6494	8.22182	7.20994	6.46739	4.71753
6.69149	8.70841	18.347	15.5653	9.72349	5.83463	4.7571	6.27834	6.75446	9.2662	15.9395	15.0436	8.40913	7.25124	6.44386	4.76607
6.72923	9.00023	19.3772	16.5121	10.2751	6.26673	4.94396	6.50589	6.86935	9.46336	16.1836	15.2009	8.48149	7.31145	6.27924	4.69907
6.66201	9.18176	19.9273	17.0541	10.4978	6.48043	5.01888	6.64044	7.02725	9.80563	16.8481	15.6373	8.59917	7.34732	6.2486	4.68739
6.62126	9.35834	20.2955	17.4596	10.8004	6.70479	5.06993	6.69438	7.00629	9.94325	17.3493	16.1169	8.82337	7.44359	6.24371	4.6143
6.55142	9.45474	20.8713	18.0989	11.2387	6.92091	5.13328	6.70876	7.06947	10.1755	17.8003	16.4453	8.91227	7.5118	6.26357	4.62397
6.46892	9.7049	21.0476	18.3479	11.4748	7.14195	5.21964	6.94793	7.11607	10.4478	18.4169	16.8315	9.03222	7.50631	6.2287	4.538
6.40069	9.56974	20.7919	18.3178	11.5094	7.17539	5.19522	7.93666	7.24698	10.8839	18.9886	16.9823	9.06447	7.51039	6.5334	4.60139
6.21005	9.44746	20.5061	18.1009	11.4946	7.22107	5.2247	8.45803	7.64861	11.6175	20.086	17.5517	9.34227	7.53291	6.57145	4.55209
6.10512	9.45594	20.4924	18.3162	11.6925	7.37698	5.27276	8.97626	7.97884	12.4064	21.4407	18.4226	9.76975	7.65588	6.59003	4.48153
6.08366	9.38556	20.3218	18.2862	11.8697	7.64573	5.41173	10.0489	8.07913	13.3956	23.749	19.6143	10.1929	7.77763	6.57155	4.56839
6.03321	9.45043	20.1495	18.3783	12.0223	7.77487	5.46907	11.2495	8.43459	14.4783	25.9169	20.6785	10.5365	8.07675	6.76908	4.69228
6.03382	9.22519	19.3161	17.7644	11.8626	7.87708	5.60008	11.9465	9.09978	16.3401	29.4974	23.037	11.54	8.35717	6.80991	4.74526
6.07347	9.06816	18.4856	17.0542	11.446	7.67128	5.48813	12.1169	10.1365	19.0645	33.7077	25.6918	12.913	9.07348	7.11462	4.97997
6.13675	9.02974	18.139	16.9062	11.4524	7.73445	5.49512	12.2142	11.7795	23.2182	40.1346	29.8281	14.6822	9.96983	7.59516	5.27296
6.13603	8.85157	17.5224	16.342	11.172	7.68194	5.47705	12.339	13.4034	27.1653	46.8267	34.6404	16.7048	10.7526	8.11533	5.57
6.1984	8.52402	16.1148	15.1734	10.5923	7.44764	5.41337	12.3281	14.8906	30.7654	53.8892	40.1544	19.055	11.6697	8.64482	5.91631
6.22638	8.1116	14.7556	14.0321	10.0221	7.25394	5.30571	12.2815	16.7879	35.4801	63.9561	47.2379	21.8993	12.4447	9.06551	6.28853
6.23501	7.86311	13.8847	13.321	9.73707	7.17462	5.26732	11.7726	18.921	40.3094	73.1587	54.2541	24.7513	13.4769	9.46428	6.75056
6.35919	7.75619	13.1822	12.8309	9.42509	7.02576	5.15728	11.3439	21.1653	45.6883	81.4446	59.0725	26.7533	14.474	10.1195	7.27692
6.39367	7.54185	12.3821	12.0924	9.00019	6.7992	5.04669	10.6098	23.049	49.7157	87.5362	62.5961	28.2401	15.2155	10.4793	7.71598
6.40807	7.31308	11.5062	11.3236	8.55071	6.54708	4.90139	9.86442	24.6338	53.4218	92.4154	65.4339	29.528	15.7786	10.8118	8.04043
6.429	7.00367	10.3019	10.24	7.9606	6.21578	4.73366	8.84601	26.5258	58.356	99.8725	69.228	31.1841	16.369	11.1389	8.33694
6.47323	6.80924	9.53674	9.57838	7.53672	5.95056	4.48062	7.72841	28.183	61.6916	104.268	71.6213	32.3078	16.859	11.5042	8.8428
6.42834	6.54736	8.87645	8.96495	7.10885	5.74952	4.39182	7.03336	29.9361	66.0723	108.79	73.9287	33.2588	17.1328	11.6858	9.28987
6.37508	6.4255	8.64902	8.87416	7.05359	5.77111	4.44821	6.51946	30.8525	68.2445	110.962	74.8029	33.7859	17.3741	11.9512	10.0418
6.41754	6.45028	8.77341	9.06791	7.14507	5.8334	4.50746	6.23603	31.6369	70.4346	112.416	74.5806	33.7206	17.3209	11.9377	10.8867
6.46312	6.53398	8.94513	9.32741	7.54833	6.28398	4.81078	6.23214	32.0946	71.8331	113.804	74.7579	33.5903	17.0199	11.8669	11.7649
6.41013	6.70375	9.43101	9.99058	8.38816	7.01355	5.36054	6.39517	32.7249	73.834	114.495	73.7522	33.1352	16.7294	11.7759	12.9476
6.43267	7.00092	10.1264	10.9529	9.38731	7.85852	5.84568	6.44687	32.5313	73.5577	112.112	70.7404	31.816	16.1547	11.8398	14.0613
6.31349	7.15908	10.8502	11.9147	10.4493	8.95827	6.65069	6.71265	31.7516	72.2291	107.794	67.3091	30.4978	15.4142	11.5832	15.0701
6.32776	7.38319	11.4511	12.9054	11.6553	10.0536	7.29913	7.05918	30.9928	71.0714	104.748	64.8824	29.4387	14.6899	11.194	15.8311
6.35104	7.54088	11.8243	13.6211	12.6478	11.0208	7.87553	7.50544	30.2953	69.8045	101.727	62.6663	28.487	14.1472	10.9985	16.6557
6.47218	7.70324	12.101	14.0265	13.2654	11.6418	8.28972	7.85309	28.828	65.8832	94.5659	58.1464	26.7297	13.4413	10.9975	17.2872
6.49534	7.86311	12.5151	14.8261	14.4006	12.6837	8.83257	8.28019	27.6708	63.0652	89.255	54.7351	25.1164	12.5938	10.6891	17.4532
6.83043	8.30995	13.0521	15.5193	15.3322	13.5588	9.36337	8.693	25.5493	58.5737	83.2952	50.7093	23.1471	11.696	10.3602	17.4498
7.18899	8.65259	13.4784	16.1358	16.3257	14.6342	10.1654	9.44648	23.6249	53.874	76.6926	46.1989	21.2062	10.7845	10.0251	17.2811
7.74001	9.24175	13.9343	16.919	17.6344	16.0215	11.2372	10.4801	21.433	48.7268	69.7859	42.2224	19.2521	9.78696	9.62209	16.7743
8.12082	9.73827	14.5162	17.8947	19.0368	17.5295	12.4674	11.6193	19.8794	44.6193	63.805	38.26	17.5483	9.04923	9.31882	16.1767
8.63708	10.2503	15.1749	19.0342	21.0365	19.9453	14.501	13.4385	17.7938	38.8419	55.0103	33.0054	15.5743	8.35103	8.89439	14.9668
9.26762	10.8644	15.7249	20.1119	23.1449	22.3379	16.3414	15.2838	15.9942	33.6414	46.9642	28.24	13.6418	7.55276	8.29432	13.6677
9.62437	11.4732	16.4975	21.6726	25.7022	24.8956	18.276	17.0266	14.2171	28.8459	40.1656	24.547	12.1318	6.97813	7.66986	12.3547
10.0007	11.9642	17.2562	23.1134	28.1744	27.7256	20.5348	19.3	12.6599	23.4896	33.5537	20.6274	10.4453	6.54214	7.27355	11.2751
10.5281	12.6146	18.2543	24.8741	31.008	30.7862	22.9813	21.754	11.5456	19.3139	27.5285	17.5832	9.1496	6.04847	6.96928	9.89527
10.9455	13.1899	19.5483	27.0526	33.6818	33.4143	24.7394	23.6875	10.9184	16.9559	23.9601	15.2949	8.13523	5.59643	6.56681	8.52038
11.2784	13.6582	20.741	28.9501	35.8649	35.4081	26.7618	25.4805	10.4015	14.9393	21.2031	13.5228	7.24797	5.23107	6.05986	7.52658
11.449	14.036	22.0848	31.4896	38.7009	37.9649	28.5928	27.6269	10.3555	13.4512	18.752	12.2655	6.79879	5.11106	5.91389	6.9027
11.4736	14.6367	24.7181	34.8162	41.3731	39.9082	30.0068	29.8298	10.1852	12.2739	16.7339	11.2539	6.49685	5.04439	5.71447	6.37548
11.5691	15.5352	28.3091	39.2019	43.8719	41.4322	31.2418	32.0716	10.1354	10.9921	14.6044	10.1031	6.07366	5.02626	5.4941	5.85856
11.6589	16.1969	31.3597	43.18	46.163	42.9341	32.5823	33.7545	10.0834	10.2063	13.1454	9.46123	5.85105	5.10551	5.37771	5.67911
11.8087	16.939	35.0155	47.3497	48.222	44.0041	33.4151	35.6509	10.3658	10.0529	12.3944	9.10002	5.75547	5.29421	5.35654	5.61847

[truncated: 44 more sheets: C11, C13, C14, C15, C16, C17, C18, C19, C20, C21, C23, C24, C25, C26, C27, C28, C29, C30, C31, C32 …]
